# Supplementary material for: Lung gene expression signatures suggest pathogenic links and molecular markers for pulmonary tuberculosis, adenocarcinoma and sarcoidosis
Source: Commun Biol. 2020 Oct 23;3:604. doi: 10.1038/s42003-020-01318-0 (PMC7584606; doi:10.1038/s42003-020-01318-0)
Supplement: Supplementary file 3 — Supplementary Data 1 [file 42003_2020_1318_MOESM3_ESM.xlsx]

## Sheet: Supplementary Data 1
Supplementary Data 1. Demographic and clinical characteristics of patients included in this study.
Patient No.	Age (year)	Gender	Region	Smoking status	Defined lung diseases	Confirmation of Mtb	Pulmonary cavitation	Sign of calcification	Sign of fibrosis	Lung location of lesions	Comorbidities	Tissue collection	Adjacent normal tissue control
TB-1	52	Female	Inner Mongolia	Never	Pulmonary TB	PCR	No	No	No	Right lower lobe	Hypoproteinemia	Surgical resection	Yes
TB-2	26	Male	Hebei	Never	Pulmonary TB with spontaneous pneumothorax	PCR	No	Yes	Yes	Right upper lobe	―	Surgical resection	Yes
TB-3	44	Male	Beijing	Former	Pulmonary TB	PCR	No	Yes	No	Right lower lobe	Hyperlipidemia	Surgical resection	Yes
TB-4	52	Male	Shanxi	Former	Pulmonary TB	Culture	Yes	No	No	Right upper lobe (sampled); right middle lobe	―	Surgical resection	Yes
TB-5	55	Female	Hebei	Never	Pulmonary TB	Culture	Yes	Yes	No	Right upper lobe (sampled); right middle lobe;	Type 2 diabetes; rheumatoid arthritis	Surgical resection	Yes
TB-6	29	Female	Inner Mongolia	Never	Pulmonary TB with pyothorax	Culture	Yes	Yes	No	Left upper lobe	Hyperuricemia; hypoproteinemia	Surgical resection	No
TB-7	24	Female	Heilongjiang	Never	Pulmonary TB	Culture	Yes	Yes	No	Right upper lobe; right lower lobe (sampled)	―	Surgical resection	No
TB-8	26	Male	Tianjing	Never	Pulmonary TB	PCR	No	No	No	Left upper lobe	―	Needle biopsy	No
TB-9	58	Female	Inner Mongolia	Never	Pulmonary TB	Culture	Yes	Yes	Yes	Left upper lobe (sampled); left lower lobe	Solid thyroid nodularity; chronic gastritis; splenomegaly	Surgical resection	Yes
TB-10	58	Male	Jilin	Former	Pulmonary TB	PCR	No	Yes	Yes	Right lower lobe	Hypertension; mediastinal and cervical lymphadenopathy	Needle biopsy	No
TB-11	35	Female	Shanxi	Never	Pulmonary TB	Xpert	No	No	No	Left lower lobe	Left supraclavicular lymphadenopathy	Surgical resection	No
TB-12	55	Male	Beijing	Former	Pulmonary TB with pyothorax and pleural effusion	Culture	No	No	No	Left lower lobe	Carotid atherosclerosis	Surgical resection	No
TB-13	53	Female	Beijing	Never	Pulmonary TB	PCR	No	Yes	Yes	Right lower lobe	Hypertension; fatty liver; cervical cancer	Surgical resection	No
TB-14	36	Female	Guangxi	Never	Pulmonary TB	Culture	Yes	No	No	Right lower lobe	Anemia	Surgical resection	No
TB-15	26	Male	Inner Mongolia	Former	Pulmonary TB	Culture	Yes	No	No	Right upper lobe	Epilepsy	Surgical resection	No
TB-16	42	Female	Shandong	Never	Pulmonary TB	Culture	Yes	No	Yes	Left upper lobe	―	Surgical resection	No
TB-17	31	Female	Beijing	Never	Pulmonary TB	Culture	Yes	Yes	No	Left upper lobe	Right renal cyst	Surgical resection	No
TB-18	30	Male	Inner Mongolia	Never	Pulmonary TB	Culture	No	Yes	No	Right lower lobe	―	Surgical resection	No
TB-19	17	Male	Chongqing	Never	Pulmonary TB	Culture	No	No	Yes	Right upper lobe	Hyperlipidemia	Surgical resection	No
TB-20	39	Female	Shanxi	Never	Pulmonary TB	Culture	Yes	No	Yes	Right middle lobe (sampled); right lower lobe	―	Surgical resection	Yes
TB-21	44	Male	Anhui	Former	Pulmonary TB with emphysema	Culture	Yes	Yes	Yes	Left upper lobe	Left renal cyst; hyperuricemia; hypoproteinemia	Surgical resection	No
TB-22	23	Male	Henan	Never	Pulmonary TB	Culture	Yes	No	Yes	Left lower lobe	―	Surgical resection	No
TB-23	42	Male	Beijing	Former	Pulmonary TB	PCR	No	Yes	Yes	Right upper lobe	Type 2 diabetes; atherosclerosis; hypertension	Surgical resection	No
TB-24	26	Female	Tianjing	Never	Pulmonary TB	Xpert	No	No	No	Right lower lobe	―	Surgical resection	No
TB-25	26	Male	Jilin	Former	Pulmonary TB	PCR	No	Yes	No	Right lower lobe	―	Surgical resection	No
TB-26	34	Female	Tianjing	Never	Pulmonary TB	Culture	Yes	No	No	Left upper lobe	Type 2 diabetes; hypoproteinemia	Surgical resection	No
TB-27	58	Female	Hebei	Never	Pulmonary TB	PCR	No	No	Yes	Left lower lobe	Myocardial ischemia	Surgical resection	No
TB-28	27	Female	Heilongjiang	Never	Pulmonary TB	PCR	No	Yes	Yes	Left lower lobe	Mild anemia	Needle biopsy	No
TB-29	35	Female	Beijing	Never	Pulmonary TB	Culture	Yes	Yes	Yes	Left upper lobe	―	Surgical resection	No
TB-30	25	Male	Shandong	Never	Pulmonary TB	Culture	Yes	Yes	Yes	Left lower lobe	―	Surgical resection	No
TB-31	38	Male	Shandong	Never	Pulmonary TB with hydropneumothorax	PCR	No	No	Yes	Right middle lobe	―	Surgical resection	No
TB-32	42	Male	Shandong	Never	Pulmonary TB	Culture	Yes	Yes	No	Left upper lobe	―	Surgical resection	No
TB-33	24	Male	Shandong	Former	Pulmonary TB	PCR	No	No	Yes	Left upper lobe	―	Surgical resection	No
TB-34	46	Female	Shandong	Never	Pulmonary TB	Xpert	No	Yes	Yes	Right upper lobe	―	Surgical resection	No
TB-35	30	Male	Shandong	Former	Pulmonary TB	Culture	Yes	No	No	Left upper lobe	―	Surgical resection	No
LUAD-1	60	Male	Hebei	Former	LUAD (T3N0M0; IIB)	No	No	No	No	Left upper lobe (sampled); right upper lobe	Renal calculus	Surgical resection	Yes
LUAD-2	68	Female	Hebei	Former	LUAD (T1bN0M0; IA2)	No	No	No	No	Right upper lobe	Thyroid nodularity; steatohepatitis	Surgical resection	Yes
LUAD-3	75	Male	Liaoning	Former	LUAD (T2bN0M0; IIA)	No	No	No	No	Right lower lobe	Hypertension	Surgical resection	No
LUAD-4	50	Female	Beijing	Never	LUAD (T3N0M0; IIB)	No	No	No	No	Left upper lobe	Type 2 diabetes; hypertension	Surgical resection	Yes
LUAD-5	70	Female	Heilongjiang	Never	LUAD (T3N1M0; IIIA)	No	No	No	No	Right lower lobe	Thyroid nodularity; hypertension	Surgical resection	Yes
LUAD-6	51	Male	Heilongjiang	Former	LUAD (T1cN1M0; IIB)	No	Yes	No	No	Right lower lobe	Coronary heart disease; hypertension	Surgical resection	Yes
LUAD-7	56	Female	Beijing	Never	LUAD (T1bN0M0; IA2)	No	No	No	No	Right upper lobe	Hypertension	Surgical resection	Yes
LUAD-8	75	Female	Beijing	Never	LUAD (T4N0M1a; IVA)	No	No	Yes	No	Left lower lobe (sampled); right upper lobe	Hepatic cyst; fatty liver	Surgical resection	No
LUAD-9	36	Male	Beijing	Former	LUAD (T2aN0M0; IB)	No	No	No	No	Right lower lobe	―	Surgical resection	No
LUAD-10	60	Female	Inner Mongolia	Never	LUAD (T2bN0M0; IIA)	No	No	Yes	No	Right upper lobe	Thyroid nodularity; gastric ulcer	Surgical resection	Yes
LUAD-11	63	Female	Hebei	Former	LUAD (T4N1M0; IIIA)	No	No	No	No	Right lower lobe	Hypertension	Surgical resection	Yes
LUAD-12	60	Female	Beijing	Never	LUAD (T1cN0M0; IA3)	No	No	No	No	Left upper lobe	Mediastinal lymphadenopathy; type 2 diabetes; coronary heart disease; hypertension	Surgical resection	Yes
LUAD-13	53	Female	Hebei	Never	LUAD (T1bN0M0; IA2)	No	No	No	Yes	Right upper lobe	Hypertension; right breast nodularity	Surgical resection	Yes
LUAD-14	58	Male	Hubei	Former	LUAD (T2bN0M0; IIA)	No	No	No	No	Left upper lobe	Renal cyst	Surgical resection	Yes
LUAD-15	60	Female	Hebei	Never	LUAD (T1bN2M0; IIIA)	No	No	No	No	Left lower lobe	Type 2 diabetes; hypertension	Surgical resection	Yes
LUAD-16	67	Female	Beijing	Never	LUAD (T1bN0M0; IA2)	No	Yes	No	No	Right upper lobe	Coronary heart disease; arrhythmia; hypertension	Surgical resection	No
LUAD-17	69	Female	Inner Mongolia	Never	LUAD (T1aN1M0; IIB)	No	No	No	No	Left lower lobe	Hypertension	Surgical resection	Yes
LUAD-18	69	Male	Shaanxi	Former	LUAD (T3N1M0; IIIA)	No	No	No	No	Right upper lobe; right middle lobe; right lower lobe (sampled)	Coronary heart disease	Surgical resection	Yes
LUAD-19	68	Female	Beijing	Never	LUAD (T1bN0M0; IA2)	No	Yes	No	No	Right lower lobe	Cholelithiasis; renal cyst	Surgical resection	No
LUAD-20	48	Female	Heilongjiang	Never	LUAD (T1N2M0; IIIA)	No	No	No	No	Right upper lobe	Uterine fibroids	Surgical resection	No
LUAD-21	37	Female	Jiangxi	Never	LUAD (T1bN0M0; IA2)	No	No	No	No	Left lower lobe	―	Surgical resection	No
LUAD-22	61	Male	Hebei	Former	LUAD (T2aN0M0; IB)	No	No	No	Yes	Left lower lobe	Renal cyst; hepatic cyst; fatty liver; hypertension	Surgical resection	No
LUAD-23	70	Female	Hebei	Never	LUAD (T1cN1M0; IIB)	No	No	No	No	Left upper lobe	Hepatic cyst	Surgical resection	Yes
LUAD-24	71	Female	Hebei	Never	LUAD (T1bN1M0; IIB)	No	No	No	No	Right upper lobe	Hypertension	Surgical resection	No
LUAD-25	60	Male	Beijing	Former	LUAD (T1aN1M0; IIB)	No	No	No	No	Right upper lobe	Type 2 diabetes; hypertension	Surgical resection	No
LUAD-26	75	Male	Inner Mongolia	Former	LUAD (T1aN0M0; IA1)	No	No	No	No	Right middle lobe	Coronary heart disease; hypertension	Surgical resection	Yes
LUAD-27	78	Female	Inner Mongolia	Never	LUAD (T2aN0M0; IB)	No	Yes	No	Yes	Right middle lobe	Type 2 diabetes; hypertension	Surgical resection	No
LUAD-28	73	Male	Hebei	Former	LUAD (T4N2M0; IIIB)	No	No	No	No	Left upper lobe	Hepatic cyst; thyroid nodularity; left cervical lymphadenopathy	Surgical resection	No
LUAD-29	56	Male	Beijing	Former	LUAD (T2aN2M0; IIIA)	No	No	No	Yes	Right lower lobe	―	Surgical resection	No
LUAD-30	60	Male	Fujian	Former	LUAD (T1cN0M0; IA3)	No	No	No	No	Right upper lobe	Hypoproteinemia	Surgical resection	Yes
LUAD-31	60	Female	Beijing	Never	LUAD (T2aN1M0; IIB)	No	No	No	Yes	Left upper lobe	Coronary heart disease; left supraclavicular lymphadenopathy	Surgical resection	No
LUAD-32	68	Female	Beijing	Never	LUAD (T1cN0M0; IA3)	No	No	No	No	Right upper lobe	Hypertension	Surgical resection	Yes
LUAD-33	74	Male	Beijing	Former	LUAD (T2aN2M0; IIIA)	No	No	No	No	Left lower lobe	Hepatic cyst; hypoproteinemia	Surgical resection	Yes
LUAD-34	47	Male	Heilongjiang	Never	LUAD (T2aN0M0; IB)	No	No	No	Yes	Left upper lobe	―	Surgical resection	Yes
LUAD-35	72	Male	Beijing	Former	LUAD (T1aN0M0; IA1)	No	No	No	No	Left upper lobe	Coronary heart disease; depression	Surgical resection	No
LUAD-36	55	Female	Liaoning	Never	LUAD (T1bN0M0; IA2)	No	Yes	Yes	No	Right upper lobe	Cerebral arteriosclerosis; hypertension	Surgical resection	No
LUAD-37	55	Female	Beijing	Never	LUAD (T2aN0M0; IB)	No	No	No	No	Right upper lobe	Hypertension	Surgical resection	Yes
LUAD-38	64	Male	Shandong	Never	LUAD (T1bN0M0; IA2)	No	No	No	Yes	Right upper lobe	―	Surgical resection	Yes
LUAD-39	56	Female	Fujian	Never	LUAD (T2aN0M0; IB)	No	No	No	Yes	Right upper lobe; right middle lobe (sampled)	―	Surgical resection	Yes
LUAD-40	46	Female	Shandong	Never	LUAD (T4N0M1a; IVA)	No	No	No	No	Right middle lobe; right lower lobe (sampled)	―	Surgical resection	Yes
LUAD-41	39	Male	Shandong	Former	LUAD (T1cN0M0; IA3)	No	No	No	No	Left upper lobe	―	Surgical resection	Yes
LUAD-42	68	Male	Shandong	Former	LUAD (T1cN2M0; IIIA)	No	Yes	No	No	Left upper lobe	―	Surgical resection	Yes
LUAD-43	52	Female	Shandong	Never	LUAD (T2N2M0; IIIA)	No	No	No	Yes	Right middle lobe	―	Surgical resection	Yes
LUAD-44	70	Female	Shandong	Never	LUAD (T2aN0M0; IB)	No	No	No	No	Left upper lobe	―	Surgical resection	Yes
LUAD-45	53	Male	Shandong	Never	LUAD (T2aN0M0; IB)	No	No	No	No	Right upper lobe	Right renal cyst	Surgical resection	Yes
LUAD-46	58	Female	Shandong	Never	LUAD (T2aN0M0; IB)	No	No	No	No	Left lower lobe	―	Surgical resection	No
LUAD-47	49	Female	Shandong	Never	LUAD (T1bN0M0; IA2)	No	No	No	No	Left upper lobe	Hypertension	Surgical resection	No
LUAD-48	55	Female	Shandong	Never	LUAD (T1aN0M0; IA1)	No	No	No	No	Left lower lobe	Type 2 diabetes	Surgical resection	No
SA-1	36	Male	Sichuan	Former	Pulmonary SA (Stage III)	No	No	Yes	No	Left upper lobe	―	Surgical resection	Yes
SA-2	34	Female	Hebei	Never	Pulmonary SA (Stage III)	No	No	Yes	No	Right lower lobe	―	Surgical resection	Yes
SA-3	46	Male	Guangxi	Former	Pulmonary SA (Stage III)	No	No	Yes	No	Right upper lobe	Hepatic cyst	Surgical resection	Yes
SA-4	27	Female	Shandong	Never	Pulmonary SA (Stage IV)	No	No	No	Yes	Right lower lobe	―	Needle biopsy	No
SA-5	30	Female	Hebei	Never	Pulmonary SA (Stage IV) with emphysema	No	No	No	Yes	Left upper lobe	Left hilar lymphadenopathy	Surgical resection	Yes
SA-6	61	Male	Beijing	Former	Pulmonary SA (Stage IV)	No	No	No	Yes	Right lower lobe	Coronary heart disease; hypertension; hyperlipidemia	Needle biopsy	No
SA-7	44	Female	Henan	Never	Pulmonary SA (Stage III)	No	No	No	No	Right lower lobe	Right otitis media	Needle biopsy	No
SA-8	30	Male	Hebei	Former	Pulmonary SA (Stage III)	No	No	No	No	Left upper lobe	―	Needle biopsy	No
SA-9	43	Male	Sichuan	Former	Pulmonary SA (Stage IV)	No	No	No	Yes	Left upper lobe	Bilateral cervical lymphadenopathy; left renal cyst	Needle biopsy	No
SA-10	66	Male	Beijing	Never	Pulmonary SA (Stage IV)	No	No	No	Yes	Right upper lobe	Mediastinal and right hilar lymphadenopathy; Hepatic SA; solid thyroid nodularity	Needle biopsy	No
SA-11	20	Male	Shanxi	Former	Pulmonary SA (Stage IV) with pneumothorax	No	No	No	Yes	Right middle lobe	Respiratory sinus arrhythmia; bilateral cervical lymphadenopathy	Needle biopsy	No
SA-12	27	Female	Hebei	Never	Pulmonary SA (Stage IV)	No	No	No	Yes	Left lower lobe	―	Needle biopsy	No
SA-13	23	Male	Shanxi	Never	Pulmonary SA (Stage III)	No	No	No	No	Left lower lobe	―	Needle biopsy	No
SA-14	34	Male	Beijing	Former	Pulmonary SA (Stage III) with emphysema	No	No	No	No	Right upper lobe	―	Needle biopsy	No
SA-15	17	Male	Shanxi	Never	Pulmonary SA (Stage III)	No	No	No	No	Right upper lobe	Mediastinal and cervical lymphadenopathy; epilepsy	Needle biopsy	No
SA-16	37	Female	Beijing	Never	Pulmonary SA (Stage IV)	No	No	No	Yes	Right lower lobe	Hepatic cyst	Needle biopsy	No
SA-17	53	Male	Jiangsu	Former	Pulmonary SA (Stage IV) with emphysema	No	No	Yes	Yes	Right lower lobe	―	Needle biopsy	No
SA-18	31	Male	Anhui	Former	Pulmonary SA (Stage III)	No	No	No	No	Right upper lobe	Thyroid nodularity; right renal cyst	Needle biopsy	No
SA-19	24	Male	Hebei	Never	Pulmonary SA (Stage III)	No	No	No	No	Right lower lobe	Thyroid nodularity; supraclavicular lymphadenopathy; Fatty liver	Needle biopsy	No
SA-20	54	Female	Henan	Never	Pulmonary SA (Stage III)	No	No	No	No	Left lower lobe	Thyroid nodularity; cervical lymphadenopathy; medullary sponge kidney	Needle biopsy	No
SA-21	28	Female	Shandong	Never	Pulmonary SA (Stage III)	No	No	Yes	No	Left lower lobe	Ovarian cyst	Surgical resection	No
