# Supplementary material for: Lung gene expression signatures suggest pathogenic links and molecular markers for pulmonary tuberculosis, adenocarcinoma and sarcoidosis
Source: Commun Biol. 2020 Oct 23;3:604. doi: 10.1038/s42003-020-01318-0 (PMC7584606; doi:10.1038/s42003-020-01318-0)
Supplement: Supplementary file 4 — Supplementary Data 2 [file 42003_2020_1318_MOESM4_ESM.xlsx]

## Sheet: Supplementary Data 2
Supplementary Data 2. A total of 686 differentially expressed genes of tuberculosis group as compared to the normal control group.
Gene name	Gene ID	Log2 (fold change)	P-value	Adjusted P-value	Category	Description
CASP14	23581	18.4728	2.45385e-10	3.81083e-07	protein_coding	caspase 14 [Source:HGNC Symbol;Acc:HGNC:1502]
TMPRSS11D	9407	18.1062	3.9953e-16	4.03305e-12	protein_coding	transmembrane protease, serine 11D [Source:HGNC Symbol;Acc:HGNC:24059]
DMRTA2	63950	17.2232	1.62868e-13	8.22034e-10	protein_coding	DMRT like family A2 [Source:HGNC Symbol;Acc:HGNC:13908]
IBSP	3381	8.91892	3.97968e-05	0.00578027	protein_coding	integrin binding sialoprotein [Source:HGNC Symbol;Acc:HGNC:5341]
ACTC1	70	8.58074	1.80876e-10	3.58107e-07	protein_coding	actin, alpha, cardiac muscle 1 [Source:HGNC Symbol;Acc:HGNC:143]
COL11A1	1301	8.06598	2.05078e-18	4.14033e-14	protein_coding	collagen type XI alpha 1 chain [Source:HGNC Symbol;Acc:HGNC:2186]
FDCSP	260436	7.77619	2.58174e-06	0.000985018	protein_coding	follicular dendritic cell secreted protein [Source:HGNC Symbol;Acc:HGNC:19215]
BEST3	144453	7.53974	0.00400805	0.0906144	protein_coding	bestrophin 3 [Source:HGNC Symbol;Acc:HGNC:17105]
ADAMDEC1	27299	7.50018	2.61129e-12	1.05439e-08	protein_coding	ADAM like decysin 1 [Source:HGNC Symbol;Acc:HGNC:16299]
SCN4A	6329	7.43266	2.83914e-09	2.86596e-06	protein_coding	sodium voltage-gated channel alpha subunit 4 [Source:HGNC Symbol;Acc:HGNC:10591]
MMP12	4321	7.29399	1.7966e-06	0.000740234	protein_coding	matrix metallopeptidase 12 [Source:HGNC Symbol;Acc:HGNC:7158]
ALPK2	115701	6.97142	1.57009e-08	1.44085e-05	protein_coding	alpha kinase 2 [Source:HGNC Symbol;Acc:HGNC:20565]
IL22RA2	116379	6.82555	9.88916e-06	0.00229485	protein_coding	interleukin 22 receptor subunit alpha 2 [Source:HGNC Symbol;Acc:HGNC:14901]
SPP1	6696	6.74547	5.37231e-11	1.20513e-07	protein_coding	secreted phosphoprotein 1 [Source:HGNC Symbol;Acc:HGNC:11255]
JSRP1	126306	6.35164	2.30795e-09	2.45238e-06	protein_coding	junctional sarcoplasmic reticulum protein 1 [Source:HGNC Symbol;Acc:HGNC:24963]
PITX1	5307	6.25802	6.53937e-06	0.00173715	protein_coding	paired like homeodomain 1 [Source:HGNC Symbol;Acc:HGNC:9004]
CILP2	148113	6.15874	2.53373e-11	6.39418e-08	protein_coding	cartilage intermediate layer protein 2 [Source:HGNC Symbol;Acc:HGNC:24213]
POPDC3	64208	5.93143	7.27574e-07	0.000358268	protein_coding	popeye domain containing 3 [Source:HGNC Symbol;Acc:HGNC:17649]
GRIP2	80852	5.77911	8.35383e-08	6.2465e-05	protein_coding	glutamate receptor interacting protein 2 [Source:HGNC Symbol;Acc:HGNC:23841]
CORO6	84940	5.67832	9.52714e-08	6.86941e-05	protein_coding	coronin 6 [Source:HGNC Symbol;Acc:HGNC:21356]
EPYC	1833	5.64997	0.000369544	0.0245419	protein_coding	epiphycan [Source:HGNC Symbol;Acc:HGNC:3053]
ACAN	176	5.53168	1.47595e-09	1.65545e-06	protein_coding	aggrecan [Source:HGNC Symbol;Acc:HGNC:319]
GPR78	27201	5.52107	0.00187959	0.0616023	protein_coding	G protein-coupled receptor 78 [Source:HGNC Symbol;Acc:HGNC:4528]
MMP11	4320	5.51723	3.10084e-09	2.98109e-06	protein_coding	matrix metallopeptidase 11 [Source:HGNC Symbol;Acc:HGNC:7157]
CXCL13	10563	5.44787	1.8971e-07	0.000112649	protein_coding	C-X-C motif chemokine ligand 13 [Source:HGNC Symbol;Acc:HGNC:10639]
MMP13	4322	5.4218	1.30495e-05	0.00277322	protein_coding	matrix metallopeptidase 13 [Source:HGNC Symbol;Acc:HGNC:7159]
HRC	3270	5.41691	3.08655e-06	0.00108975	protein_coding	histidine rich calcium binding protein [Source:HGNC Symbol;Acc:HGNC:5178]
CHAD	1101	5.36641	2.95803e-07	0.000170627	protein_coding	chondroadherin [Source:HGNC Symbol;Acc:HGNC:1909]
ENTHD1	150350	5.35028	0.00016965	0.0154282	protein_coding	ENTH domain containing 1 [Source:HGNC Symbol;Acc:HGNC:26352]
SLC2A4	6517	5.34812	7.19946e-06	0.00183667	protein_coding	solute carrier family 2 member 4 [Source:HGNC Symbol;Acc:HGNC:11009]
EMX2	2018	5.27252	0.000492778	0.0294517	protein_coding	empty spiracles homeobox 2 [Source:HGNC Symbol;Acc:HGNC:3341]
MMP9	4318	5.2185	1.72436e-07	0.000105494	protein_coding	matrix metallopeptidase 9 [Source:HGNC Symbol;Acc:HGNC:7176]
OR51E1	143503	5.21373	5.00402e-06	0.00144323	protein_coding	olfactory receptor family 51 subfamily E member 1 [Source:HGNC Symbol;Acc:HGNC:15194]
SLC2A5	6518	5.12068	6.61599e-12	2.22617e-08	protein_coding	solute carrier family 2 member 5 [Source:HGNC Symbol;Acc:HGNC:11010]
EN1	2019	5.09334	0.00165812	0.0577553	protein_coding	engrailed homeobox 1 [Source:HGNC Symbol;Acc:HGNC:3342]
CYP26A1	1592	5.07434	0.00117803	0.0484385	protein_coding	cytochrome P450 family 26 subfamily A member 1 [Source:HGNC Symbol;Acc:HGNC:2603]
COL10A1	1300	5.02086	3.24426e-08	2.7291e-05	protein_coding	collagen type X alpha 1 chain [Source:HGNC Symbol;Acc:HGNC:2185]
KCNJ10	3766	5.01936	1.24514e-05	0.00267427	protein_coding	potassium voltage-gated channel subfamily J member 10 [Source:HGNC Symbol;Acc:HGNC:6256]
AGMAT	79814	5.00503	7.28184e-08	5.65435e-05	protein_coding	agmatinase [Source:HGNC Symbol;Acc:HGNC:18407]
EBF3	253738	5.00086	0.000217439	0.0175436	protein_coding	early B-cell factor 3 [Source:HGNC Symbol;Acc:HGNC:19087]
PPP1R1A	5502	4.98129	7.26204e-05	0.00888566	protein_coding	protein phosphatase 1 regulatory inhibitor subunit 1A [Source:HGNC Symbol;Acc:HGNC:9286]
UBE2QL1	134111	4.96856	7.96129e-10	1.00457e-06	protein_coding	ubiquitin conjugating enzyme E2 Q family like 1 [Source:HGNC Symbol;Acc:HGNC:37269]
LRRC15	131578	4.93975	3.79637e-07	0.000212903	protein_coding	leucine rich repeat containing 15 [Source:HGNC Symbol;Acc:HGNC:20818]
COL3A1	1281	4.81143	2.00795e-10	3.58107e-07	protein_coding	collagen type III alpha 1 chain [Source:HGNC Symbol;Acc:HGNC:2201]
CST1	1469	4.79137	0.000282526	0.0205599	protein_coding	cystatin SN [Source:HGNC Symbol;Acc:HGNC:2473]
CR2	1380	4.78933	2.59854e-05	0.00427321	protein_coding	complement C3d receptor 2 [Source:HGNC Symbol;Acc:HGNC:2336]
C14orf39	317761	4.77514	0.00393326	0.0899304	protein_coding	chromosome 14 open reading frame 39 [Source:HGNC Symbol;Acc:HGNC:19849]
KCNS2	3788	4.75209	7.31053e-05	0.00889111	protein_coding	potassium voltage-gated channel modifier subfamily S member 2 [Source:HGNC Symbol;Acc:HGNC:6301]
PFKFB1	5207	4.73484	0.000447758	0.0276019	protein_coding	6-phosphofructo-2-kinase/fructose-2,6-biphosphatase 1 [Source:HGNC Symbol;Acc:HGNC:8872]
MS4A1	931	4.68074	6.93404e-07	0.000353579	protein_coding	membrane spanning 4-domains A1 [Source:HGNC Symbol;Acc:HGNC:7315]
COL1A1	1277	4.67705	2.22991e-11	6.39418e-08	protein_coding	collagen type I alpha 1 chain [Source:HGNC Symbol;Acc:HGNC:2197]
MCHR1	2847	4.6433	5.44771e-05	0.00714181	protein_coding	melanin concentrating hormone receptor 1 [Source:HGNC Symbol;Acc:HGNC:4479]
PLA2G2D	26279	4.64089	1.67817e-05	0.00319628	protein_coding	phospholipase A2 group IID [Source:HGNC Symbol;Acc:HGNC:9033]
HRASLS	57110	4.60516	0.000444854	0.0276019	protein_coding	HRAS like suppressor [Source:HGNC Symbol;Acc:HGNC:14922]
CYP27B1	1594	4.60233	4.54691e-07	0.000248102	protein_coding	cytochrome P450 family 27 subfamily B member 1 [Source:HGNC Symbol;Acc:HGNC:2606]
ADAM12	8038	4.5925	3.38027e-14	2.27481e-10	protein_coding	ADAM metallopeptidase domain 12 [Source:HGNC Symbol;Acc:HGNC:190]
SHISA8	440829	4.58893	7.16902e-06	0.00183667	protein_coding	shisa family member 8 [Source:HGNC Symbol;Acc:HGNC:18351]
ADSSL1	122622	4.54964	2.83575e-05	0.00443806	protein_coding	adenylosuccinate synthase like 1 [Source:HGNC Symbol;Acc:HGNC:20093]
SPEG	10290	4.53725	8.4274e-06	0.00207489	protein_coding	SPEG complex locus [Source:HGNC Symbol;Acc:HGNC:16901]
TPO	7173	4.48322	0.000884452	0.0411269	protein_coding	thyroid peroxidase [Source:HGNC Symbol;Acc:HGNC:12015]
PI15	51050	4.4791	7.00539e-07	0.000353579	protein_coding	peptidase inhibitor 15 [Source:HGNC Symbol;Acc:HGNC:8946]
MAS1	4142	4.46216	0.000490266	0.0294517	protein_coding	MAS1 proto-oncogene, G protein-coupled receptor [Source:HGNC Symbol;Acc:HGNC:6899]
ATP1A2	477	4.42784	7.55676e-05	0.00913554	protein_coding	ATPase Na+/K+ transporting subunit alpha 2 [Source:HGNC Symbol;Acc:HGNC:800]
HOXC8	3224	4.38023	0.00143278	0.0533699	protein_coding	homeobox C8 [Source:HGNC Symbol;Acc:HGNC:5129]
PAX5	5079	4.3221	2.21425e-05	0.00385375	protein_coding	paired box 5 [Source:HGNC Symbol;Acc:HGNC:8619]
CHRNA1	1134	4.31703	5.25231e-05	0.00702245	protein_coding	cholinergic receptor nicotinic alpha 1 subunit [Source:HGNC Symbol;Acc:HGNC:1955]
CTHRC1	115908	4.30809	2.12853e-10	3.58107e-07	protein_coding	collagen triple helix repeat containing 1 [Source:HGNC Symbol;Acc:HGNC:18831]
NDP	4693	4.24891	0.0035214	0.0845344	protein_coding	NDP, norrin cystine knot growth factor [Source:HGNC Symbol;Acc:HGNC:7678]
PRSS2	5645	4.2253	0.00221814	0.0671396	protein_coding	protease, serine 2 [Source:HGNC Symbol;Acc:HGNC:9483]
NRK	203447	4.16655	0.000283107	0.0205599	protein_coding	Nik related kinase [Source:HGNC Symbol;Acc:HGNC:25391]
ECEL1	9427	4.13947	1.11182e-05	0.00252208	protein_coding	endothelin converting enzyme like 1 [Source:HGNC Symbol;Acc:HGNC:3147]
CBLN1	869	4.12158	0.000328715	0.0225729	protein_coding	cerebellin 1 precursor [Source:HGNC Symbol;Acc:HGNC:1543]
STRA6	64220	4.11951	8.64458e-07	0.000396649	protein_coding	stimulated by retinoic acid 6 [Source:HGNC Symbol;Acc:HGNC:30650]
DPEP1	1800	4.11908	3.88482e-06	0.00128337	protein_coding	dipeptidase 1 (renal) [Source:HGNC Symbol;Acc:HGNC:3002]
PTCH2	8643	4.0699	9.56769e-07	0.000429249	protein_coding	patched 2 [Source:HGNC Symbol;Acc:HGNC:9586]
LPAR4	2846	4.02994	1.56116e-05	0.00309373	protein_coding	lysophosphatidic acid receptor 4 [Source:HGNC Symbol;Acc:HGNC:4478]
ITIH4	3700	4.02863	0.000431491	0.0273942	protein_coding	inter-alpha-trypsin inhibitor heavy chain family member 4 [Source:HGNC Symbol;Acc:HGNC:6169]
B3GALT1	8708	4.0088	0.000805046	0.038895	protein_coding	beta-1,3-galactosyltransferase 1 [Source:HGNC Symbol;Acc:HGNC:916]
FCRL2	79368	3.97988	3.9412e-06	0.00128337	protein_coding	Fc receptor like 2 [Source:HGNC Symbol;Acc:HGNC:14875]
COL22A1	169044	3.96935	5.09388e-05	0.00690204	protein_coding	collagen type XXII alpha 1 chain [Source:HGNC Symbol;Acc:HGNC:22989]
PTPRN	5798	3.94387	0.00372192	0.0870706	protein_coding	protein tyrosine phosphatase, receptor type N [Source:HGNC Symbol;Acc:HGNC:9676]
TNFSF11	8600	3.91277	2.78273e-05	0.0043953	protein_coding	TNF superfamily member 11 [Source:HGNC Symbol;Acc:HGNC:11926]
DPY19L2	283417	3.90446	7.78623e-05	0.00935692	protein_coding	dpy-19 like 2 [Source:HGNC Symbol;Acc:HGNC:19414]
SPIB	6689	3.89865	5.07662e-05	0.00690204	protein_coding	Spi-B transcription factor [Source:HGNC Symbol;Acc:HGNC:11242]
SHOX2	6474	3.8926	0.000194599	0.0169343	protein_coding	short stature homeobox 2 [Source:HGNC Symbol;Acc:HGNC:10854]
TRIM55	84675	3.88123	0.00172977	0.0589243	protein_coding	tripartite motif containing 55 [Source:HGNC Symbol;Acc:HGNC:14215]
LCN10	414332	3.87665	4.98979e-05	0.00689992	protein_coding	lipocalin 10 [Source:HGNC Symbol;Acc:HGNC:20892]
DPF3	8110	3.86308	1.8163e-05	0.00333357	protein_coding	double PHD fingers 3 [Source:HGNC Symbol;Acc:HGNC:17427]
ANKRD23	200539	3.83984	0.000324329	0.0224243	protein_coding	ankyrin repeat domain 23 [Source:HGNC Symbol;Acc:HGNC:24470]
SLC26A10	65012	3.82866	1.73211e-05	0.00323792	protein_coding	solute carrier family 26 member 10 [Source:HGNC Symbol;Acc:HGNC:14470]
SEMA6C	10500	3.81783	6.4887e-06	0.00173715	protein_coding	semaphorin 6C [Source:HGNC Symbol;Acc:HGNC:10740]
TMEM132E	124842	3.80766	6.7648e-06	0.0017737	protein_coding	transmembrane protein 132E [Source:HGNC Symbol;Acc:HGNC:26991]
GPT	2875	3.79731	0.000259286	0.01946	protein_coding	glutamic--pyruvic transaminase [Source:HGNC Symbol;Acc:HGNC:4552]
KLHL33	123103	3.78448	0.000249369	0.0192109	protein_coding	kelch like family member 33 [Source:HGNC Symbol;Acc:HGNC:31952]
ESRRB	2103	3.76249	0.00321369	0.081415	protein_coding	estrogen related receptor beta [Source:HGNC Symbol;Acc:HGNC:3473]
PDE11A	50940	3.7419	0.00313618	0.0806577	protein_coding	phosphodiesterase 11A [Source:HGNC Symbol;Acc:HGNC:8773]
KLHL30	377007	3.7377	0.000297392	0.0212157	protein_coding	kelch like family member 30 [Source:HGNC Symbol;Acc:HGNC:24770]
ASB16	92591	3.73492	0.000313857	0.0220506	protein_coding	ankyrin repeat and SOCS box containing 16 [Source:HGNC Symbol;Acc:HGNC:19768]
FNDC1	84624	3.7307	5.00266e-06	0.00144323	protein_coding	fibronectin type III domain containing 1 [Source:HGNC Symbol;Acc:HGNC:21184]
ABCB4	5244	3.70962	7.62456e-07	0.000366505	protein_coding	ATP binding cassette subfamily B member 4 [Source:HGNC Symbol;Acc:HGNC:45]
TNFRSF13C	115650	3.67788	1.80482e-05	0.00333357	protein_coding	TNF receptor superfamily member 13C [Source:HGNC Symbol;Acc:HGNC:17755]
WDR62	284403	3.66251	0.000132036	0.0131314	protein_coding	WD repeat domain 62 [Source:HGNC Symbol;Acc:HGNC:24502]
KCNJ12	3768	3.66201	7.90214e-05	0.00939119	protein_coding	potassium voltage-gated channel subfamily J member 12 [Source:HGNC Symbol;Acc:HGNC:6258]
COL25A1	84570	3.65347	0.00374832	0.0872441	protein_coding	collagen type XXV alpha 1 chain [Source:HGNC Symbol;Acc:HGNC:18603]
PPM1J	333926	3.62707	0.000100146	0.0112952	protein_coding	protein phosphatase, Mg2+/Mn2+ dependent 1J [Source:HGNC Symbol;Acc:HGNC:20785]
HOXA10	3206	3.62293	0.00227742	0.0681035	protein_coding	homeobox A10 [Source:HGNC Symbol;Acc:HGNC:5100]
PADI2	11240	3.61713	5.86064e-05	0.00748864	protein_coding	peptidyl arginine deiminase 2 [Source:HGNC Symbol;Acc:HGNC:18341]
COL5A2	1290	3.60603	9.64006e-10	1.14484e-06	protein_coding	collagen type V alpha 2 chain [Source:HGNC Symbol;Acc:HGNC:2210]
TBX18	9096	3.60012	0.00051944	0.030397	protein_coding	T-box 18 [Source:HGNC Symbol;Acc:HGNC:11595]
CCL19	6363	3.57484	0.000200272	0.0169895	protein_coding	C-C motif chemokine ligand 19 [Source:HGNC Symbol;Acc:HGNC:10617]
ITGA7	3679	3.5747	0.000124395	0.0127619	protein_coding	integrin subunit alpha 7 [Source:HGNC Symbol;Acc:HGNC:6143]
BLK	640	3.56932	0.000104909	0.0117667	protein_coding	BLK proto-oncogene, Src family tyrosine kinase [Source:HGNC Symbol;Acc:HGNC:1057]
PLPP7	84814	3.56396	8.47817e-05	0.00983711	protein_coding	phospholipid phosphatase 7 (inactive) [Source:HGNC Symbol;Acc:HGNC:28174]
EGF	1950	3.53934	0.00459336	0.0983407	protein_coding	epidermal growth factor [Source:HGNC Symbol;Acc:HGNC:3229]
MYBPH	4608	3.52623	0.00149271	0.0543095	protein_coding	myosin binding protein H [Source:HGNC Symbol;Acc:HGNC:7552]
TUBB3	10381	3.50231	0.0025339	0.0728073	protein_coding	tubulin beta 3 class III [Source:HGNC Symbol;Acc:HGNC:20772]
CD19	930	3.47722	0.000116785	0.0123444	protein_coding	CD19 molecule [Source:HGNC Symbol;Acc:HGNC:1633]
CASQ2	845	3.47441	0.000714468	0.0357926	protein_coding	calsequestrin 2 [Source:HGNC Symbol;Acc:HGNC:1513]
ACHE	43	3.47158	0.000984309	0.0432005	protein_coding	acetylcholinesterase (Cartwright blood group) [Source:HGNC Symbol;Acc:HGNC:108]
CARNS1	57571	3.46805	0.000150598	0.0141415	protein_coding	carnosine synthase 1 [Source:HGNC Symbol;Acc:HGNC:29268]
KCNT1	57582	3.4656	0.000124444	0.0127619	protein_coding	potassium sodium-activated channel subfamily T member 1 [Source:HGNC Symbol;Acc:HGNC:18865]
TMEM182	130827	3.45701	0.000141802	0.0137601	protein_coding	transmembrane protein 182 [Source:HGNC Symbol;Acc:HGNC:26391]
CHI3L1	1116	3.4556	0.00015582	0.014497	protein_coding	chitinase 3 like 1 [Source:HGNC Symbol;Acc:HGNC:1932]
GREM1	26585	3.45181	3.40791e-05	0.00509646	protein_coding	gremlin 1, DAN family BMP antagonist [Source:HGNC Symbol;Acc:HGNC:2001]
S100A1	6271	3.44723	0.0047633	0.099766	protein_coding	S100 calcium binding protein A1 [Source:HGNC Symbol;Acc:HGNC:10486]
HTR2B	3357	3.41948	0.00102786	0.0444355	protein_coding	5-hydroxytryptamine receptor 2B [Source:HGNC Symbol;Acc:HGNC:5294]
FCRL5	83416	3.41846	0.000208025	0.0172031	protein_coding	Fc receptor like 5 [Source:HGNC Symbol;Acc:HGNC:18508]
SLC25A34	284723	3.41222	0.000153516	0.0143488	protein_coding	solute carrier family 25 member 34 [Source:HGNC Symbol;Acc:HGNC:27653]
P2RX5	5026	3.38839	3.08892e-05	0.00476047	protein_coding	purinergic receptor P2X 5 [Source:HGNC Symbol;Acc:HGNC:8536]
HOXC9	3225	3.37443	0.00297548	0.0779126	protein_coding	homeobox C9 [Source:HGNC Symbol;Acc:HGNC:5130]
FCRLA	84824	3.36493	0.000222862	0.0177629	protein_coding	Fc receptor like A [Source:HGNC Symbol;Acc:HGNC:18504]
MEGF10	84466	3.36171	0.00257119	0.0730293	protein_coding	multiple EGF like domains 10 [Source:HGNC Symbol;Acc:HGNC:29634]
ADAMTS14	140766	3.3542	4.1867e-06	0.00130295	protein_coding	ADAM metallopeptidase with thrombospondin type 1 motif 14 [Source:HGNC Symbol;Acc:HGNC:14899]
CHODL	140578	3.32198	0.000224357	0.0177629	protein_coding	chondrolectin [Source:HGNC Symbol;Acc:HGNC:17807]
TRPA1	8989	3.30046	0.000801528	0.038895	protein_coding	transient receptor potential cation channel subfamily A member 1 [Source:HGNC Symbol;Acc:HGNC:497]
C1QTNF6	114904	3.29087	5.39153e-07	0.000286446	protein_coding	C1q and TNF related 6 [Source:HGNC Symbol;Acc:HGNC:14343]
PPFIA4	8497	3.28353	0.000818267	0.0392963	protein_coding	PTPRF interacting protein alpha 4 [Source:HGNC Symbol;Acc:HGNC:9248]
PRKAA2	5563	3.27886	0.000632847	0.0336225	protein_coding	protein kinase AMP-activated catalytic subunit alpha 2 [Source:HGNC Symbol;Acc:HGNC:9377]
TSHR	7253	3.27805	0.000201124	0.0169895	protein_coding	thyroid stimulating hormone receptor [Source:HGNC Symbol;Acc:HGNC:12373]
AC006254.1		3.27606	0.000205443	0.0172031	protein_coding
B4GALNT1	2583	3.27162	1.17649e-05	0.00258176	protein_coding	beta-1,4-N-acetyl-galactosaminyltransferase 1 [Source:HGNC Symbol;Acc:HGNC:4117]
FBXO32	114907	3.26583	1.21758e-05	0.0026432	protein_coding	F-box protein 32 [Source:HGNC Symbol;Acc:HGNC:16731]
P4HA3	283208	3.26007	2.49629e-08	2.1912e-05	protein_coding	prolyl 4-hydroxylase subunit alpha 3 [Source:HGNC Symbol;Acc:HGNC:30135]
GNB3	2784	3.24235	0.000428814	0.0273102	protein_coding	G protein subunit beta 3 [Source:HGNC Symbol;Acc:HGNC:4400]
EYA4	2070	3.23375	0.000280932	0.0205599	protein_coding	EYA transcriptional coactivator and phosphatase 4 [Source:HGNC Symbol;Acc:HGNC:3522]
FAP	2191	3.22969	3.01958e-10	4.25901e-07	protein_coding	fibroblast activation protein alpha [Source:HGNC Symbol;Acc:HGNC:3590]
NEFL	4747	3.21251	0.00352986	0.0846371	protein_coding	neurofilament light [Source:HGNC Symbol;Acc:HGNC:7739]
CPXM1	56265	3.19421	0.00107831	0.0458316	protein_coding	carboxypeptidase X, M14 family member 1 [Source:HGNC Symbol;Acc:HGNC:15771]
POPDC2	64091	3.19409	1.6305e-05	0.00316521	protein_coding	popeye domain containing 2 [Source:HGNC Symbol;Acc:HGNC:17648]
CHIT1	1118	3.19138	0.00469439	0.0996481	protein_coding	chitinase 1 [Source:HGNC Symbol;Acc:HGNC:1936]
TDO2	6999	3.18359	5.49866e-05	0.00716209	protein_coding	tryptophan 2,3-dioxygenase [Source:HGNC Symbol;Acc:HGNC:11708]
PLN	5350	3.16296	0.00110817	0.0467072	protein_coding	phospholamban [Source:HGNC Symbol;Acc:HGNC:9080]
STRIP2	57464	3.16291	0.0010748	0.0457788	protein_coding	striatin interacting protein 2 [Source:HGNC Symbol;Acc:HGNC:22209]
SIX1	6495	3.16157	0.000980929	0.0431459	protein_coding	SIX homeobox 1 [Source:HGNC Symbol;Acc:HGNC:10887]
TIFAB	497189	3.13757	0.00101468	0.0441495	protein_coding	TIFA inhibitor [Source:HGNC Symbol;Acc:HGNC:34024]
POU2AF1	5450	3.13337	0.000321973	0.022407	protein_coding	POU class 2 associating factor 1 [Source:HGNC Symbol;Acc:HGNC:9211]
TLR10	81793	3.12524	0.000148952	0.0141183	protein_coding	toll like receptor 10 [Source:HGNC Symbol;Acc:HGNC:15634]
PRSS53	339105	3.11952	4.83946e-05	0.00673819	protein_coding	protease, serine 53 [Source:HGNC Symbol;Acc:HGNC:34407]
TMPRSS5	80975	3.11664	0.00141846	0.0531305	protein_coding	transmembrane protease, serine 5 [Source:HGNC Symbol;Acc:HGNC:14908]
COL7A1	1294	3.10832	0.0039631	0.0902041	protein_coding	collagen type VII alpha 1 chain [Source:HGNC Symbol;Acc:HGNC:2214]
IL4I1	259307	3.08184	0.000696131	0.0354904	protein_coding	interleukin 4 induced 1 [Source:HGNC Symbol;Acc:HGNC:19094]
DOK5	55816	3.07956	0.000140146	0.0136686	protein_coding	docking protein 5 [Source:HGNC Symbol;Acc:HGNC:16173]
MXRA5	25878	3.06915	2.77539e-06	0.00100058	protein_coding	matrix remodeling associated 5 [Source:HGNC Symbol;Acc:HGNC:7539]
TTC24	164118	3.05843	0.0047064	0.0996481	protein_coding	tetratricopeptide repeat domain 24 [Source:HGNC Symbol;Acc:HGNC:32348]
STX16-NPEPL1		3.04413	0.000481899	0.0291245	protein_coding	STX16-NPEPL1 readthrough (NMD candidate) [Source:HGNC Symbol;Acc:HGNC:41993]
CD79A	973	3.02703	0.000364447	0.0242833	protein_coding	CD79a molecule [Source:HGNC Symbol;Acc:HGNC:1698]
VPREB3	29802	3.02678	0.00136985	0.0519849	protein_coding	V-set pre-B cell surrogate light chain 3 [Source:HGNC Symbol;Acc:HGNC:12710]
FOXP3	50943	3.02454	0.000250258	0.0192109	protein_coding	forkhead box P3 [Source:HGNC Symbol;Acc:HGNC:6106]
COL5A1	1289	3.0205	1.29239e-06	0.000555151	protein_coding	collagen type V alpha 1 chain [Source:HGNC Symbol;Acc:HGNC:2209]
CPZ	8532	3.01881	0.000440119	0.0275095	protein_coding	carboxypeptidase Z [Source:HGNC Symbol;Acc:HGNC:2333]
ADAMTS18	170692	3.01802	0.00112019	0.046921	protein_coding	ADAM metallopeptidase with thrombospondin type 1 motif 18 [Source:HGNC Symbol;Acc:HGNC:17110]
EGFL8	80864	3.01437	0.000434031	0.0274178	protein_coding	EGF like domain multiple 8 [Source:HGNC Symbol;Acc:HGNC:13944]
LRRC20	55222	2.99904	0.0016594	0.0577553	protein_coding	leucine rich repeat containing 20 [Source:HGNC Symbol;Acc:HGNC:23421]
KIF26B	55083	2.99457	6.17325e-05	0.00783848	protein_coding	kinesin family member 26B [Source:HGNC Symbol;Acc:HGNC:25484]
E2F8	79733	2.99409	0.000143517	0.0137601	protein_coding	E2F transcription factor 8 [Source:HGNC Symbol;Acc:HGNC:24727]
CP	1356	2.98503	0.00277517	0.0755092	protein_coding	ceruloplasmin [Source:HGNC Symbol;Acc:HGNC:2295]
IGDCC4	57722	2.98468	0.00080083	0.038895	protein_coding	immunoglobulin superfamily DCC subclass member 4 [Source:HGNC Symbol;Acc:HGNC:13770]
EXTL1	2134	2.97641	0.000167465	0.015368	protein_coding	exostosin like glycosyltransferase 1 [Source:HGNC Symbol;Acc:HGNC:3515]
ASB14	142686	2.96906	0.00136117	0.0519483	protein_coding	ankyrin repeat and SOCS box containing 14 [Source:HGNC Symbol;Acc:HGNC:19766]
KEL	3792	2.95731	0.000532268	0.0307132	protein_coding	Kell blood group, metallo-endopeptidase [Source:HGNC Symbol;Acc:HGNC:6308]
COL1A2	1278	2.94991	3.45269e-05	0.00512547	protein_coding	collagen type I alpha 2 chain [Source:HGNC Symbol;Acc:HGNC:2198]
SFRP2	6423	2.94804	0.0027054	0.0745976	protein_coding	secreted frizzled related protein 2 [Source:HGNC Symbol;Acc:HGNC:10777]
RPP21	79897	2.94616	0.000183767	0.0164892	protein_coding	ribonuclease P/MRP subunit p21 [Source:HGNC Symbol;Acc:HGNC:21300]
SCT	6343	2.94604	0.000829439	0.0394942	protein_coding	secretin [Source:HGNC Symbol;Acc:HGNC:10607]
MAMSTR	284358	2.94497	0.000994713	0.0435208	protein_coding	MEF2 activating motif and SAP domain containing transcriptional regulator [Source:HGNC Symbol;Acc:HGNC:26689]
COL14A1	7373	2.94257	0.00375527	0.0872441	protein_coding	collagen type XIV alpha 1 chain [Source:HGNC Symbol;Acc:HGNC:2191]
WISP1	8840	2.93911	4.8151e-08	3.88848e-05	protein_coding	WNT1 inducible signaling pathway protein 1 [Source:HGNC Symbol;Acc:HGNC:12769]
ZFHX4	79776	2.93771	0.00151691	0.054533	protein_coding	zinc finger homeobox 4 [Source:HGNC Symbol;Acc:HGNC:30939]
FGF11	2256	2.91196	0.00127313	0.0504355	protein_coding	fibroblast growth factor 11 [Source:HGNC Symbol;Acc:HGNC:3667]
LILRB4	11006	2.89926	0.000671083	0.0349549	protein_coding	leukocyte immunoglobulin like receptor B4 [Source:HGNC Symbol;Acc:HGNC:6608]
ADAM23	8745	2.89581	0.000931107	0.0418667	protein_coding	ADAM metallopeptidase domain 23 [Source:HGNC Symbol;Acc:HGNC:202]
AC025594.2	100130705	2.89291	0.000327407	0.0225598	protein_coding
COL24A1	255631	2.87632	1.50319e-07	9.48373e-05	protein_coding	collagen type XXIV alpha 1 chain [Source:HGNC Symbol;Acc:HGNC:20821]
TMEM178B	100507421	2.86647	1.72016e-05	0.00323792	protein_coding	transmembrane protein 178B [Source:HGNC Symbol;Acc:HGNC:44112]
SULT1C2	6819	2.86106	0.000930135	0.0418667	protein_coding	sulfotransferase family 1C member 2 [Source:HGNC Symbol;Acc:HGNC:11456]
CLTCL1	8218	2.85898	0.00044885	0.0276019	protein_coding	clathrin heavy chain like 1 [Source:HGNC Symbol;Acc:HGNC:2093]
CXCL9	4283	2.83734	0.00349466	0.0843046	protein_coding	C-X-C motif chemokine ligand 9 [Source:HGNC Symbol;Acc:HGNC:7098]
DIO2	1734	2.83338	0.000106082	0.0117743	protein_coding	iodothyronine deiodinase 2 [Source:HGNC Symbol;Acc:HGNC:2884]
HOXD8	3234	2.83194	0.00150317	0.0543095	protein_coding	homeobox D8 [Source:HGNC Symbol;Acc:HGNC:5139]
PHKA1	5255	2.8283	0.000424593	0.027229	protein_coding	phosphorylase kinase regulatory subunit alpha 1 [Source:HGNC Symbol;Acc:HGNC:8925]
MZB1	51237	2.81231	0.00321185	0.081415	protein_coding	marginal zone B and B1 cell specific protein [Source:HGNC Symbol;Acc:HGNC:30125]
SYNPO2	171024	2.81148	0.00290627	0.0771067	protein_coding	synaptopodin 2 [Source:HGNC Symbol;Acc:HGNC:17732]
DEPTOR	64798	2.80914	0.000127688	0.0127619	protein_coding	DEP domain containing MTOR interacting protein [Source:HGNC Symbol;Acc:HGNC:22953]
EGFLAM	133584	2.80314	1.54435e-05	0.00309373	protein_coding	EGF like, fibronectin type III and laminin G domains [Source:HGNC Symbol;Acc:HGNC:26810]
COL16A1	1307	2.80123	2.97355e-05	0.00461792	protein_coding	collagen type XVI alpha 1 chain [Source:HGNC Symbol;Acc:HGNC:2193]
AC005841.2	101929469	2.78558	0.00318976	0.0812661	protein_coding	Uncharacterized protein ENSP00000372125 [Source:UniProtKB/Swiss-Prot;Acc:A6NCN8]
SUSD5	26032	2.78497	0.000505743	0.0299427	protein_coding	sushi domain containing 5 [Source:HGNC Symbol;Acc:HGNC:29061]
SPOCK1	6695	2.78251	0.00153711	0.0549252	protein_coding	SPARC/osteonectin, cwcv and kazal like domains proteoglycan 1 [Source:HGNC Symbol;Acc:HGNC:11251]
GPC2	221914	2.78181	0.00340584	0.0831444	protein_coding	glypican 2 [Source:HGNC Symbol;Acc:HGNC:4450]
COL15A1	1306	2.77864	2.78666e-05	0.0043953	protein_coding	collagen type XV alpha 1 chain [Source:HGNC Symbol;Acc:HGNC:2192]
PODNL1	79883	2.77181	1.36612e-07	8.89697e-05	protein_coding	podocan like 1 [Source:HGNC Symbol;Acc:HGNC:26275]
COL6A3	1293	2.76347	2.31663e-05	0.00399747	protein_coding	collagen type VI alpha 3 chain [Source:HGNC Symbol;Acc:HGNC:2213]
THBS2	7058	2.75565	0.000302182	0.0214062	protein_coding	thrombospondin 2 [Source:HGNC Symbol;Acc:HGNC:11786]
ADAM28	10863	2.74676	3.35052e-05	0.00504804	protein_coding	ADAM metallopeptidase domain 28 [Source:HGNC Symbol;Acc:HGNC:206]
C1orf127	148345	2.73361	0.00162802	0.0571777	protein_coding	chromosome 1 open reading frame 127 [Source:HGNC Symbol;Acc:HGNC:26730]
CTSK	1513	2.73098	2.63998e-06	0.000987012	protein_coding	cathepsin K [Source:HGNC Symbol;Acc:HGNC:2536]
GPT2	84706	2.708	0.0016713	0.0578764	protein_coding	glutamic--pyruvic transaminase 2 [Source:HGNC Symbol;Acc:HGNC:18062]
MEF2C	4208	2.70201	0.000187123	0.0165072	protein_coding	myocyte enhancer factor 2C [Source:HGNC Symbol;Acc:HGNC:6996]
PNOC	5368	2.69718	0.00244093	0.0708045	protein_coding	prepronociceptin [Source:HGNC Symbol;Acc:HGNC:9163]
OLFML2B	25903	2.67408	8.13963e-07	0.000382165	protein_coding	olfactomedin like 2B [Source:HGNC Symbol;Acc:HGNC:24558]
DERL3	91319	2.66919	0.00040023	0.0259815	protein_coding	derlin 3 [Source:HGNC Symbol;Acc:HGNC:14236]
AVPR1A	552	2.64675	0.00339755	0.0830426	protein_coding	arginine vasopressin receptor 1A [Source:HGNC Symbol;Acc:HGNC:895]
ADAMTS2	9509	2.64193	2.02698e-06	0.000818453	protein_coding	ADAM metallopeptidase with thrombospondin type 1 motif 2 [Source:HGNC Symbol;Acc:HGNC:218]
PLA2G7	7941	2.62866	0.000214869	0.0174919	protein_coding	phospholipase A2 group VII [Source:HGNC Symbol;Acc:HGNC:9040]
LGI2	55203	2.61782	0.000261009	0.0195167	protein_coding	leucine rich repeat LGI family member 2 [Source:HGNC Symbol;Acc:HGNC:18710]
COL11A2	1302	2.60317	0.000396827	0.0258437	protein_coding	collagen type XI alpha 2 chain [Source:HGNC Symbol;Acc:HGNC:2187]
TENM3	55714	2.60154	0.000900899	0.0411611	protein_coding	teneurin transmembrane protein 3 [Source:HGNC Symbol;Acc:HGNC:29944]
SMOC2	64094	2.58649	0.00286571	0.0769386	protein_coding	SPARC related modular calcium binding 2 [Source:HGNC Symbol;Acc:HGNC:20323]
WIPF3	644150	2.58636	0.00228252	0.0681035	protein_coding	WAS/WASL interacting protein family member 3 [Source:HGNC Symbol;Acc:HGNC:22004]
SGK2	10110	2.58623	0.00464723	0.0990887	protein_coding	SGK2, serine/threonine kinase 2 [Source:HGNC Symbol;Acc:HGNC:13900]
SGK494	124923	2.58337	0.000604931	0.0324133	protein_coding	uncharacterized serine/threonine-protein kinase SgK494 [Source:NCBI gene;Acc:124923]
NIPSNAP3B	55335	2.57787	0.00202883	0.0639445	protein_coding	nipsnap homolog 3B [Source:HGNC Symbol;Acc:HGNC:23641]
GP1BA	2811	2.57462	0.000289775	0.0208946	protein_coding	glycoprotein Ib platelet alpha subunit [Source:HGNC Symbol;Acc:HGNC:4439]
SCN1B	6324	2.56698	0.000191564	0.0167423	protein_coding	sodium voltage-gated channel beta subunit 1 [Source:HGNC Symbol;Acc:HGNC:10586]
MTRNR2L12	100462981	2.54043	0.00120469	0.0491342	protein_coding	MT-RNR2-like 12 [Source:HGNC Symbol;Acc:HGNC:37169]
COL5A3	50509	2.53252	5.63779e-06	0.00158085	protein_coding	collagen type V alpha 3 chain [Source:HGNC Symbol;Acc:HGNC:14864]
FHOD3	80206	2.52776	0.00266438	0.0741947	protein_coding	formin homology 2 domain containing 3 [Source:HGNC Symbol;Acc:HGNC:26178]
MAPK12	6300	2.51868	0.00421122	0.0931219	protein_coding	mitogen-activated protein kinase 12 [Source:HGNC Symbol;Acc:HGNC:6874]
ELN	2006	2.51485	0.00179288	0.0602271	protein_coding	elastin [Source:HGNC Symbol;Acc:HGNC:3327]
RET	5979	2.49516	3.50192e-06	0.00119831	protein_coding	ret proto-oncogene [Source:HGNC Symbol;Acc:HGNC:9967]
LINGO1	84894	2.48589	0.00149922	0.0543095	protein_coding	leucine rich repeat and Ig domain containing 1 [Source:HGNC Symbol;Acc:HGNC:21205]
DCLK3	85443	2.48449	0.000974239	0.0429452	protein_coding	doublecortin like kinase 3 [Source:HGNC Symbol;Acc:HGNC:19005]
AMPH	273	2.48287	0.00303619	0.078806	protein_coding	amphiphysin [Source:HGNC Symbol;Acc:HGNC:471]
ANKRD34A	284615	2.47582	0.002311	0.0683203	protein_coding	ankyrin repeat domain 34A [Source:HGNC Symbol;Acc:HGNC:27639]
BMP8A	353500	2.47164	0.0013814	0.0522268	protein_coding	bone morphogenetic protein 8a [Source:HGNC Symbol;Acc:HGNC:21650]
SYT2	127833	2.46868	0.00402353	0.0908624	protein_coding	synaptotagmin 2 [Source:HGNC Symbol;Acc:HGNC:11510]
KIAA1024	23251	2.4443	0.000383726	0.0253171	protein_coding	KIAA1024 [Source:HGNC Symbol;Acc:HGNC:29172]
CPNE7	27132	2.44192	0.00178739	0.0601608	protein_coding	copine 7 [Source:HGNC Symbol;Acc:HGNC:2320]
CEMIP	57214	2.44026	0.00199734	0.06314	protein_coding	cell migration inducing hyaluronan binding protein [Source:HGNC Symbol;Acc:HGNC:29213]
HSF4	3299	2.4361	0.000240931	0.0188534	protein_coding	heat shock transcription factor 4 [Source:HGNC Symbol;Acc:HGNC:5227]
FAM155B	27112	2.43559	0.00248525	0.0716781	protein_coding	family with sequence similarity 155 member B [Source:HGNC Symbol;Acc:HGNC:30701]
GPR82	27197	2.43285	0.00323052	0.0814512	protein_coding	G protein-coupled receptor 82 [Source:HGNC Symbol;Acc:HGNC:4533]
CDH2	1000	2.43042	0.000242757	0.0189228	protein_coding	cadherin 2 [Source:HGNC Symbol;Acc:HGNC:1759]
HAUS7	55559	2.42517	0.000526178	0.0306139	protein_coding	HAUS augmin like complex subunit 7 [Source:HGNC Symbol;Acc:HGNC:32979]
CDHR5	53841	2.42433	0.00273367	0.0747834	protein_coding	cadherin related family member 5 [Source:HGNC Symbol;Acc:HGNC:7521]
RFX8	731220	2.41971	0.0029668	0.0779126	protein_coding	RFX family member 8, lacking RFX DNA binding domain [Source:HGNC Symbol;Acc:HGNC:37253]
RUFY4	285180	2.41701	0.00348598	0.0842855	protein_coding	RUN and FYVE domain containing 4 [Source:HGNC Symbol;Acc:HGNC:24804]
ASPN	54829	2.38286	0.000291579	0.0209491	protein_coding	asporin [Source:HGNC Symbol;Acc:HGNC:14872]
PRR16	51334	2.38158	0.000116016	0.0123444	protein_coding	proline rich 16 [Source:HGNC Symbol;Acc:HGNC:29654]
SLC25A27	9481	2.38104	0.00193	0.0624179	protein_coding	solute carrier family 25 member 27 [Source:HGNC Symbol;Acc:HGNC:21065]
SLC6A8	6535	2.37806	0.00297595	0.0779126	protein_coding	solute carrier family 6 member 8 [Source:HGNC Symbol;Acc:HGNC:11055]
RYR3	6263	2.3771	0.00145521	0.0538848	protein_coding	ryanodine receptor 3 [Source:HGNC Symbol;Acc:HGNC:10485]
FMO1	2326	2.37141	0.00162678	0.0571777	protein_coding	flavin containing monooxygenase 1 [Source:HGNC Symbol;Acc:HGNC:3769]
COQ8A	56997	2.36308	0.000823337	0.0392963	protein_coding	coenzyme Q8A [Source:HGNC Symbol;Acc:HGNC:16812]
MYL6B	140465	2.36143	0.00134464	0.0517083	protein_coding	myosin light chain 6B [Source:HGNC Symbol;Acc:HGNC:29823]
PDGFD	80310	2.35687	0.00317272	0.0812661	protein_coding	platelet derived growth factor D [Source:HGNC Symbol;Acc:HGNC:30620]
AC012651.1		2.35626	0.0047346	0.099766	protein_coding
SEMA5B	54437	2.35267	0.00166832	0.0578722	protein_coding	semaphorin 5B [Source:HGNC Symbol;Acc:HGNC:10737]
SLC1A3	6507	2.34407	9.59572e-06	0.00225265	protein_coding	solute carrier family 1 member 3 [Source:HGNC Symbol;Acc:HGNC:10941]
CDK5RAP3	80279	2.34159	4.35543e-05	0.00614907	protein_coding	CDK5 regulatory subunit associated protein 3 [Source:HGNC Symbol;Acc:HGNC:18673]
NPTX2	4885	2.33306	0.00197196	0.0627848	protein_coding	neuronal pentraxin 2 [Source:HGNC Symbol;Acc:HGNC:7953]
POSTN	10631	2.32906	0.000277172	0.0204976	protein_coding	periostin [Source:HGNC Symbol;Acc:HGNC:16953]
SYNDIG1	79953	2.3233	0.000142702	0.0137601	protein_coding	synapse differentiation inducing 1 [Source:HGNC Symbol;Acc:HGNC:15885]
ADAM32	203102	2.32249	0.00199829	0.06314	protein_coding	ADAM metallopeptidase domain 32 [Source:HGNC Symbol;Acc:HGNC:15479]
PRRT2	112476	2.30639	0.00227387	0.0681035	protein_coding	proline rich transmembrane protein 2 [Source:HGNC Symbol;Acc:HGNC:30500]
TNFRSF25	8718	2.29577	5.7965e-05	0.00745386	protein_coding	TNF receptor superfamily member 25 [Source:HGNC Symbol;Acc:HGNC:11910]
APLNR	187	2.2823	0.00295346	0.0777412	protein_coding	apelin receptor [Source:HGNC Symbol;Acc:HGNC:339]
PRRX1	5396	2.27553	0.00139567	0.0525695	protein_coding	paired related homeobox 1 [Source:HGNC Symbol;Acc:HGNC:9142]
ZNF385D	79750	2.27479	0.00239465	0.0697627	protein_coding	zinc finger protein 385D [Source:HGNC Symbol;Acc:HGNC:26191]
FAM78B	149297	2.26004	0.000200859	0.0169895	protein_coding	family with sequence similarity 78 member B [Source:HGNC Symbol;Acc:HGNC:13495]
TDRD6	221400	2.25437	0.000479177	0.0290514	protein_coding	tudor domain containing 6 [Source:HGNC Symbol;Acc:HGNC:21339]
EPHA3	2042	2.25091	0.00292154	0.0771067	protein_coding	EPH receptor A3 [Source:HGNC Symbol;Acc:HGNC:3387]
HSPA1B	3304	2.2481	0.00077754	0.0381582	protein_coding	heat shock protein family A (Hsp70) member 1B [Source:HGNC Symbol;Acc:HGNC:5233]
CRISPLD1	83690	2.24624	0.00338606	0.0829626	protein_coding	cysteine rich secretory protein LCCL domain containing 1 [Source:HGNC Symbol;Acc:HGNC:18206]
GGT5	2687	2.23482	5.21561e-06	0.00148307	protein_coding	gamma-glutamyltransferase 5 [Source:HGNC Symbol;Acc:HGNC:4260]
NID2	22795	2.23436	0.000846917	0.0401371	protein_coding	nidogen 2 [Source:HGNC Symbol;Acc:HGNC:13389]
BGLAP	632	2.22837	0.00375474	0.0872441	protein_coding	bone gamma-carboxyglutamate protein [Source:HGNC Symbol;Acc:HGNC:1043]
LGI4	163175	2.22641	0.0032318	0.0814512	protein_coding	leucine rich repeat LGI family member 4 [Source:HGNC Symbol;Acc:HGNC:18712]
TRPM2	7226	2.22219	0.00199844	0.06314	protein_coding	transient receptor potential cation channel subfamily M member 2 [Source:HGNC Symbol;Acc:HGNC:12339]
SERPINE2	5270	2.20556	0.00207398	0.0646167	protein_coding	serpin family E member 2 [Source:HGNC Symbol;Acc:HGNC:8951]
ANKLE1	126549	2.20479	0.00438697	0.0957498	protein_coding	ankyrin repeat and LEM domain containing 1 [Source:HGNC Symbol;Acc:HGNC:26812]
GRIN2D	2906	2.20427	0.000595079	0.0323836	protein_coding	glutamate ionotropic receptor NMDA type subunit 2D [Source:HGNC Symbol;Acc:HGNC:4588]
EIF4A1	1973	2.19465	5.44696e-05	0.00714181	protein_coding	eukaryotic translation initiation factor 4A1 [Source:HGNC Symbol;Acc:HGNC:3282]
SAMD11	148398	2.18991	0.00336232	0.08279	protein_coding	sterile alpha motif domain containing 11 [Source:HGNC Symbol;Acc:HGNC:28706]
PPP2R3B	28227	2.17671	0.00152317	0.0546204	protein_coding	protein phosphatase 2 regulatory subunit B''beta [Source:HGNC Symbol;Acc:HGNC:13417]
SCG5	6447	2.16902	0.000898723	0.0411611	protein_coding	secretogranin V [Source:HGNC Symbol;Acc:HGNC:10816]
TENM4	26011	2.15938	0.000705458	0.0357926	protein_coding	teneurin transmembrane protein 4 [Source:HGNC Symbol;Acc:HGNC:29945]
PDIA2	64714	2.14559	0.00469606	0.0996481	protein_coding	protein disulfide isomerase family A member 2 [Source:HGNC Symbol;Acc:HGNC:14180]
EML6	400954	2.13893	0.000357595	0.0242124	protein_coding	echinoderm microtubule associated protein like 6 [Source:HGNC Symbol;Acc:HGNC:35412]
HPDL	84842	2.13854	0.00171407	0.0588526	protein_coding	4-hydroxyphenylpyruvate dioxygenase like [Source:HGNC Symbol;Acc:HGNC:28242]
RASA4	10156	2.13788	0.00138123	0.0522268	protein_coding	RAS p21 protein activator 4 [Source:HGNC Symbol;Acc:HGNC:23181]
SULF1	23213	2.12231	0.00132024	0.0514563	protein_coding	sulfatase 1 [Source:HGNC Symbol;Acc:HGNC:20391]
SCART1	619207	2.11518	0.000708844	0.0357926	protein_coding	scavenger receptor family member expressed on T-cells 1 [Source:HGNC Symbol;Acc:HGNC:32411]
SEC31B	25956	2.11085	0.000258724	0.01946	protein_coding	SEC31 homolog B, COPII coat complex component [Source:HGNC Symbol;Acc:HGNC:23197]
TTLL3	26140	2.10681	0.000200961	0.0169895	protein_coding	tubulin tyrosine ligase like 3 [Source:HGNC Symbol;Acc:HGNC:24483]
CSAD	51380	2.10485	0.00090565	0.0411806	protein_coding	cysteine sulfinic acid decarboxylase [Source:HGNC Symbol;Acc:HGNC:18966]
FAM72B	653820	2.102	0.000770403	0.0380285	protein_coding	family with sequence similarity 72 member B [Source:HGNC Symbol;Acc:HGNC:24805]
ZNF469	84627	2.09884	0.000289785	0.0208946	protein_coding	zinc finger protein 469 [Source:HGNC Symbol;Acc:HGNC:23216]
BEND6	221336	2.09451	0.00298313	0.0779126	protein_coding	BEN domain containing 6 [Source:HGNC Symbol;Acc:HGNC:20871]
SCHIP1	29970	2.09425	0.00151803	0.054533	protein_coding	schwannomin interacting protein 1 [Source:HGNC Symbol;Acc:HGNC:15678]
WDR86	349136	2.08474	0.00453501	0.0974015	protein_coding	WD repeat domain 86 [Source:HGNC Symbol;Acc:HGNC:28020]
MMP14	4323	2.08397	0.000140052	0.0136686	protein_coding	matrix metallopeptidase 14 [Source:HGNC Symbol;Acc:HGNC:7160]
AHSA2	130872	2.06237	6.50615e-05	0.00800931	protein_coding	activator of HSP90 ATPase homolog 2 [Source:HGNC Symbol;Acc:HGNC:20437]
STAB1	23166	2.0593	8.97656e-05	0.0103559	protein_coding	stabilin 1 [Source:HGNC Symbol;Acc:HGNC:18628]
AK4	205	2.05877	0.00320074	0.081385	protein_coding	adenylate kinase 4 [Source:HGNC Symbol;Acc:HGNC:363]
COL18A1	80781	2.02336	0.000214805	0.0174919	protein_coding	collagen type XVIII alpha 1 chain [Source:HGNC Symbol;Acc:HGNC:2195]
SULF2	55959	2.02279	0.000605272	0.0324133	protein_coding	sulfatase 2 [Source:HGNC Symbol;Acc:HGNC:20392]
CCDC28B	79140	2.02026	0.00399312	0.0905774	protein_coding	coiled-coil domain containing 28B [Source:HGNC Symbol;Acc:HGNC:28163]
GPC6	10082	2.00212	0.000377463	0.0249856	protein_coding	glypican 6 [Source:HGNC Symbol;Acc:HGNC:4454]
MEX3B	84206	1.99543	6.2989e-05	0.0078499	protein_coding	mex-3 RNA binding family member B [Source:HGNC Symbol;Acc:HGNC:25297]
SLC6A1	6529	1.99454	0.00173023	0.0589243	protein_coding	solute carrier family 6 member 1 [Source:HGNC Symbol;Acc:HGNC:11042]
YJEFN3	374887	1.99365	0.00321401	0.081415	protein_coding	YjeF N-terminal domain containing 3 [Source:HGNC Symbol;Acc:HGNC:24785]
PPFIA2	8499	1.98793	0.000894065	0.0411611	protein_coding	PTPRF interacting protein alpha 2 [Source:HGNC Symbol;Acc:HGNC:9246]
CERCAM	51148	1.98628	0.00102568	0.0444355	protein_coding	cerebral endothelial cell adhesion molecule [Source:HGNC Symbol;Acc:HGNC:23723]
ADAMTS6	11174	1.9826	0.000301305	0.0214062	protein_coding	ADAM metallopeptidase with thrombospondin type 1 motif 6 [Source:HGNC Symbol;Acc:HGNC:222]
AMY2B	280	1.97678	0.000100117	0.0112952	protein_coding	amylase, alpha 2B (pancreatic) [Source:HGNC Symbol;Acc:HGNC:478]
LOX	4015	1.95825	0.0035187	0.0845344	protein_coding	lysyl oxidase [Source:HGNC Symbol;Acc:HGNC:6664]
NDUFV2	4729	1.95397	0.00368513	0.0867122	protein_coding	NADH:ubiquinone oxidoreductase core subunit V2 [Source:HGNC Symbol;Acc:HGNC:7717]
MT-ATP8	4509	1.94876	0.000901982	0.0411611	protein_coding	mitochondrially encoded ATP synthase 8 [Source:HGNC Symbol;Acc:HGNC:7415]
MMP2	4313	1.9445	0.00318518	0.0812661	protein_coding	matrix metallopeptidase 2 [Source:HGNC Symbol;Acc:HGNC:7166]
AMPD3	272	1.94366	1.32906e-05	0.00279504	protein_coding	adenosine monophosphate deaminase 3 [Source:HGNC Symbol;Acc:HGNC:470]
RCN3	57333	1.93991	0.00012225	0.0127222	protein_coding	reticulocalbin 3 [Source:HGNC Symbol;Acc:HGNC:21145]
RGS4	5999	1.93706	0.00258814	0.0730929	protein_coding	regulator of G protein signaling 4 [Source:HGNC Symbol;Acc:HGNC:10000]
COL6A1	1291	1.92114	0.000157369	0.0145075	protein_coding	collagen type VI alpha 1 chain [Source:HGNC Symbol;Acc:HGNC:2211]
HSPA1A	3303	1.92033	0.00332571	0.0823837	protein_coding	heat shock protein family A (Hsp70) member 1A [Source:HGNC Symbol;Acc:HGNC:5232]
GABBR1	2550	1.91836	0.00147454	0.054225	protein_coding	gamma-aminobutyric acid type B receptor subunit 1 [Source:HGNC Symbol;Acc:HGNC:4070]
MYO7A	4647	1.90739	1.58306e-05	0.00310295	protein_coding	myosin VIIA [Source:HGNC Symbol;Acc:HGNC:7606]
LY6G5B	58496	1.90105	0.00285923	0.0769386	protein_coding	lymphocyte antigen 6 family member G5B [Source:HGNC Symbol;Acc:HGNC:13931]
D2HGDH	728294	1.90088	0.00112254	0.046921	protein_coding	D-2-hydroxyglutarate dehydrogenase [Source:HGNC Symbol;Acc:HGNC:28358]
AEBP1	165	1.88643	0.000266083	0.0197498	protein_coding	AE binding protein 1 [Source:HGNC Symbol;Acc:HGNC:303]
KCNMA1	3778	1.88106	4.26073e-05	0.0061007	protein_coding	potassium calcium-activated channel subfamily M alpha 1 [Source:HGNC Symbol;Acc:HGNC:6284]
CTLA4	1493	1.85037	0.00193635	0.0624179	protein_coding	cytotoxic T-lymphocyte associated protein 4 [Source:HGNC Symbol;Acc:HGNC:2505]
SLC25A12	8604	1.8441	0.000862277	0.0406741	protein_coding	solute carrier family 25 member 12 [Source:HGNC Symbol;Acc:HGNC:10982]
ZC3H12D	340152	1.83896	0.00319204	0.0812661	protein_coding	zinc finger CCCH-type containing 12D [Source:HGNC Symbol;Acc:HGNC:21175]
CD84	8832	1.82671	0.00197847	0.0628041	protein_coding	CD84 molecule [Source:HGNC Symbol;Acc:HGNC:1704]
IDH2	3418	1.82348	0.00258411	0.0730929	protein_coding	isocitrate dehydrogenase (NADP(+)) 2, mitochondrial [Source:HGNC Symbol;Acc:HGNC:5383]
GSDMB	55876	1.82218	7.6248e-06	0.00190046	protein_coding	gasdermin B [Source:HGNC Symbol;Acc:HGNC:23690]
CDH24	64403	1.81966	0.00255475	0.0730293	protein_coding	cadherin 24 [Source:HGNC Symbol;Acc:HGNC:14265]
CLEC11A	6320	1.80485	0.000109743	0.0119118	protein_coding	C-type lectin domain containing 11A [Source:HGNC Symbol;Acc:HGNC:10576]
MKI67	4288	1.7909	0.00214361	0.0660723	protein_coding	marker of proliferation Ki-67 [Source:HGNC Symbol;Acc:HGNC:7107]
PDLIM5	10611	1.78236	0.00253522	0.0728073	protein_coding	PDZ and LIM domain 5 [Source:HGNC Symbol;Acc:HGNC:17468]
TRAF5	7188	1.7672	0.000107592	0.0118053	protein_coding	TNF receptor associated factor 5 [Source:HGNC Symbol;Acc:HGNC:12035]
SCNN1D	6339	1.76042	6.21751e-05	0.00784533	protein_coding	sodium channel epithelial 1 delta subunit [Source:HGNC Symbol;Acc:HGNC:10601]
LOXL2	4017	1.7486	0.000483268	0.0291245	protein_coding	lysyl oxidase like 2 [Source:HGNC Symbol;Acc:HGNC:6666]
TICRR	90381	1.73612	0.00190873	0.0621538	protein_coding	TOPBP1 interacting checkpoint and replication regulator [Source:HGNC Symbol;Acc:HGNC:28704]
MST1	4485	1.73545	0.000912713	0.0414084	protein_coding	macrophage stimulating 1 [Source:HGNC Symbol;Acc:HGNC:7380]
SPARC	6678	1.7342	0.00128233	0.0505643	protein_coding	secreted protein acidic and cysteine rich [Source:HGNC Symbol;Acc:HGNC:11219]
NREP	9315	1.73382	0.000618266	0.0329345	protein_coding	neuronal regeneration related protein [Source:HGNC Symbol;Acc:HGNC:16834]
ADAMTS12	81792	1.7215	0.00020721	0.0172031	protein_coding	ADAM metallopeptidase with thrombospondin type 1 motif 12 [Source:HGNC Symbol;Acc:HGNC:14605]
CD28	940	1.71928	0.00346156	0.084098	protein_coding	CD28 molecule [Source:HGNC Symbol;Acc:HGNC:1653]
RNF207	388591	1.71151	0.00185241	0.0615105	protein_coding	ring finger protein 207 [Source:HGNC Symbol;Acc:HGNC:32947]
P3H3	10536	1.70292	0.00258861	0.0730929	protein_coding	prolyl 3-hydroxylase 3 [Source:HGNC Symbol;Acc:HGNC:19318]
GYS1	2997	1.70195	0.00218205	0.0664455	protein_coding	glycogen synthase 1 [Source:HGNC Symbol;Acc:HGNC:4706]
BMP1	649	1.7006	0.000314556	0.0220506	protein_coding	bone morphogenetic protein 1 [Source:HGNC Symbol;Acc:HGNC:1067]
KAT2A	2648	1.69784	0.00173657	0.0590228	protein_coding	lysine acetyltransferase 2A [Source:HGNC Symbol;Acc:HGNC:4201]
ADCY4	196883	1.69763	0.00333047	0.0824007	protein_coding	adenylate cyclase 4 [Source:HGNC Symbol;Acc:HGNC:235]
MYO15B		1.69194	0.00299678	0.078067	protein_coding	myosin XVB [Source:HGNC Symbol;Acc:HGNC:14083]
SH3PXD2B	285590	1.68894	0.00170836	0.0587565	protein_coding	SH3 and PX domains 2B [Source:HGNC Symbol;Acc:HGNC:29242]
PAPLN	89932	1.68617	0.000953319	0.0423234	protein_coding	papilin, proteoglycan like sulfated glycoprotein [Source:HGNC Symbol;Acc:HGNC:19262]
LINC00854		1.68124	0.00298894	0.0779635	protein_coding	long intergenic non-protein coding RNA 854 [Source:HGNC Symbol;Acc:HGNC:43658]
PCOLCE	5118	1.67851	0.000256786	0.0194167	protein_coding	procollagen C-endopeptidase enhancer [Source:HGNC Symbol;Acc:HGNC:8738]
VCAN	1462	1.67832	0.00163527	0.0573169	protein_coding	versican [Source:HGNC Symbol;Acc:HGNC:2464]
MAMDC4	158056	1.67048	2.35775e-05	0.00403394	protein_coding	MAM domain containing 4 [Source:HGNC Symbol;Acc:HGNC:24083]
RUNX2	860	1.66546	0.00149288	0.0543095	protein_coding	runt related transcription factor 2 [Source:HGNC Symbol;Acc:HGNC:10472]
RASGRF2	5924	1.66477	0.00191544	0.0621718	protein_coding	Ras protein specific guanine nucleotide releasing factor 2 [Source:HGNC Symbol;Acc:HGNC:9876]
ENGASE	64772	1.64253	0.000181196	0.0163311	protein_coding	endo-beta-N-acetylglucosaminidase [Source:HGNC Symbol;Acc:HGNC:24622]
CCNL2	81669	1.62737	0.00018836	0.016534	protein_coding	cyclin L2 [Source:HGNC Symbol;Acc:HGNC:20570]
COL4A1	1282	1.62491	0.00139218	0.0525359	protein_coding	collagen type IV alpha 1 chain [Source:HGNC Symbol;Acc:HGNC:2202]
C3orf80	401097	1.61976	0.00219108	0.0665199	protein_coding	chromosome 3 open reading frame 80 [Source:HGNC Symbol;Acc:HGNC:40048]
ZNF117	51351	1.6139	0.00423122	0.0933597	protein_coding	zinc finger protein 117 [Source:HGNC Symbol;Acc:HGNC:12897]
SUGCT	79783	1.60449	0.00464793	0.0990887	protein_coding	succinyl-CoA:glutarate-CoA transferase [Source:HGNC Symbol;Acc:HGNC:16001]
EMILIN1	11117	1.59879	0.00256207	0.0730293	protein_coding	elastin microfibril interfacer 1 [Source:HGNC Symbol;Acc:HGNC:19880]
RASSF4	83937	1.59803	0.000599763	0.0324133	protein_coding	Ras association domain family member 4 [Source:HGNC Symbol;Acc:HGNC:20793]
SACS	26278	1.59426	0.000565905	0.0313875	protein_coding	sacsin molecular chaperone [Source:HGNC Symbol;Acc:HGNC:10519]
ALDH4A1	8659	1.59125	0.00388207	0.0890027	protein_coding	aldehyde dehydrogenase 4 family member A1 [Source:HGNC Symbol;Acc:HGNC:406]
GAL3ST4	79690	1.58317	0.00127047	0.0504355	protein_coding	galactose-3-O-sulfotransferase 4 [Source:HGNC Symbol;Acc:HGNC:24145]
HHIPL1	84439	1.57984	4.5244e-05	0.00634328	protein_coding	HHIP like 1 [Source:HGNC Symbol;Acc:HGNC:19710]
GTSE1	51512	1.56945	0.00440983	0.0959376	protein_coding	G2 and S-phase expressed 1 [Source:HGNC Symbol;Acc:HGNC:13698]
WDR27	253769	1.56355	0.000569058	0.0314759	protein_coding	WD repeat domain 27 [Source:HGNC Symbol;Acc:HGNC:21248]
ISLR	3671	1.55962	0.00369595	0.0867997	protein_coding	immunoglobulin superfamily containing leucine rich repeat [Source:HGNC Symbol;Acc:HGNC:6133]
MAST2	23139	1.55747	0.00268244	0.0743353	protein_coding	microtubule associated serine/threonine kinase 2 [Source:HGNC Symbol;Acc:HGNC:19035]
ADAMTS10	81794	1.55445	0.00316835	0.0812661	protein_coding	ADAM metallopeptidase with thrombospondin type 1 motif 10 [Source:HGNC Symbol;Acc:HGNC:13201]
KIF4A	24137	1.55124	0.00224674	0.0675996	protein_coding	kinesin family member 4A [Source:HGNC Symbol;Acc:HGNC:13339]
HTRA1	5654	1.5389	0.00379867	0.0879487	protein_coding	HtrA serine peptidase 1 [Source:HGNC Symbol;Acc:HGNC:9476]
MYO18A	399687	1.53672	0.00314468	0.0807735	protein_coding	myosin XVIIIA [Source:HGNC Symbol;Acc:HGNC:31104]
NLGN2	57555	1.49109	0.00427625	0.0938406	protein_coding	neuroligin 2 [Source:HGNC Symbol;Acc:HGNC:14290]
TIAF1	9220	1.48815	0.000822077	0.0392963	protein_coding	TGFB1-induced anti-apoptotic factor 1 [Source:HGNC Symbol;Acc:HGNC:11803]
AZIN2	113451	1.48477	3.543e-05	0.00522114	protein_coding	antizyme inhibitor 2 [Source:HGNC Symbol;Acc:HGNC:29957]
SLC4A7	9497	1.4838	0.00063744	0.0336892	protein_coding	solute carrier family 4 member 7 [Source:HGNC Symbol;Acc:HGNC:11033]
NKTR	4820	1.48365	0.000426037	0.027229	protein_coding	natural killer cell triggering receptor [Source:HGNC Symbol;Acc:HGNC:7833]
GRIN3A	116443	1.47854	0.00323756	0.0814512	protein_coding	glutamate ionotropic receptor NMDA type subunit 3A [Source:HGNC Symbol;Acc:HGNC:16767]
FKBP10	60681	1.47495	0.00399745	0.0905774	protein_coding	FK506 binding protein 10 [Source:HGNC Symbol;Acc:HGNC:18169]
TET1	80312	1.46042	0.0044562	0.0963236	protein_coding	tet methylcytosine dioxygenase 1 [Source:HGNC Symbol;Acc:HGNC:29484]
LOXL1	4016	1.45216	0.00272363	0.0746256	protein_coding	lysyl oxidase like 1 [Source:HGNC Symbol;Acc:HGNC:6665]
RASGRP3	25780	1.44769	0.000610092	0.0325851	protein_coding	RAS guanyl releasing protein 3 [Source:HGNC Symbol;Acc:HGNC:14545]
LENG8	114823	1.43328	0.00140519	0.0528295	protein_coding	leukocyte receptor cluster member 8 [Source:HGNC Symbol;Acc:HGNC:15500]
TEPSIN	146705	1.42237	0.000186949	0.0165072	protein_coding	TEPSIN, adaptor related protein complex 4 accessory protein [Source:HGNC Symbol;Acc:HGNC:26458]
OGT	8473	1.42223	0.000686234	0.0351899	protein_coding	O-linked N-acetylglucosamine (GlcNAc) transferase [Source:HGNC Symbol;Acc:HGNC:8127]
KLHL3	26249	1.40157	0.00122084	0.0493937	protein_coding	kelch like family member 3 [Source:HGNC Symbol;Acc:HGNC:6354]
APBB3	10307	1.38059	0.00380715	0.0880442	protein_coding	amyloid beta precursor protein binding family B member 3 [Source:HGNC Symbol;Acc:HGNC:20708]
DONSON	29980	1.35293	0.00274289	0.0748548	protein_coding	downstream neighbor of SON [Source:HGNC Symbol;Acc:HGNC:2993]
NDC80	10403	1.34717	0.00165331	0.0577484	protein_coding	NDC80, kinetochore complex component [Source:HGNC Symbol;Acc:HGNC:16909]
ZNF436	80818	1.34044	0.0047247	0.099766	protein_coding	zinc finger protein 436 [Source:HGNC Symbol;Acc:HGNC:20814]
SCARB1	949	1.33802	0.000200808	0.0169895	protein_coding	scavenger receptor class B member 1 [Source:HGNC Symbol;Acc:HGNC:1664]
KIAA0895L	653319	1.33768	0.00290938	0.0771067	protein_coding	KIAA0895 like [Source:HGNC Symbol;Acc:HGNC:34408]
DENND5B	160518	1.31605	0.00103496	0.0445518	protein_coding	DENN domain containing 5B [Source:HGNC Symbol;Acc:HGNC:28338]
NHS	4810	1.30733	0.000971792	0.0429311	protein_coding	NHS actin remodeling regulator [Source:HGNC Symbol;Acc:HGNC:7820]
SNRNP70	6625	1.28764	0.000385109	0.0253256	protein_coding	small nuclear ribonucleoprotein U1 subunit 70 [Source:HGNC Symbol;Acc:HGNC:11150]
KNTC1	9735	1.2874	0.00236375	0.0693547	protein_coding	kinetochore associated 1 [Source:HGNC Symbol;Acc:HGNC:17255]
PLEKHG2	64857	1.27882	0.00187216	0.0615843	protein_coding	pleckstrin homology and RhoGEF domain containing G2 [Source:HGNC Symbol;Acc:HGNC:29515]
SERPINH1	871	1.27063	0.0001214	0.0126992	protein_coding	serpin family H member 1 [Source:HGNC Symbol;Acc:HGNC:1546]
DYRK2	8445	1.26515	0.000169535	0.0154282	protein_coding	dual specificity tyrosine phosphorylation regulated kinase 2 [Source:HGNC Symbol;Acc:HGNC:3093]
TTYH3	80727	1.25268	0.000822297	0.0392963	protein_coding	tweety family member 3 [Source:HGNC Symbol;Acc:HGNC:22222]
NAV1	89796	1.25161	0.000465347	0.0282979	protein_coding	neuron navigator 1 [Source:HGNC Symbol;Acc:HGNC:15989]
ZNF251	90987	1.24189	0.00470797	0.0996481	protein_coding	zinc finger protein 251 [Source:HGNC Symbol;Acc:HGNC:13045]
MAPK8IP3	23162	1.23448	0.0007269	0.0363252	protein_coding	mitogen-activated protein kinase 8 interacting protein 3 [Source:HGNC Symbol;Acc:HGNC:6884]
AGAP6	414189	1.23203	0.0020334	0.0639445	protein_coding	ArfGAP with GTPase domain, ankyrin repeat and PH domain 6 [Source:HGNC Symbol;Acc:HGNC:23466]
TUBGCP6	85378	1.20771	0.000437257	0.0274178	protein_coding	tubulin gamma complex associated protein 6 [Source:HGNC Symbol;Acc:HGNC:18127]
SLC36A1	206358	1.16162	0.00238308	0.0695613	protein_coding	solute carrier family 36 member 1 [Source:HGNC Symbol;Acc:HGNC:18761]
DNHD1	144132	1.14125	0.000903183	0.0411611	protein_coding	dynein heavy chain domain 1 [Source:HGNC Symbol;Acc:HGNC:26532]
SHCBP1	79801	1.14092	0.0023522	0.0691244	protein_coding	SHC binding and spindle associated 1 [Source:HGNC Symbol;Acc:HGNC:29547]
PDK1	5163	1.13935	0.00361202	0.0858542	protein_coding	pyruvate dehydrogenase kinase 1 [Source:HGNC Symbol;Acc:HGNC:8809]
PIDD1	55367	1.13214	0.00443818	0.0961744	protein_coding	p53-induced death domain protein 1 [Source:HGNC Symbol;Acc:HGNC:16491]
SYNJ2	8871	1.12974	0.00265521	0.0740414	protein_coding	synaptojanin 2 [Source:HGNC Symbol;Acc:HGNC:11504]
MYO1E	4643	1.11919	0.000893934	0.0411611	protein_coding	myosin IE [Source:HGNC Symbol;Acc:HGNC:7599]
SUGP2	10147	1.11484	2.69858e-05	0.00435853	protein_coding	SURP and G-patch domain containing 2 [Source:HGNC Symbol;Acc:HGNC:18641]
NEU3	10825	1.1066	0.00131543	0.0513882	protein_coding	neuraminidase 3 [Source:HGNC Symbol;Acc:HGNC:7760]
GPR155	151556	1.10346	0.00111675	0.046921	protein_coding	G protein-coupled receptor 155 [Source:HGNC Symbol;Acc:HGNC:22951]
P3H1	64175	1.09579	0.000146728	0.013973	protein_coding	prolyl 3-hydroxylase 1 [Source:HGNC Symbol;Acc:HGNC:19316]
LUC7L3	51747	1.05541	0.00415124	0.0924044	protein_coding	LUC7 like 3 pre-mRNA splicing factor [Source:HGNC Symbol;Acc:HGNC:24309]
CREBZF	58487	1.03553	0.0039106	0.0895137	protein_coding	CREB/ATF bZIP transcription factor [Source:HGNC Symbol;Acc:HGNC:24905]
RNF144A	9781	1.03436	0.00218534	0.0664455	protein_coding	ring finger protein 144A [Source:HGNC Symbol;Acc:HGNC:20457]
RBM6	10180	1.02215	0.000573305	0.0316242	protein_coding	RNA binding motif protein 6 [Source:HGNC Symbol;Acc:HGNC:9903]
ENC1	8507	1.01173	0.00106889	0.0456233	protein_coding	ectodermal-neural cortex 1 [Source:HGNC Symbol;Acc:HGNC:3345]
LOXL3	84695	1.00025	0.00175605	0.0594847	protein_coding	lysyl oxidase like 3 [Source:HGNC Symbol;Acc:HGNC:13869]
ARL6	84100	-1.02245	0.00328575	0.0821792	protein_coding	ADP ribosylation factor like GTPase 6 [Source:HGNC Symbol;Acc:HGNC:13210]
PAK4	10298	-1.03078	0.00110233	0.0465584	protein_coding	p21 (RAC1) activated kinase 4 [Source:HGNC Symbol;Acc:HGNC:16059]
BAG1	573	-1.03083	0.00432722	0.0946502	protein_coding	BCL2 associated athanogene 1 [Source:HGNC Symbol;Acc:HGNC:937]
DUSP6	1848	-1.07675	0.00424503	0.0933975	protein_coding	dual specificity phosphatase 6 [Source:HGNC Symbol;Acc:HGNC:3072]
TMEM128	85013	-1.10133	0.00181807	0.0606694	protein_coding	transmembrane protein 128 [Source:HGNC Symbol;Acc:HGNC:28201]
RPL41	6171	-1.10541	0.00358889	0.0855444	protein_coding	ribosomal protein L41 [Source:HGNC Symbol;Acc:HGNC:10354]
COMT	1312	-1.12166	0.00443506	0.0961744	protein_coding	catechol-O-methyltransferase [Source:HGNC Symbol;Acc:HGNC:2228]
C1orf198	84886	-1.12745	0.00245727	0.0711762	protein_coding	chromosome 1 open reading frame 198 [Source:HGNC Symbol;Acc:HGNC:25900]
CETN2	1069	-1.13378	0.00116861	0.0481707	protein_coding	centrin 2 [Source:HGNC Symbol;Acc:HGNC:1867]
IDNK	414328	-1.14386	0.000517488	0.030397	protein_coding	IDNK, gluconokinase [Source:HGNC Symbol;Acc:HGNC:31367]
ERG28	11161	-1.1564	0.000125493	0.0127619	protein_coding	ergosterol biosynthesis 28 homolog [Source:HGNC Symbol;Acc:HGNC:1187]
PEX2	5828	-1.17506	0.00292052	0.0771067	protein_coding	peroxisomal biogenesis factor 2 [Source:HGNC Symbol;Acc:HGNC:9717]
GON7	84520	-1.188	0.00106631	0.0456097	protein_coding	GON7, KEOPS complex subunit homolog [Source:HGNC Symbol;Acc:HGNC:20356]
CHCHD6	84303	-1.19049	0.001336	0.0517083	protein_coding	coiled-coil-helix-coiled-coil-helix domain containing 6 [Source:HGNC Symbol;Acc:HGNC:28184]
DPCD	25911	-1.22426	0.00366344	0.0864051	protein_coding	deleted in primary ciliary dyskinesia homolog (mouse) [Source:HGNC Symbol;Acc:HGNC:24542]
CCND3	896	-1.24982	2.40213e-05	0.00407535	protein_coding	cyclin D3 [Source:HGNC Symbol;Acc:HGNC:1585]
AKAP5	9495	-1.2554	0.00418053	0.0927354	protein_coding	A-kinase anchoring protein 5 [Source:HGNC Symbol;Acc:HGNC:375]
B9D2	80776	-1.25696	0.00444934	0.0962784	protein_coding	B9 protein domain 2 [Source:HGNC Symbol;Acc:HGNC:28636]
GDPD1	284161	-1.26533	0.0023113	0.0683203	protein_coding	glycerophosphodiester phosphodiesterase domain containing 1 [Source:HGNC Symbol;Acc:HGNC:20883]
MYL12B	103910	-1.27928	0.00166209	0.0577553	protein_coding	myosin light chain 12B [Source:HGNC Symbol;Acc:HGNC:29827]
GSTM3	2947	-1.29602	0.00385322	0.0886999	protein_coding	glutathione S-transferase mu 3 [Source:HGNC Symbol;Acc:HGNC:4635]
PNPLA6	10908	-1.34931	0.00204442	0.0640001	protein_coding	patatin like phospholipase domain containing 6 [Source:HGNC Symbol;Acc:HGNC:16268]
GSTP1	2950	-1.35079	0.00229351	0.0682193	protein_coding	glutathione S-transferase pi 1 [Source:HGNC Symbol;Acc:HGNC:4638]
TAGLN2	8407	-1.38409	0.00162638	0.0571777	protein_coding	transgelin 2 [Source:HGNC Symbol;Acc:HGNC:11554]
CERS4	79603	-1.41094	0.00286962	0.0769386	protein_coding	ceramide synthase 4 [Source:HGNC Symbol;Acc:HGNC:23747]
COX6A1	1337	-1.41169	0.000679215	0.0351607	protein_coding	cytochrome c oxidase subunit 6A1 [Source:HGNC Symbol;Acc:HGNC:2277]
TMEM54	113452	-1.43243	6.34236e-05	0.00785557	protein_coding	transmembrane protein 54 [Source:HGNC Symbol;Acc:HGNC:24143]
NINJ2	4815	-1.43414	0.00286691	0.0769386	protein_coding	ninjurin 2 [Source:HGNC Symbol;Acc:HGNC:7825]
FBXO36	130888	-1.43886	0.000106143	0.0117743	protein_coding	F-box protein 36 [Source:HGNC Symbol;Acc:HGNC:27020]
BFSP1	631	-1.45941	0.0014369	0.0534246	protein_coding	beaded filament structural protein 1 [Source:HGNC Symbol;Acc:HGNC:1040]
REPS2	9185	-1.47925	0.00243389	0.0707019	protein_coding	RALBP1 associated Eps domain containing 2 [Source:HGNC Symbol;Acc:HGNC:9963]
RAB40A	142684	-1.48024	0.00112077	0.046921	protein_coding	RAB40A, member RAS oncogene family [Source:HGNC Symbol;Acc:HGNC:18283]
TMEM141	85014	-1.48315	0.00132882	0.0515913	protein_coding	transmembrane protein 141 [Source:HGNC Symbol;Acc:HGNC:28211]
DOK2	9046	-1.50569	0.00294217	0.0775451	protein_coding	docking protein 2 [Source:HGNC Symbol;Acc:HGNC:2991]
RHBDD2	57414	-1.50723	1.54816e-05	0.00309373	protein_coding	rhomboid domain containing 2 [Source:HGNC Symbol;Acc:HGNC:23082]
C12orf49	79794	-1.50815	0.000542612	0.0307132	protein_coding	chromosome 12 open reading frame 49 [Source:HGNC Symbol;Acc:HGNC:26128]
ULK4	54986	-1.53063	0.000198468	0.0169895	protein_coding	unc-51 like kinase 4 [Source:HGNC Symbol;Acc:HGNC:15784]
HPCAL1	3241	-1.56109	0.003679	0.086669	protein_coding	hippocalcin like 1 [Source:HGNC Symbol;Acc:HGNC:5145]
SYT17	51760	-1.57666	0.0036251	0.0859005	protein_coding	synaptotagmin 17 [Source:HGNC Symbol;Acc:HGNC:24119]
TUFT1	7286	-1.57689	0.00123353	0.049609	protein_coding	tuftelin 1 [Source:HGNC Symbol;Acc:HGNC:12422]
VSIG4	11326	-1.58093	0.00418234	0.0927354	protein_coding	V-set and immunoglobulin domain containing 4 [Source:HGNC Symbol;Acc:HGNC:17032]
SH2D4A	63898	-1.58761	0.00158622	0.0563291	protein_coding	SH2 domain containing 4A [Source:HGNC Symbol;Acc:HGNC:26102]
TSPO	706	-1.6063	0.00355642	0.0851606	protein_coding	translocator protein [Source:HGNC Symbol;Acc:HGNC:1158]
OSCP1	127700	-1.62629	1.35278e-05	0.0028156	protein_coding	organic solute carrier partner 1 [Source:HGNC Symbol;Acc:HGNC:29971]
PPL	5493	-1.64887	0.00211477	0.0655838	protein_coding	periplakin [Source:HGNC Symbol;Acc:HGNC:9273]
GLIPR2	152007	-1.65066	0.00291666	0.0771067	protein_coding	GLI pathogenesis related 2 [Source:HGNC Symbol;Acc:HGNC:18007]
LLGL2	3993	-1.6521	0.00331959	0.0823837	protein_coding	LLGL2, scribble cell polarity complex component [Source:HGNC Symbol;Acc:HGNC:6629]
FUOM	282969	-1.68167	0.00475545	0.099766	protein_coding	fucose mutarotase [Source:HGNC Symbol;Acc:HGNC:24733]
TPRG1	285386	-1.68577	0.000521008	0.0304007	protein_coding	tumor protein p63 regulated 1 [Source:HGNC Symbol;Acc:HGNC:24759]
PRX	57716	-1.68748	0.00282431	0.076332	protein_coding	periaxin [Source:HGNC Symbol;Acc:HGNC:13797]
EBP	10682	-1.69333	0.00103854	0.0446108	protein_coding	emopamil binding protein (sterol isomerase) [Source:HGNC Symbol;Acc:HGNC:3133]
TSPAN12	23554	-1.69873	0.00450485	0.0968566	protein_coding	tetraspanin 12 [Source:HGNC Symbol;Acc:HGNC:21641]
ARHGEF26	26084	-1.71962	0.00462164	0.0988414	protein_coding	Rho guanine nucleotide exchange factor 26 [Source:HGNC Symbol;Acc:HGNC:24490]
PPIL6	285755	-1.73087	0.00473659	0.099766	protein_coding	peptidylprolyl isomerase like 6 [Source:HGNC Symbol;Acc:HGNC:21557]
S100A10	6281	-1.73339	0.00126041	0.0503748	protein_coding	S100 calcium binding protein A10 [Source:HGNC Symbol;Acc:HGNC:10487]
PRRG2	5639	-1.74104	0.0011462	0.0477124	protein_coding	proline rich and Gla domain 2 [Source:HGNC Symbol;Acc:HGNC:9470]
FAM174B	400451	-1.76057	8.46607e-05	0.00983711	protein_coding	family with sequence similarity 174 member B [Source:HGNC Symbol;Acc:HGNC:34339]
CD9	928	-1.76271	0.000126888	0.0127619	protein_coding	CD9 molecule [Source:HGNC Symbol;Acc:HGNC:1709]
EFNA1	1942	-1.764	0.000217794	0.0175436	protein_coding	ephrin A1 [Source:HGNC Symbol;Acc:HGNC:3221]
ACOT4	122970	-1.77134	0.000396719	0.0258437	protein_coding	acyl-CoA thioesterase 4 [Source:HGNC Symbol;Acc:HGNC:19748]
CAV2	858	-1.82656	0.000363122	0.0242751	protein_coding	caveolin 2 [Source:HGNC Symbol;Acc:HGNC:1528]
CYB5A	1528	-1.8294	0.000953182	0.0423234	protein_coding	cytochrome b5 type A [Source:HGNC Symbol;Acc:HGNC:2570]
SMIM5	643008	-1.83284	0.000228331	0.0179368	protein_coding	small integral membrane protein 5 [Source:HGNC Symbol;Acc:HGNC:40030]
EPS8L2	64787	-1.84034	0.00147807	0.054225	protein_coding	EPS8 like 2 [Source:HGNC Symbol;Acc:HGNC:21296]
RASSF7	8045	-1.84259	0.00336414	0.08279	protein_coding	Ras association domain family member 7 [Source:HGNC Symbol;Acc:HGNC:1166]
LGALS3	3958	-1.84673	2.1269e-05	0.00373392	protein_coding	galectin 3 [Source:HGNC Symbol;Acc:HGNC:6563]
MSMO1	6307	-1.86275	0.00118172	0.0484915	protein_coding	methylsterol monooxygenase 1 [Source:HGNC Symbol;Acc:HGNC:10545]
ST6GALNAC2	10610	-1.8768	0.000933665	0.0418883	protein_coding	ST6 N-acetylgalactosaminide alpha-2,6-sialyltransferase 2 [Source:HGNC Symbol;Acc:HGNC:10867]
RHPN2	85415	-1.87692	0.00109324	0.0462923	protein_coding	rhophilin Rho GTPase binding protein 2 [Source:HGNC Symbol;Acc:HGNC:19974]
EPB41L5	57669	-1.88367	0.00307753	0.0796099	protein_coding	erythrocyte membrane protein band 4.1 like 5 [Source:HGNC Symbol;Acc:HGNC:19819]
SMIM1	388588	-1.88897	0.00150815	0.0543714	protein_coding	small integral membrane protein 1 (Vel blood group) [Source:HGNC Symbol;Acc:HGNC:44204]
LMO7	4008	-1.89158	0.00209351	0.0651246	protein_coding	LIM domain 7 [Source:HGNC Symbol;Acc:HGNC:6646]
C10orf35	219738	-1.89948	0.00204468	0.0640001	protein_coding	chromosome 10 open reading frame 35 [Source:HGNC Symbol;Acc:HGNC:23519]
AC106886.5		-1.8995	0.000560508	0.0312375	protein_coding
JAKMIP2	9832	-1.9065	0.00218055	0.0664455	protein_coding	janus kinase and microtubule interacting protein 2 [Source:HGNC Symbol;Acc:HGNC:29067]
NEK5	341676	-1.90868	0.00194114	0.0624179	protein_coding	NIMA related kinase 5 [Source:HGNC Symbol;Acc:HGNC:7748]
STX19	415117	-1.91494	0.00123326	0.049609	protein_coding	syntaxin 19 [Source:HGNC Symbol;Acc:HGNC:19300]
TMEM27	57393	-1.9377	0.00256399	0.0730293	protein_coding	transmembrane protein 27 [Source:HGNC Symbol;Acc:HGNC:29437]
CHMP4C	92421	-1.94552	0.00147581	0.054225	protein_coding	charged multivesicular body protein 4C [Source:HGNC Symbol;Acc:HGNC:30599]
SULT1A1	6817	-1.95378	0.0007787	0.0381582	protein_coding	sulfotransferase family 1A member 1 [Source:HGNC Symbol;Acc:HGNC:11453]
PRKCZ	5590	-1.95717	0.00154211	0.0550065	protein_coding	protein kinase C zeta [Source:HGNC Symbol;Acc:HGNC:9412]
SLC16A12	387700	-1.96184	0.00126255	0.0503748	protein_coding	solute carrier family 16 member 12 [Source:HGNC Symbol;Acc:HGNC:23094]
ERP27	121506	-1.974	0.00135928	0.0519483	protein_coding	endoplasmic reticulum protein 27 [Source:HGNC Symbol;Acc:HGNC:26495]
EMP2	2013	-1.9834	0.000886136	0.0411269	protein_coding	epithelial membrane protein 2 [Source:HGNC Symbol;Acc:HGNC:3334]
FKBP1B	2281	-1.99094	0.00470872	0.0996481	protein_coding	FK506 binding protein 1B [Source:HGNC Symbol;Acc:HGNC:3712]
GALNT13	114805	-2.00335	0.00370175	0.0867997	protein_coding	polypeptide N-acetylgalactosaminyltransferase 13 [Source:HGNC Symbol;Acc:HGNC:23242]
KDF1	126695	-2.03611	0.00297259	0.0779126	protein_coding	keratinocyte differentiation factor 1 [Source:HGNC Symbol;Acc:HGNC:26624]
TSTD1	100131187	-2.03838	9.51517e-06	0.00225265	protein_coding	thiosulfate sulfurtransferase like domain containing 1 [Source:HGNC Symbol;Acc:HGNC:35410]
PIH1D2	120379	-2.048	1.03844e-05	0.00238239	protein_coding	PIH1 domain containing 2 [Source:HGNC Symbol;Acc:HGNC:25210]
CDC42BPG	55561	-2.05166	0.00104697	0.0448775	protein_coding	CDC42 binding protein kinase gamma [Source:HGNC Symbol;Acc:HGNC:29829]
S100A6	6277	-2.06287	0.000662875	0.0346704	protein_coding	S100 calcium binding protein A6 [Source:HGNC Symbol;Acc:HGNC:10496]
C1orf53	388722	-2.07959	0.00307967	0.0796099	protein_coding	chromosome 1 open reading frame 53 [Source:HGNC Symbol;Acc:HGNC:30003]
DEGS2	123099	-2.09403	0.00205544	0.0641381	protein_coding	delta 4-desaturase, sphingolipid 2 [Source:HGNC Symbol;Acc:HGNC:20113]
MYZAP	100820829	-2.11307	0.000695256	0.0354904	protein_coding	myocardial zonula adherens protein [Source:HGNC Symbol;Acc:HGNC:43444]
SLC1A1	6505	-2.12884	0.00178283	0.0601608	protein_coding	solute carrier family 1 member 1 [Source:HGNC Symbol;Acc:HGNC:10939]
CAPS	828	-2.1386	0.00132307	0.0514672	protein_coding	calcyphosine [Source:HGNC Symbol;Acc:HGNC:1487]
GRAMD2A	196996	-2.14106	0.00440312	0.0958949	protein_coding	GRAM domain containing 2A [Source:HGNC Symbol;Acc:HGNC:27287]
CD55	1604	-2.14562	3.29013e-05	0.00503216	protein_coding	CD55 molecule (Cromer blood group) [Source:HGNC Symbol;Acc:HGNC:2665]
TSPAN13	27075	-2.17272	0.000223599	0.0177629	protein_coding	tetraspanin 13 [Source:HGNC Symbol;Acc:HGNC:21643]
SPOCD1	90853	-2.17279	0.00120153	0.0491045	protein_coding	SPOC domain containing 1 [Source:HGNC Symbol;Acc:HGNC:26338]
EVA1A	84141	-2.19097	0.00158756	0.0563291	protein_coding	eva-1 homolog A, regulator of programmed cell death [Source:HGNC Symbol;Acc:HGNC:25816]
RAB17	64284	-2.21516	0.00187413	0.0615843	protein_coding	RAB17, member RAS oncogene family [Source:HGNC Symbol;Acc:HGNC:16523]
ZNF365	22891	-2.25519	0.000213517	0.0174919	protein_coding	zinc finger protein 365 [Source:HGNC Symbol;Acc:HGNC:18194]
UBXN10	127733	-2.26908	0.000547154	0.0307132	protein_coding	UBX domain protein 10 [Source:HGNC Symbol;Acc:HGNC:26354]
SULT1A2	6799	-2.27414	0.00185611	0.061532	protein_coding	sulfotransferase family 1A member 2 [Source:HGNC Symbol;Acc:HGNC:11454]
VIPR1	7433	-2.27757	0.00120873	0.0491998	protein_coding	vasoactive intestinal peptide receptor 1 [Source:HGNC Symbol;Acc:HGNC:12694]
RIMKLA	284716	-2.28633	0.000187238	0.0165072	protein_coding	ribosomal modification protein rimK like family member A [Source:HGNC Symbol;Acc:HGNC:28725]
TGM1	7051	-2.28863	0.000218111	0.0175436	protein_coding	transglutaminase 1 [Source:HGNC Symbol;Acc:HGNC:11777]
RSPH9	221421	-2.29022	0.00059263	0.0323836	protein_coding	radial spoke head 9 homolog [Source:HGNC Symbol;Acc:HGNC:21057]
TINCR		-2.29272	0.00412225	0.0919602	protein_coding	tissue differentiation-inducing non-protein coding RNA [Source:HGNC Symbol;Acc:HGNC:14607]
S100A4	6275	-2.3132	0.000204736	0.0172031	protein_coding	S100 calcium binding protein A4 [Source:HGNC Symbol;Acc:HGNC:10494]
SEC14L4	284904	-2.36074	0.00398022	0.0904918	protein_coding	SEC14 like lipid binding 4 [Source:HGNC Symbol;Acc:HGNC:20627]
STAC	6769	-2.37568	0.000337827	0.0231199	protein_coding	SH3 and cysteine rich domain [Source:HGNC Symbol;Acc:HGNC:11353]
C11orf16	56673	-2.44997	0.00234494	0.0691123	protein_coding	chromosome 11 open reading frame 16 [Source:HGNC Symbol;Acc:HGNC:1169]
SLPI	6590	-2.46362	0.00415131	0.0924044	protein_coding	secretory leukocyte peptidase inhibitor [Source:HGNC Symbol;Acc:HGNC:11092]
FAM167A	83648	-2.48494	0.00193653	0.0624179	protein_coding	family with sequence similarity 167 member A [Source:HGNC Symbol;Acc:HGNC:15549]
RIBC1	158787	-2.48895	0.000595092	0.0323836	protein_coding	RIB43A domain with coiled-coils 1 [Source:HGNC Symbol;Acc:HGNC:26537]
OASL	8638	-2.49105	0.00388386	0.0890027	protein_coding	2'-5'-oligoadenylate synthetase like [Source:HGNC Symbol;Acc:HGNC:8090]
FFAR4	338557	-2.49574	0.000636329	0.0336892	protein_coding	free fatty acid receptor 4 [Source:HGNC Symbol;Acc:HGNC:19061]
CFAP57	149465	-2.5295	0.00475442	0.099766	protein_coding	cilia and flagella associated protein 57 [Source:HGNC Symbol;Acc:HGNC:26485]
AC007906.2	105371267	-2.53099	0.00469603	0.0996481	protein_coding
HIGD1B	51751	-2.54551	0.000929261	0.0418667	protein_coding	HIG1 hypoxia inducible domain family member 1B [Source:HGNC Symbol;Acc:HGNC:24318]
TSPAN1	10103	-2.55855	0.000954807	0.0423234	protein_coding	tetraspanin 1 [Source:HGNC Symbol;Acc:HGNC:20657]
CD52	1043	-2.56047	3.72995e-05	0.00545681	protein_coding	CD52 molecule [Source:HGNC Symbol;Acc:HGNC:1804]
PLLP	51090	-2.5607	0.000348721	0.0237849	protein_coding	plasmolipin [Source:HGNC Symbol;Acc:HGNC:18553]
CFAP53	220136	-2.56363	0.000642819	0.0338848	protein_coding	cilia and flagella associated protein 53 [Source:HGNC Symbol;Acc:HGNC:26530]
IL1RL1	9173	-2.57143	0.00183735	0.0611107	protein_coding	interleukin 1 receptor like 1 [Source:HGNC Symbol;Acc:HGNC:5998]
SPATA17	128153	-2.57753	0.000280654	0.0205599	protein_coding	spermatogenesis associated 17 [Source:HGNC Symbol;Acc:HGNC:25184]
DNAH2	146754	-2.5812	0.00404713	0.091066	protein_coding	dynein axonemal heavy chain 2 [Source:HGNC Symbol;Acc:HGNC:2948]
TMEM61	199964	-2.58807	0.0027158	0.0745976	protein_coding	transmembrane protein 61 [Source:HGNC Symbol;Acc:HGNC:27296]
SLC7A4	6545	-2.58892	4.32467e-05	0.00614865	protein_coding	solute carrier family 7 member 4 [Source:HGNC Symbol;Acc:HGNC:11062]
CACNG4	27092	-2.60878	0.00410443	0.0917655	protein_coding	calcium voltage-gated channel auxiliary subunit gamma 4 [Source:HGNC Symbol;Acc:HGNC:1408]
LRRIQ1	84125	-2.6167	0.00449562	0.0968431	protein_coding	leucine rich repeats and IQ motif containing 1 [Source:HGNC Symbol;Acc:HGNC:25708]
CCDC114	93233	-2.62598	0.000518875	0.030397	protein_coding	coiled-coil domain containing 114 [Source:HGNC Symbol;Acc:HGNC:26560]
TEKT2	27285	-2.63002	0.00262155	0.073518	protein_coding	tektin 2 [Source:HGNC Symbol;Acc:HGNC:11725]
TMEM139	135932	-2.63041	0.00289968	0.0771067	protein_coding	transmembrane protein 139 [Source:HGNC Symbol;Acc:HGNC:22058]
OVOL1	5017	-2.63193	0.00194776	0.0624179	protein_coding	ovo like transcriptional repressor 1 [Source:HGNC Symbol;Acc:HGNC:8525]
SCEL	8796	-2.63294	0.00231932	0.0684574	protein_coding	sciellin [Source:HGNC Symbol;Acc:HGNC:10573]
CFAP161	161502	-2.63804	0.00267243	0.0743164	protein_coding	cilia and flagella associated protein 161 [Source:HGNC Symbol;Acc:HGNC:26782]
HPGD	3248	-2.63957	0.00384076	0.0885174	protein_coding	hydroxyprostaglandin dehydrogenase 15-(NAD) [Source:HGNC Symbol;Acc:HGNC:5154]
CAPN9	10753	-2.63966	0.0004498	0.0276019	protein_coding	calpain 9 [Source:HGNC Symbol;Acc:HGNC:1486]
SULT2B1	6820	-2.64006	0.000652543	0.0343047	protein_coding	sulfotransferase family 2B member 1 [Source:HGNC Symbol;Acc:HGNC:11459]
LRRC46	90506	-2.64402	0.000837395	0.0397792	protein_coding	leucine rich repeat containing 46 [Source:HGNC Symbol;Acc:HGNC:25047]
P2RX2	22953	-2.65476	0.00257022	0.0730293	protein_coding	purinergic receptor P2X 2 [Source:HGNC Symbol;Acc:HGNC:15459]
C10orf107	219621	-2.69639	0.00257681	0.0730662	protein_coding	chromosome 10 open reading frame 107 [Source:HGNC Symbol;Acc:HGNC:28678]
VSIG1	340547	-2.7179	0.00381226	0.0880614	protein_coding	V-set and immunoglobulin domain containing 1 [Source:HGNC Symbol;Acc:HGNC:28675]
FOXJ1	2302	-2.73263	0.00213649	0.0659534	protein_coding	forkhead box J1 [Source:HGNC Symbol;Acc:HGNC:3816]
ANXA3	306	-2.74932	0.00060442	0.0324133	protein_coding	annexin A3 [Source:HGNC Symbol;Acc:HGNC:541]
C5orf49	134121	-2.77448	0.00126901	0.0504355	protein_coding	chromosome 5 open reading frame 49 [Source:HGNC Symbol;Acc:HGNC:27028]
PRSS21	10942	-2.79567	0.00125348	0.050311	protein_coding	protease, serine 21 [Source:HGNC Symbol;Acc:HGNC:9485]
HOPX	84525	-2.79822	0.00313474	0.0806577	protein_coding	HOP homeobox [Source:HGNC Symbol;Acc:HGNC:24961]
ADRB1	153	-2.8001	0.000862122	0.0406741	protein_coding	adrenoceptor beta 1 [Source:HGNC Symbol;Acc:HGNC:285]
PIFO	128344	-2.80176	0.000249167	0.0192109	protein_coding	primary cilia formation [Source:HGNC Symbol;Acc:HGNC:27009]
ZMYND10	51364	-2.82004	0.00071367	0.0357926	protein_coding	zinc finger MYND-type containing 10 [Source:HGNC Symbol;Acc:HGNC:19412]
PLA2G3	50487	-2.83322	0.00359597	0.0856121	protein_coding	phospholipase A2 group III [Source:HGNC Symbol;Acc:HGNC:17934]
C2orf91	400950	-2.83586	0.00363427	0.0860167	protein_coding	chromosome 2 open reading frame 91 [Source:HGNC Symbol;Acc:HGNC:42966]
FXYD3	5349	-2.85499	0.0009235	0.0418039	protein_coding	FXYD domain containing ion transport regulator 3 [Source:HGNC Symbol;Acc:HGNC:4027]
CA4	762	-2.85821	0.000426191	0.027229	protein_coding	carbonic anhydrase 4 [Source:HGNC Symbol;Acc:HGNC:1375]
RS1	6247	-2.91193	0.00114011	0.0475571	protein_coding	retinoschisin 1 [Source:HGNC Symbol;Acc:HGNC:10457]
PRR15	222171	-2.91767	0.000434999	0.0274178	protein_coding	proline rich 15 [Source:HGNC Symbol;Acc:HGNC:22310]
CHRM4	1132	-2.92694	0.00395181	0.0901201	protein_coding	cholinergic receptor muscarinic 4 [Source:HGNC Symbol;Acc:HGNC:1953]
WFDC12	128488	-2.95945	0.00031756	0.0221841	protein_coding	WAP four-disulfide core domain 12 [Source:HGNC Symbol;Acc:HGNC:16115]
BCAS1	8537	-2.98056	0.000223545	0.0177629	protein_coding	breast carcinoma amplified sequence 1 [Source:HGNC Symbol;Acc:HGNC:974]
ALPP	250	-2.98627	0.00406648	0.0913216	protein_coding	alkaline phosphatase, placental [Source:HGNC Symbol;Acc:HGNC:439]
ALDH3A1	218	-2.98727	0.00449815	0.0968431	protein_coding	aldehyde dehydrogenase 3 family member A1 [Source:HGNC Symbol;Acc:HGNC:405]
AGER	177	-2.99234	0.00356883	0.0851667	protein_coding	advanced glycosylation end-product specific receptor [Source:HGNC Symbol;Acc:HGNC:320]
ENHO	375704	-3.01441	0.000254196	0.0194038	protein_coding	energy homeostasis associated [Source:HGNC Symbol;Acc:HGNC:24838]
TCTE1	202500	-3.03515	0.00428759	0.0939871	protein_coding	t-complex-associated-testis-expressed 1 [Source:HGNC Symbol;Acc:HGNC:11693]
PRMT8	56341	-3.09542	0.000255654	0.0194038	protein_coding	protein arginine methyltransferase 8 [Source:HGNC Symbol;Acc:HGNC:5188]
RSPH1	89765	-3.09614	0.00100313	0.0437413	protein_coding	radial spoke head 1 homolog [Source:HGNC Symbol;Acc:HGNC:12371]
UPK3B	105375355	-3.1374	0.00281241	0.0762144	protein_coding	uroplakin 3B [Source:HGNC Symbol;Acc:HGNC:21444]
SPAG17	200162	-3.14489	0.00262916	0.073518	protein_coding	sperm associated antigen 17 [Source:HGNC Symbol;Acc:HGNC:26620]
GSTA1	2938	-3.18968	0.00231035	0.0683203	protein_coding	glutathione S-transferase alpha 1 [Source:HGNC Symbol;Acc:HGNC:4626]
ROPN1L	83853	-3.21361	0.00116106	0.0481707	protein_coding	rhophilin associated tail protein 1 like [Source:HGNC Symbol;Acc:HGNC:24060]
STMND1	401236	-3.2455	0.00267701	0.0743353	protein_coding	stathmin domain containing 1 [Source:HGNC Symbol;Acc:HGNC:44668]
IL22RA1	58985	-3.26143	0.000538809	0.0307132	protein_coding	interleukin 22 receptor subunit alpha 1 [Source:HGNC Symbol;Acc:HGNC:13700]
KLRG2	346689	-3.26514	0.00154987	0.0551859	protein_coding	killer cell lectin like receptor G2 [Source:HGNC Symbol;Acc:HGNC:24778]
FAM81B	153643	-3.29356	0.000358587	0.0242124	protein_coding	family with sequence similarity 81 member B [Source:HGNC Symbol;Acc:HGNC:26335]
C6orf223	221416	-3.3296	4.05095e-06	0.00129817	protein_coding	chromosome 6 open reading frame 223 [Source:HGNC Symbol;Acc:HGNC:28692]
GALNT9	50614	-3.34615	0.00307323	0.0796099	protein_coding	polypeptide N-acetylgalactosaminyltransferase 9 [Source:HGNC Symbol;Acc:HGNC:4131]
SPEF1	25876	-3.3676	0.000868792	0.0408859	protein_coding	sperm flagellar 1 [Source:HGNC Symbol;Acc:HGNC:15874]
TUBA4B		-3.37964	0.00189608	0.0619417	protein_coding	tubulin alpha 4b [Source:HGNC Symbol;Acc:HGNC:18637]
ARMC3	219681	-3.38065	0.00288408	0.0771067	protein_coding	armadillo repeat containing 3 [Source:HGNC Symbol;Acc:HGNC:30964]
KRT79	338785	-3.38707	0.00116913	0.0481707	protein_coding	keratin 79 [Source:HGNC Symbol;Acc:HGNC:28930]
DRC1	92749	-3.41486	0.00330022	0.0821792	protein_coding	dynein regulatory complex subunit 1 [Source:HGNC Symbol;Acc:HGNC:24245]
ZBED2	79413	-3.42748	0.000173733	0.0157287	protein_coding	zinc finger BED-type containing 2 [Source:HGNC Symbol;Acc:HGNC:20710]
C10orf67	256815	-3.43606	0.000361963	0.0242751	protein_coding	chromosome 10 open reading frame 67 [Source:HGNC Symbol;Acc:HGNC:28716]
RETN	56729	-3.48961	0.000502041	0.0298109	protein_coding	resistin [Source:HGNC Symbol;Acc:HGNC:20389]
CFAP52	146845	-3.49184	0.000710668	0.0357926	protein_coding	cilia and flagella associated protein 52 [Source:HGNC Symbol;Acc:HGNC:16053]
MAP3K19	80122	-3.58638	0.00475256	0.099766	protein_coding	mitogen-activated protein kinase kinase kinase 19 [Source:HGNC Symbol;Acc:HGNC:26249]
TTC29	83894	-3.58862	0.00456909	0.098029	protein_coding	tetratricopeptide repeat domain 29 [Source:HGNC Symbol;Acc:HGNC:29936]
VWA3B	200403	-3.60405	0.00349512	0.0843046	protein_coding	von Willebrand factor A domain containing 3B [Source:HGNC Symbol;Acc:HGNC:28385]
CFAP73	387885	-3.63235	0.00356013	0.0851606	protein_coding	cilia and flagella associated protein 73 [Source:HGNC Symbol;Acc:HGNC:37100]
C1orf189	388701	-3.65669	0.00179874	0.0603236	protein_coding	chromosome 1 open reading frame 189 [Source:HGNC Symbol;Acc:HGNC:32305]
ITLN2	142683	-3.66635	0.00405058	0.091066	protein_coding	intelectin 2 [Source:HGNC Symbol;Acc:HGNC:20599]
SFN	2810	-3.7251	0.00167755	0.0579934	protein_coding	stratifin [Source:HGNC Symbol;Acc:HGNC:10773]
GPA33	10223	-3.73307	1.20049e-07	8.35745e-05	protein_coding	glycoprotein A33 [Source:HGNC Symbol;Acc:HGNC:4445]
CCDC187	399693	-3.76301	0.00162847	0.0571777	protein_coding	coiled-coil domain containing 187 [Source:HGNC Symbol;Acc:HGNC:30942]
TEKT1	83659	-3.76662	0.00404195	0.091066	protein_coding	tektin 1 [Source:HGNC Symbol;Acc:HGNC:15534]
FABP6	2172	-3.77306	0.000107039	0.0118053	protein_coding	fatty acid binding protein 6 [Source:HGNC Symbol;Acc:HGNC:3561]
DNAI2	64446	-3.78902	0.00262689	0.073518	protein_coding	dynein axonemal intermediate chain 2 [Source:HGNC Symbol;Acc:HGNC:18744]
CLEC4M	10332	-3.82222	0.00133989	0.0517083	protein_coding	C-type lectin domain family 4 member M [Source:HGNC Symbol;Acc:HGNC:13523]
CFAP65	255101	-3.83236	0.00142979	0.053357	protein_coding	cilia and flagella associated protein 65 [Source:HGNC Symbol;Acc:HGNC:25325]
SRD5A2	6716	-3.89512	0.0029163	0.0771067	protein_coding	steroid 5 alpha-reductase 2 [Source:HGNC Symbol;Acc:HGNC:11285]
MORN5	254956	-3.96271	0.00223554	0.0674638	protein_coding	MORN repeat containing 5 [Source:HGNC Symbol;Acc:HGNC:17841]
CD5L	922	-3.96398	0.000585134	0.0321888	protein_coding	CD5 molecule like [Source:HGNC Symbol;Acc:HGNC:1690]
PPP1R42	286187	-3.96747	0.00215515	0.0663266	protein_coding	protein phosphatase 1 regulatory subunit 42 [Source:HGNC Symbol;Acc:HGNC:33732]
SH3GL3	6457	-3.99316	4.57654e-06	0.00137904	protein_coding	SH3 domain containing GRB2 like 3, endophilin A3 [Source:HGNC Symbol;Acc:HGNC:10832]
C11orf88	399949	-4.01264	0.000899775	0.0411611	protein_coding	chromosome 11 open reading frame 88 [Source:HGNC Symbol;Acc:HGNC:25061]
STOML3	161003	-4.02893	0.00400774	0.0906144	protein_coding	stomatin like 3 [Source:HGNC Symbol;Acc:HGNC:19420]
CD164L2	388611	-4.03823	9.03153e-05	0.0103601	protein_coding	CD164 molecule like 2 [Source:HGNC Symbol;Acc:HGNC:32043]
ANKRD66	100287718	-4.0506	0.0012919	0.0508426	protein_coding	ankyrin repeat domain 66 [Source:HGNC Symbol;Acc:HGNC:44669]
SPAG6	9576	-4.07473	0.00241041	0.0701207	protein_coding	sperm associated antigen 6 [Source:HGNC Symbol;Acc:HGNC:11215]
NHLH2	4808	-4.10907	0.00136802	0.0519849	protein_coding	nescient helix-loop-helix 2 [Source:HGNC Symbol;Acc:HGNC:7818]
TMEM100	55273	-4.13691	2.58586e-06	0.000985018	protein_coding	transmembrane protein 100 [Source:HGNC Symbol;Acc:HGNC:25607]
C4orf22	255119	-4.14957	0.00476371	0.099766	protein_coding	chromosome 4 open reading frame 22 [Source:HGNC Symbol;Acc:HGNC:28554]
ZBBX	79740	-4.17927	0.00135642	0.0519483	protein_coding	zinc finger B-box domain containing [Source:HGNC Symbol;Acc:HGNC:26245]
AKAP14	158798	-4.18359	0.00164119	0.0574246	protein_coding	A-kinase anchoring protein 14 [Source:HGNC Symbol;Acc:HGNC:24061]
FCN3	8547	-4.21389	0.000111659	0.012055	protein_coding	ficolin 3 [Source:HGNC Symbol;Acc:HGNC:3625]
MCEMP1	199675	-4.23968	8.90979e-06	0.00216723	protein_coding	mast cell expressed membrane protein 1 [Source:HGNC Symbol;Acc:HGNC:27291]
RBP2	5948	-4.25182	0.000197792	0.0169895	protein_coding	retinol binding protein 2 [Source:HGNC Symbol;Acc:HGNC:9920]
SNTN	132203	-4.33226	0.000872555	0.0409505	protein_coding	sentan, cilia apical structure protein [Source:HGNC Symbol;Acc:HGNC:33706]
KRT4	3851	-4.34628	0.00174153	0.059092	protein_coding	keratin 4 [Source:HGNC Symbol;Acc:HGNC:6441]
AGRP	181	-4.43107	3.63222e-06	0.00122218	protein_coding	agouti related neuropeptide [Source:HGNC Symbol;Acc:HGNC:330]
HS3ST6	64711	-4.45366	0.0028662	0.0769386	protein_coding	heparan sulfate-glucosamine 3-sulfotransferase 6 [Source:HGNC Symbol;Acc:HGNC:14178]
FAM183A	440585	-4.45842	0.00014381	0.0137601	protein_coding	family with sequence similarity 183 member A [Source:HGNC Symbol;Acc:HGNC:34347]
CATSPERD	257062	-4.45968	0.00187575	0.0615843	protein_coding	cation channel sperm associated auxiliary subunit delta [Source:HGNC Symbol;Acc:HGNC:28598]
C9orf24	84688	-4.47355	5.41168e-05	0.00714181	protein_coding	chromosome 9 open reading frame 24 [Source:HGNC Symbol;Acc:HGNC:19919]
C1orf158	93190	-4.49654	0.00335749	0.08279	protein_coding	chromosome 1 open reading frame 158 [Source:HGNC Symbol;Acc:HGNC:28567]
CCDC33	80125	-4.52962	0.000752753	0.0374318	protein_coding	coiled-coil domain containing 33 [Source:HGNC Symbol;Acc:HGNC:26552]
GSTA3	2940	-4.55407	0.00142548	0.0532946	protein_coding	glutathione S-transferase alpha 3 [Source:HGNC Symbol;Acc:HGNC:4628]
CFAP77	389799	-4.60584	0.0015316	0.0548254	protein_coding	cilia and flagella associated protein 77 [Source:HGNC Symbol;Acc:HGNC:33776]
LDLRAD1	388633	-4.91389	6.28118e-05	0.0078499	protein_coding	low density lipoprotein receptor class A domain containing 1 [Source:HGNC Symbol;Acc:HGNC:32069]
CEACAM5	1048	-5.11416	0.00191387	0.0621718	protein_coding	carcinoembryonic antigen related cell adhesion molecule 5 [Source:HGNC Symbol;Acc:HGNC:1817]
IGFBP1	3484	-5.17722	0.00330117	0.0821792	protein_coding	insulin like growth factor binding protein 1 [Source:HGNC Symbol;Acc:HGNC:5469]
FGG	2266	-5.41181	0.00250851	0.0722457	protein_coding	fibrinogen gamma chain [Source:HGNC Symbol;Acc:HGNC:3694]
CCL24	6369	-5.59078	1.31298e-07	8.83593e-05	protein_coding	C-C motif chemokine ligand 24 [Source:HGNC Symbol;Acc:HGNC:10623]
CCK	885	-6.4816	2.77441e-06	0.00100058	protein_coding	cholecystokinin [Source:HGNC Symbol;Acc:HGNC:1569]
PIH1D3	139212	-6.50956	0.00136421	0.0519662	protein_coding	PIH1 domain containing 3 [Source:HGNC Symbol;Acc:HGNC:28570]
ITLN1	55600	-6.76007	3.16435e-10	4.25901e-07	protein_coding	intelectin 1 [Source:HGNC Symbol;Acc:HGNC:18259]
UPK1B	7348	-7.20736	5.13218e-05	0.00690758	protein_coding	uroplakin 1B [Source:HGNC Symbol;Acc:HGNC:12578]
