# Supplementary material for: Lung gene expression signatures suggest pathogenic links and molecular markers for pulmonary tuberculosis, adenocarcinoma and sarcoidosis
Source: Commun Biol. 2020 Oct 23;3:604. doi: 10.1038/s42003-020-01318-0 (PMC7584606; doi:10.1038/s42003-020-01318-0)
Supplement: Supplementary file 5 — Supplementary Data 3 [file 42003_2020_1318_MOESM5_ESM.xlsx]

## Sheet: Supplementary Data 3
Supplementary Data 3. A total of 3547 differentially expressed genes of lung adenocarcinoma group as compared to the normal control group.
Gene name	Gene ID	Log2 (fold change)	P-value	Adjusted P-value	Category	Description
CASP14	23581	27.3678	3.05e-21	1.26e-17	protein_coding	caspase 14 [Source:HGNC Symbol;Acc:HGNC:1502]
DMRTA2	63950	25.1194	5.53e-29	5.7e-25	protein_coding	DMRT like family A2 [Source:HGNC Symbol;Acc:HGNC:13908]
TMPRSS11D	9407	24.6	1.25e-29	2.57e-25	protein_coding	transmembrane protease, serine 11D [Source:HGNC Symbol;Acc:HGNC:24059]
LY6D	8581	13.4733	3.38e-10	4.84e-08	protein_coding	lymphocyte antigen 6 family member D [Source:HGNC Symbol;Acc:HGNC:13348]
SERPINB4	6318	12.3339	1.82e-07	1.06e-05	protein_coding	serpin family B member 4 [Source:HGNC Symbol;Acc:HGNC:10570]
DSG3	1830	11.517	2.24e-09	2.45e-07	protein_coding	desmoglein 3 [Source:HGNC Symbol;Acc:HGNC:3050]
SLCO1B3	28234	9.79646	0.000165485	0.00245137	protein_coding	solute carrier organic anion transporter family member 1B3 [Source:HGNC Symbol;Acc:HGNC:10961]
FAM83A	84985	9.58506	5.98e-15	4.57e-12	protein_coding	family with sequence similarity 83 member A [Source:HGNC Symbol;Acc:HGNC:28210]
GPR78	27201	9.32379	1.22e-07	7.61e-06	protein_coding	G protein-coupled receptor 78 [Source:HGNC Symbol;Acc:HGNC:4528]
BARX1	56033	9.16176	3.07e-05	0.000638789	protein_coding	BARX homeobox 1 [Source:HGNC Symbol;Acc:HGNC:955]
PADI3	51702	9.11797	6.09e-05	0.0011134	protein_coding	peptidyl arginine deiminase 3 [Source:HGNC Symbol;Acc:HGNC:18337]
PADI1	29943	9.06788	0.000513254	0.00575449	protein_coding	peptidyl arginine deiminase 1 [Source:HGNC Symbol;Acc:HGNC:18367]
GLB1L3	112937	9.05779	1.39e-12	3.92e-10	protein_coding	galactosidase beta 1 like 3 [Source:HGNC Symbol;Acc:HGNC:25147]
IL22RA2	116379	8.72715	1.43e-08	1.18e-06	protein_coding	interleukin 22 receptor subunit alpha 2 [Source:HGNC Symbol;Acc:HGNC:14901]
HMGA2	8091	8.71381	2.49e-11	4.88e-09	protein_coding	high mobility group AT-hook 2 [Source:HGNC Symbol;Acc:HGNC:5009]
MAGEA3	4102	8.66297	0.00132167	0.0114316	protein_coding	MAGE family member A3 [Source:HGNC Symbol;Acc:HGNC:6801]
RNASE7	84659	8.49851	0.000147126	0.00222984	protein_coding	ribonuclease A family member 7 [Source:HGNC Symbol;Acc:HGNC:19278]
KRT6C	286887	8.45687	0.000745548	0.00754328	protein_coding	keratin 6C [Source:HGNC Symbol;Acc:HGNC:20406]
SERPINB13	5275	8.43328	5.55e-05	0.00103714	protein_coding	serpin family B member 13 [Source:HGNC Symbol;Acc:HGNC:8944]
PSG5	5673	8.40022	0.00144985	0.0122718	protein_coding	pregnancy specific beta-1-glycoprotein 5 [Source:HGNC Symbol;Acc:HGNC:9522]
PITX1	5307	8.34834	1.8e-09	2.07e-07	protein_coding	paired like homeodomain 1 [Source:HGNC Symbol;Acc:HGNC:9004]
DMBX1	127343	8.26391	6.39e-06	0.000187084	protein_coding	diencephalon/mesencephalon homeobox 1 [Source:HGNC Symbol;Acc:HGNC:19026]
HTR3A	3359	8.2529	3.13e-09	3.21e-07	protein_coding	5-hydroxytryptamine receptor 3A [Source:HGNC Symbol;Acc:HGNC:5297]
KRT5	3852	8.24479	2.81e-08	2.07e-06	protein_coding	keratin 5 [Source:HGNC Symbol;Acc:HGNC:6442]
GJB4	127534	7.89747	3.1e-06	0.000106156	protein_coding	gap junction protein beta 4 [Source:HGNC Symbol;Acc:HGNC:4286]
FDCSP	260436	7.80566	2.37e-06	8.44e-05	protein_coding	follicular dendritic cell secreted protein [Source:HGNC Symbol;Acc:HGNC:19215]
HOXB13	10481	7.74234	0.000167983	0.00247947	protein_coding	homeobox B13 [Source:HGNC Symbol;Acc:HGNC:5112]
HOXB9	3219	7.67346	0.000949987	0.00898705	protein_coding	homeobox B9 [Source:HGNC Symbol;Acc:HGNC:5120]
KRT6B	3854	7.6696	5.38e-08	3.71e-06	protein_coding	keratin 6B [Source:HGNC Symbol;Acc:HGNC:6444]
GABRA3	2556	7.56088	1.63e-06	6.46e-05	protein_coding	gamma-aminobutyric acid type A receptor alpha3 subunit [Source:HGNC Symbol;Acc:HGNC:4077]
ZIC2	7546	7.54503	1.26e-06	5.27e-05	protein_coding	Zic family member 2 [Source:HGNC Symbol;Acc:HGNC:12873]
SPRR3	6707	7.47581	0.0117747	0.0566534	protein_coding	small proline rich protein 3 [Source:HGNC Symbol;Acc:HGNC:11268]
COL11A1	1301	7.32527	1.88e-15	1.69e-12	protein_coding	collagen type XI alpha 1 chain [Source:HGNC Symbol;Acc:HGNC:2186]
EPYC	1833	7.31339	3.79e-06	0.000124416	protein_coding	epiphycan [Source:HGNC Symbol;Acc:HGNC:3053]
GPR87	53836	7.10803	2.64e-07	1.39e-05	protein_coding	G protein-coupled receptor 87 [Source:HGNC Symbol;Acc:HGNC:4538]
FOXE1	2304	7.06432	2.15e-06	7.84e-05	protein_coding	forkhead box E1 [Source:HGNC Symbol;Acc:HGNC:3806]
ADGRF4	221393	7.05582	3.17e-07	1.63e-05	protein_coding	adhesion G protein-coupled receptor F4 [Source:HGNC Symbol;Acc:HGNC:19011]
S100A2	6273	7.05287	3.65e-09	3.69e-07	protein_coding	S100 calcium binding protein A2 [Source:HGNC Symbol;Acc:HGNC:10492]
GNGT1	2792	7.04239	6.16e-05	0.00112018	protein_coding	G protein subunit gamma transducin 1 [Source:HGNC Symbol;Acc:HGNC:4411]
MMP12	4321	6.98562	4.8e-06	0.00014989	protein_coding	matrix metallopeptidase 12 [Source:HGNC Symbol;Acc:HGNC:7158]
XAGE1B	653067	6.92512	0.000113464	0.00181226	protein_coding	X antigen family member 1B [Source:HGNC Symbol;Acc:HGNC:25400]
SPP1	6696	6.90035	1.93e-11	3.87e-09	protein_coding	secreted phosphoprotein 1 [Source:HGNC Symbol;Acc:HGNC:11255]
XDH	7498	6.8884	5.88e-12	1.39e-09	protein_coding	xanthine dehydrogenase [Source:HGNC Symbol;Acc:HGNC:12805]
PRSS1	5644	6.85345	0.000335653	0.00418704	protein_coding	protease, serine 1 [Source:HGNC Symbol;Acc:HGNC:9475]
PNCK	139728	6.83183	3.53e-08	2.58e-06	protein_coding	pregnancy up-regulated nonubiquitous CaM kinase [Source:HGNC Symbol;Acc:HGNC:13415]
TMPRSS4	56649	6.82908	6.67e-11	1.16e-08	protein_coding	transmembrane protease, serine 4 [Source:HGNC Symbol;Acc:HGNC:11878]
ABCA12	26154	6.78475	2.77e-10	3.99e-08	protein_coding	ATP binding cassette subfamily A member 12 [Source:HGNC Symbol;Acc:HGNC:14637]
PLPP4	196051	6.77421	6.82e-08	4.55e-06	protein_coding	phospholipid phosphatase 4 [Source:HGNC Symbol;Acc:HGNC:23531]
FEZF1	389549	6.71887	5.63e-06	0.000168525	protein_coding	FEZ family zinc finger 1 [Source:HGNC Symbol;Acc:HGNC:22788]
LHX2	9355	6.638	0.000262562	0.00345283	protein_coding	LIM homeobox 2 [Source:HGNC Symbol;Acc:HGNC:6594]
FAM83B	222584	6.62726	8.36e-06	0.000228023	protein_coding	family with sequence similarity 83 member B [Source:HGNC Symbol;Acc:HGNC:21357]
TFAP2A	7020	6.58107	1.57e-13	6.35e-11	protein_coding	transcription factor AP-2 alpha [Source:HGNC Symbol;Acc:HGNC:11742]
CYP24A1	1591	6.54123	5.07e-08	3.53e-06	protein_coding	cytochrome P450 family 24 subfamily A member 1 [Source:HGNC Symbol;Acc:HGNC:2602]
MYEOV	26579	6.51645	6.89e-08	4.58e-06	protein_coding	myeloma overexpressed [Source:HGNC Symbol;Acc:HGNC:7563]
SERPINB3	6317	6.50986	0.000523495	0.00582226	protein_coding	serpin family B member 3 [Source:HGNC Symbol;Acc:HGNC:10569]
PAX6	5080	6.43209	7.04e-05	0.00123379	protein_coding	paired box 6 [Source:HGNC Symbol;Acc:HGNC:8620]
COL7A1	1294	6.38888	3.12e-09	3.21e-07	protein_coding	collagen type VII alpha 1 chain [Source:HGNC Symbol;Acc:HGNC:2214]
MMP13	4322	6.33983	3.36e-07	1.7e-05	protein_coding	matrix metallopeptidase 13 [Source:HGNC Symbol;Acc:HGNC:7159]
PLA2G2F	64600	6.33977	0.00497089	0.030661	protein_coding	phospholipase A2 group IIF [Source:HGNC Symbol;Acc:HGNC:30040]
CA9	768	6.33386	1.51e-08	1.23e-06	protein_coding	carbonic anhydrase 9 [Source:HGNC Symbol;Acc:HGNC:1383]
IL36G	56300	6.33074	0.000670064	0.00698751	protein_coding	interleukin 36, gamma [Source:HGNC Symbol;Acc:HGNC:15741]
GJB5	2709	6.28404	9.75e-07	4.25e-05	protein_coding	gap junction protein beta 5 [Source:HGNC Symbol;Acc:HGNC:4287]
SYT14	255928	6.23856	0.000226954	0.0031095	protein_coding	synaptotagmin 14 [Source:HGNC Symbol;Acc:HGNC:23143]
SERPINB5	5268	6.22967	9.92e-07	4.31e-05	protein_coding	serpin family B member 5 [Source:HGNC Symbol;Acc:HGNC:8949]
FOXD3	27022	6.20313	0.0067334	0.037987	protein_coding	forkhead box D3 [Source:HGNC Symbol;Acc:HGNC:3804]
B4GALNT4	338707	6.19583	1.24e-08	1.05e-06	protein_coding	beta-1,4-N-acetyl-galactosaminyltransferase 4 [Source:HGNC Symbol;Acc:HGNC:26315]
RHOV	171177	6.19465	2.28e-09	2.47e-07	protein_coding	ras homolog family member V [Source:HGNC Symbol;Acc:HGNC:18313]
IGFL1	374918	6.18698	0.00144762	0.0122587	protein_coding	IGF like family member 1 [Source:HGNC Symbol;Acc:HGNC:24093]
AKR1B10	57016	6.15886	0.00162522	0.0132459	protein_coding	aldo-keto reductase family 1 member B10 [Source:HGNC Symbol;Acc:HGNC:382]
COL17A1	1308	6.1444	1.12e-12	3.45e-10	protein_coding	collagen type XVII alpha 1 chain [Source:HGNC Symbol;Acc:HGNC:2194]
ITPKA	3706	6.14438	1.44e-06	5.79e-05	protein_coding	inositol-trisphosphate 3-kinase A [Source:HGNC Symbol;Acc:HGNC:6178]
SERPINB7	8710	6.11016	6.23e-05	0.00112724	protein_coding	serpin family B member 7 [Source:HGNC Symbol;Acc:HGNC:13902]
GJB6	10804	6.10663	2.02e-05	0.00046241	protein_coding	gap junction protein beta 6 [Source:HGNC Symbol;Acc:HGNC:4288]
TH	7054	6.08511	0.000315443	0.00397097	protein_coding	tyrosine hydroxylase [Source:HGNC Symbol;Acc:HGNC:11782]
SPRR2D	6703	6.05229	0.0183028	0.0771189	protein_coding	small proline rich protein 2D [Source:HGNC Symbol;Acc:HGNC:11264]
RIMS2	9699	6.02744	3.33e-05	0.000681438	protein_coding	regulating synaptic membrane exocytosis 2 [Source:HGNC Symbol;Acc:HGNC:17283]
PPP2R2C	5522	6.01994	1.68e-05	0.000398798	protein_coding	protein phosphatase 2 regulatory subunit Bgamma [Source:HGNC Symbol;Acc:HGNC:9306]
XAGE1A	653220	5.97004	0.0012451	0.0109066	protein_coding	X antigen family member 1A [Source:HGNC Symbol;Acc:HGNC:4111]
LHX5	64211	5.96462	0.00317808	0.0219559	protein_coding	LIM homeobox 5 [Source:HGNC Symbol;Acc:HGNC:14216]
A2ML1	144568	5.95576	5.5e-05	0.00103098	protein_coding	alpha-2-macroglobulin like 1 [Source:HGNC Symbol;Acc:HGNC:23336]
NMU	10874	5.94123	5.68e-07	2.72e-05	protein_coding	neuromedin U [Source:HGNC Symbol;Acc:HGNC:7859]
SPRR2E	6704	5.89537	0.0010808	0.00984364	protein_coding	small proline rich protein 2E [Source:HGNC Symbol;Acc:HGNC:11265]
CST1	1469	5.89488	7.86e-06	0.000219103	protein_coding	cystatin SN [Source:HGNC Symbol;Acc:HGNC:2473]
FAM69C	125704	5.8645	0.00176108	0.0140813	protein_coding	family with sequence similarity 69 member C [Source:HGNC Symbol;Acc:HGNC:31729]
TERT	7015	5.84256	0.000179356	0.00260812	protein_coding	telomerase reverse transcriptase [Source:HGNC Symbol;Acc:HGNC:11730]
MMP11	4320	5.81137	4.31e-10	5.89e-08	protein_coding	matrix metallopeptidase 11 [Source:HGNC Symbol;Acc:HGNC:7157]
IL36RN	26525	5.80237	0.00315492	0.021867	protein_coding	interleukin 36 receptor antagonist [Source:HGNC Symbol;Acc:HGNC:15561]
CAPNS2	84290	5.72948	9.06e-05	0.00150615	protein_coding	calpain small subunit 2 [Source:HGNC Symbol;Acc:HGNC:16371]
FOXL2	668	5.71529	0.00202726	0.0156095	protein_coding	forkhead box L2 [Source:HGNC Symbol;Acc:HGNC:1092]
RAET1L	154064	5.70994	0.0050304	0.0309057	protein_coding	retinoic acid early transcript 1L [Source:HGNC Symbol;Acc:HGNC:16798]
CXCL13	10563	5.6643	6.08e-08	4.14e-06	protein_coding	C-X-C motif chemokine ligand 13 [Source:HGNC Symbol;Acc:HGNC:10639]
GUCA1A	2978	5.65212	0.00187666	0.0147248	protein_coding	guanylate cyclase activator 1A [Source:HGNC Symbol;Acc:HGNC:4678]
TNS4	84951	5.63729	4.95e-09	4.73e-07	protein_coding	tensin 4 [Source:HGNC Symbol;Acc:HGNC:24352]
CKMT1B	1159	5.63017	2.12e-06	7.81e-05	protein_coding	creatine kinase, mitochondrial 1B [Source:HGNC Symbol;Acc:HGNC:1995]
KRT17	3872	5.59783	3.31e-06	0.000112042	protein_coding	keratin 17 [Source:HGNC Symbol;Acc:HGNC:6427]
SPRR2A	6700	5.58896	0.00514403	0.0314164	protein_coding	small proline rich protein 2A [Source:HGNC Symbol;Acc:HGNC:11261]
IBSP	3381	5.56228	0.010659	0.052859	protein_coding	integrin binding sialoprotein [Source:HGNC Symbol;Acc:HGNC:5341]
PRSS2	5645	5.54963	5.56e-05	0.00103842	protein_coding	protease, serine 2 [Source:HGNC Symbol;Acc:HGNC:9483]
ANKRD18B	441459	5.54805	1.29e-06	5.35e-05	protein_coding	ankyrin repeat domain 18B [Source:HGNC Symbol;Acc:HGNC:23644]
CRABP2	1382	5.47657	2.99e-07	1.54e-05	protein_coding	cellular retinoic acid binding protein 2 [Source:HGNC Symbol;Acc:HGNC:2339]
PKP1	5317	5.47468	8.06e-06	0.000222771	protein_coding	plakophilin 1 [Source:HGNC Symbol;Acc:HGNC:9023]
STRA6	64220	5.46244	5.68e-11	9.93e-09	protein_coding	stimulated by retinoic acid 6 [Source:HGNC Symbol;Acc:HGNC:30650]
CDC20	991	5.44531	1.92e-16	2.64e-13	protein_coding	cell division cycle 20 [Source:HGNC Symbol;Acc:HGNC:1723]
MAP7D2	256714	5.43351	2.22e-07	1.2e-05	protein_coding	MAP7 domain containing 2 [Source:HGNC Symbol;Acc:HGNC:25899]
UCN2	90226	5.41529	0.000426875	0.00500407	protein_coding	urocortin 2 [Source:HGNC Symbol;Acc:HGNC:18414]
FCRL4	83417	5.38117	0.000144525	0.00220259	protein_coding	Fc receptor like 4 [Source:HGNC Symbol;Acc:HGNC:18507]
AMTN	401138	5.34066	0.0147292	0.0664611	protein_coding	amelotin [Source:HGNC Symbol;Acc:HGNC:33188]
TP63	8626	5.31322	1.53e-06	6.09e-05	protein_coding	tumor protein p63 [Source:HGNC Symbol;Acc:HGNC:15979]
RHCG	51458	5.30959	0.000875569	0.00850011	protein_coding	Rh family C glycoprotein [Source:HGNC Symbol;Acc:HGNC:18140]
DLX6	1750	5.29512	0.00225524	0.0169719	protein_coding	distal-less homeobox 6 [Source:HGNC Symbol;Acc:HGNC:2919]
SH2D5	400745	5.28884	1.16e-05	0.00029425	protein_coding	SH2 domain containing 5 [Source:HGNC Symbol;Acc:HGNC:28819]
ADAMDEC1	27299	5.27673	8.62e-07	3.84e-05	protein_coding	ADAM like decysin 1 [Source:HGNC Symbol;Acc:HGNC:16299]
FGF5	2250	5.23739	0.000716583	0.00733102	protein_coding	fibroblast growth factor 5 [Source:HGNC Symbol;Acc:HGNC:3683]
GJB3	2707	5.22265	3.22e-05	0.000665484	protein_coding	gap junction protein beta 3 [Source:HGNC Symbol;Acc:HGNC:4285]
LCN8	138307	5.19499	0.00879313	0.0459681	protein_coding	lipocalin 8 [Source:HGNC Symbol;Acc:HGNC:27038]
BCL2L10	10017	5.17885	0.00111388	0.0100561	protein_coding	BCL2 like 10 [Source:HGNC Symbol;Acc:HGNC:993]
BCL2L15	440603	5.15947	1.28e-08	1.08e-06	protein_coding	BCL2 like 15 [Source:HGNC Symbol;Acc:HGNC:33624]
B3GNT3	10331	5.15829	6.28e-09	5.91e-07	protein_coding	UDP-GlcNAc:betaGal beta-1,3-N-acetylglucosaminyltransferase 3 [Source:HGNC Symbol;Acc:HGNC:13528]
DMP1	1758	5.14685	0.0111739	0.0547036	protein_coding	dentin matrix acidic phosphoprotein 1 [Source:HGNC Symbol;Acc:HGNC:2932]
FBN2	2201	5.14258	6.57e-09	6.11e-07	protein_coding	fibrillin 2 [Source:HGNC Symbol;Acc:HGNC:3604]
GABRQ	55879	5.12635	0.000160898	0.00239029	protein_coding	gamma-aminobutyric acid type A receptor theta subunit [Source:HGNC Symbol;Acc:HGNC:14454]
C16orf59	80178	5.12397	2.52e-14	1.48e-11	protein_coding	chromosome 16 open reading frame 59 [Source:HGNC Symbol;Acc:HGNC:25849]
LTF	4057	5.09763	1.06e-05	0.000273794	protein_coding	lactotransferrin [Source:HGNC Symbol;Acc:HGNC:6720]
SLC15A1	6564	5.09581	0.000169432	0.00249727	protein_coding	solute carrier family 15 member 1 [Source:HGNC Symbol;Acc:HGNC:10920]
RAB3B	5865	5.08568	2.22e-05	0.000498863	protein_coding	RAB3B, member RAS oncogene family [Source:HGNC Symbol;Acc:HGNC:9778]
PGLYRP4	57115	5.01683	0.00014256	0.00218395	protein_coding	peptidoglycan recognition protein 4 [Source:HGNC Symbol;Acc:HGNC:30015]
ARL14	80117	4.99163	0.00088989	0.00857634	protein_coding	ADP ribosylation factor like GTPase 14 [Source:HGNC Symbol;Acc:HGNC:22974]
TOP2A	7153	4.97641	9.9e-20	2.92e-16	protein_coding	topoisomerase (DNA) II alpha [Source:HGNC Symbol;Acc:HGNC:11989]
ATP10B	23120	4.97543	1.7e-06	6.65e-05	protein_coding	ATPase phospholipid transporting 10B (putative) [Source:HGNC Symbol;Acc:HGNC:13543]
DUSP9	1852	4.97305	7.29e-06	0.000207344	protein_coding	dual specificity phosphatase 9 [Source:HGNC Symbol;Acc:HGNC:3076]
PTPRN	5798	4.96253	0.00025407	0.00337777	protein_coding	protein tyrosine phosphatase, receptor type N [Source:HGNC Symbol;Acc:HGNC:9676]
GPX2	2877	4.94818	0.00023699	0.00321073	protein_coding	glutathione peroxidase 2 [Source:HGNC Symbol;Acc:HGNC:4554]
DLX5	1749	4.9379	0.000187319	0.00268799	protein_coding	distal-less homeobox 5 [Source:HGNC Symbol;Acc:HGNC:2918]
KRT78	196374	4.92645	0.00173172	0.0139201	protein_coding	keratin 78 [Source:HGNC Symbol;Acc:HGNC:28926]
GNG4	2786	4.9196	1.81e-06	6.95e-05	protein_coding	G protein subunit gamma 4 [Source:HGNC Symbol;Acc:HGNC:4407]
SLC44A5	204962	4.90013	1.26e-05	0.000316901	protein_coding	solute carrier family 44 member 5 [Source:HGNC Symbol;Acc:HGNC:28524]
CERS3	204219	4.8986	0.000970587	0.00911777	protein_coding	ceramide synthase 3 [Source:HGNC Symbol;Acc:HGNC:23752]
PROM2	150696	4.89134	5.75e-08	3.94e-06	protein_coding	prominin 2 [Source:HGNC Symbol;Acc:HGNC:20685]
SYT16	83851	4.8791	0.0010324	0.00952058	protein_coding	synaptotagmin 16 [Source:HGNC Symbol;Acc:HGNC:23142]
SIGLEC15	284266	4.87494	6.98e-06	0.000200416	protein_coding	sialic acid binding Ig like lectin 15 [Source:HGNC Symbol;Acc:HGNC:27596]
SLC2A1	6513	4.86041	8.34e-12	1.93e-09	protein_coding	solute carrier family 2 member 1 [Source:HGNC Symbol;Acc:HGNC:11005]
GSDMC	56169	4.84096	5.21e-08	3.6e-06	protein_coding	gasdermin C [Source:HGNC Symbol;Acc:HGNC:7151]
MYBL2	4605	4.82664	1.32e-17	2.48e-14	protein_coding	MYB proto-oncogene like 2 [Source:HGNC Symbol;Acc:HGNC:7548]
UBE2C	11065	4.82641	7.33e-15	5.21e-12	protein_coding	ubiquitin conjugating enzyme E2 C [Source:HGNC Symbol;Acc:HGNC:15937]
LHB	3972	4.81718	0.00263501	0.0191707	protein_coding	luteinizing hormone beta polypeptide [Source:HGNC Symbol;Acc:HGNC:6584]
ZBTB8B	728116	4.80994	0.00464852	0.0292233	protein_coding	zinc finger and BTB domain containing 8B [Source:HGNC Symbol;Acc:HGNC:37057]
PKMYT1	9088	4.80773	2.94e-13	1.1e-10	protein_coding	protein kinase, membrane associated tyrosine/threonine 1 [Source:HGNC Symbol;Acc:HGNC:29650]
ISL1	3670	4.79807	0.010331	0.0517929	protein_coding	ISL LIM homeobox 1 [Source:HGNC Symbol;Acc:HGNC:6132]
TROAP	10024	4.76855	7.25e-13	2.3e-10	protein_coding	trophinin associated protein [Source:HGNC Symbol;Acc:HGNC:12327]
AC233755.1		4.76599	0.0182209	0.0769436	protein_coding	Immunoglobulin heavy variable 4-38-2 [Source:UniProtKB/Swiss-Prot;Acc:P0DP08]
NXPH4	11247	4.75852	1.14e-07	7.23e-06	protein_coding	neurexophilin 4 [Source:HGNC Symbol;Acc:HGNC:8078]
SLC6A8	6535	4.75711	2.8e-09	2.91e-07	protein_coding	solute carrier family 6 member 8 [Source:HGNC Symbol;Acc:HGNC:11055]
CEL	1056	4.75675	8.84e-07	3.89e-05	protein_coding	carboxyl ester lipase [Source:HGNC Symbol;Acc:HGNC:1848]
CDC25C	995	4.74996	3.5e-10	4.97e-08	protein_coding	cell division cycle 25C [Source:HGNC Symbol;Acc:HGNC:1727]
SAPCD1	401251	4.72521	0.000389617	0.00467506	protein_coding	suppressor APC domain containing 1 [Source:HGNC Symbol;Acc:HGNC:13938]
KIAA1549L	25758	4.70697	1.29e-07	7.99e-06	protein_coding	KIAA1549 like [Source:HGNC Symbol;Acc:HGNC:24836]
AC024940.1	144203	4.70185	0.000223231	0.00306868	protein_coding
CDC45	8318	4.69225	1.77e-13	7.02e-11	protein_coding	cell division cycle 45 [Source:HGNC Symbol;Acc:HGNC:1739]
ALDH3B2	222	4.68908	3.6e-06	0.00012001	protein_coding	aldehyde dehydrogenase 3 family member B2 [Source:HGNC Symbol;Acc:HGNC:411]
KIF4A	24137	4.68847	6.25e-21	2.15e-17	protein_coding	kinesin family member 4A [Source:HGNC Symbol;Acc:HGNC:13339]
ANLN	54443	4.68519	8.38e-16	8.23e-13	protein_coding	anillin actin binding protein [Source:HGNC Symbol;Acc:HGNC:14082]
MS4A1	931	4.67786	7.05e-07	3.24e-05	protein_coding	membrane spanning 4-domains A1 [Source:HGNC Symbol;Acc:HGNC:7315]
PLXNB3	5365	4.67717	1.07e-06	4.58e-05	protein_coding	plexin B3 [Source:HGNC Symbol;Acc:HGNC:9105]
ZNF488	118738	4.67365	7.7e-05	0.00131577	protein_coding	zinc finger protein 488 [Source:HGNC Symbol;Acc:HGNC:23535]
OTX1	5013	4.65689	1.02e-05	0.000265353	protein_coding	orthodenticle homeobox 1 [Source:HGNC Symbol;Acc:HGNC:8521]
AURKB	9212	4.65653	8.24e-10	1.05e-07	protein_coding	aurora kinase B [Source:HGNC Symbol;Acc:HGNC:11390]
MELK	9833	4.65011	8.06e-16	8.23e-13	protein_coding	maternal embryonic leucine zipper kinase [Source:HGNC Symbol;Acc:HGNC:16870]
AC004233.2		4.63247	3.77e-05	0.00075392	protein_coding
CYP2C9	1559	4.62902	0.00282453	0.0201738	protein_coding	cytochrome P450 family 2 subfamily C member 9 [Source:HGNC Symbol;Acc:HGNC:2623]
GREM1	26585	4.62594	2.75e-08	2.04e-06	protein_coding	gremlin 1, DAN family BMP antagonist [Source:HGNC Symbol;Acc:HGNC:2001]
FCRL5	83416	4.62361	5.17e-07	2.49e-05	protein_coding	Fc receptor like 5 [Source:HGNC Symbol;Acc:HGNC:18508]
DEPDC1	55635	4.61598	6.08e-14	2.92e-11	protein_coding	DEP domain containing 1 [Source:HGNC Symbol;Acc:HGNC:22949]
KIF18B	146909	4.61001	1.97e-12	5.29e-10	protein_coding	kinesin family member 18B [Source:HGNC Symbol;Acc:HGNC:27102]
KIF2C	11004	4.60904	2.43e-14	1.48e-11	protein_coding	kinesin family member 2C [Source:HGNC Symbol;Acc:HGNC:6393]
BIRC5	332	4.6032	9.54e-12	2.09e-09	protein_coding	baculoviral IAP repeat containing 5 [Source:HGNC Symbol;Acc:HGNC:593]
MND1	84057	4.59707	1.26e-09	1.53e-07	protein_coding	meiotic nuclear divisions 1 [Source:HGNC Symbol;Acc:HGNC:24839]
TPX2	22974	4.58527	1.14e-22	7.81e-19	protein_coding	TPX2, microtubule nucleation factor [Source:HGNC Symbol;Acc:HGNC:1249]
DUOXA2	405753	4.57656	0.000506252	0.00570433	protein_coding	dual oxidase maturation factor 2 [Source:HGNC Symbol;Acc:HGNC:32698]
PGLYRP3	114771	4.57468	0.0171547	0.0737151	protein_coding	peptidoglycan recognition protein 3 [Source:HGNC Symbol;Acc:HGNC:30014]
FCRL2	79368	4.56564	1.15e-07	7.23e-06	protein_coding	Fc receptor like 2 [Source:HGNC Symbol;Acc:HGNC:14875]
RASAL1	8437	4.56338	1.95e-07	1.1e-05	protein_coding	RAS protein activator like 1 [Source:HGNC Symbol;Acc:HGNC:9873]
ABCA4	24	4.55946	4.16e-06	0.000133558	protein_coding	ATP binding cassette subfamily A member 4 [Source:HGNC Symbol;Acc:HGNC:34]
HIST1H1E	3008	4.5578	4.01e-05	0.000791082	protein_coding	histone cluster 1 H1 family member e [Source:HGNC Symbol;Acc:HGNC:4718]
HS6ST2	90161	4.53666	7.17e-05	0.00125246	protein_coding	heparan sulfate 6-O-sulfotransferase 2 [Source:HGNC Symbol;Acc:HGNC:19133]
RRM2	6241	4.53595	1.21e-16	1.78e-13	protein_coding	ribonucleotide reductase regulatory subunit M2 [Source:HGNC Symbol;Acc:HGNC:10452]
IGSF9	57549	4.53186	1.29e-07	7.99e-06	protein_coding	immunoglobulin superfamily member 9 [Source:HGNC Symbol;Acc:HGNC:18132]
CDCA5	113130	4.52696	3.47e-16	3.98e-13	protein_coding	cell division cycle associated 5 [Source:HGNC Symbol;Acc:HGNC:14626]
TCN1	6947	4.5176	0.000950134	0.00898705	protein_coding	transcobalamin 1 [Source:HGNC Symbol;Acc:HGNC:11652]
ARHGAP40	343578	4.51086	6.46e-06	0.00018903	protein_coding	Rho GTPase activating protein 40 [Source:HGNC Symbol;Acc:HGNC:16226]
SLC22A18AS	5003	4.50594	4.71e-07	2.3e-05	protein_coding	solute carrier family 22 member 18 antisense [Source:HGNC Symbol;Acc:HGNC:10965]
LY6K	54742	4.50231	0.000207782	0.00290122	protein_coding	lymphocyte antigen 6 family member K [Source:HGNC Symbol;Acc:HGNC:24225]
HIST1H2BG	8339	4.49644	3.75e-06	0.000123585	protein_coding	histone cluster 1 H2B family member g [Source:HGNC Symbol;Acc:HGNC:4746]
MKRN3	7681	4.49426	0.000870758	0.0084822	protein_coding	makorin ring finger protein 3 [Source:HGNC Symbol;Acc:HGNC:7114]
TTYH1	57348	4.49002	8.11e-05	0.00137708	protein_coding	tweety family member 1 [Source:HGNC Symbol;Acc:HGNC:13476]
PLA2G2D	26279	4.48471	3.2e-05	0.000661512	protein_coding	phospholipase A2 group IID [Source:HGNC Symbol;Acc:HGNC:9033]
CDKN2A	1029	4.46996	5.87e-09	5.58e-07	protein_coding	cyclin dependent kinase inhibitor 2A [Source:HGNC Symbol;Acc:HGNC:1787]
E2F7	144455	4.46949	1.02e-11	2.19e-09	protein_coding	E2F transcription factor 7 [Source:HGNC Symbol;Acc:HGNC:23820]
PAX5	5079	4.46932	1.15e-05	0.000293814	protein_coding	paired box 5 [Source:HGNC Symbol;Acc:HGNC:8619]
EXO1	9156	4.46426	1.81e-09	2.07e-07	protein_coding	exonuclease 1 [Source:HGNC Symbol;Acc:HGNC:3511]
JSRP1	126306	4.45946	2.75e-05	0.00058446	protein_coding	junctional sarcoplasmic reticulum protein 1 [Source:HGNC Symbol;Acc:HGNC:24963]
SPRR2F	6705	4.45766	0.0204225	0.0832897	protein_coding	small proline rich protein 2F [Source:HGNC Symbol;Acc:HGNC:11266]
CLSPN	63967	4.45582	9.84e-15	6.76e-12	protein_coding	claspin [Source:HGNC Symbol;Acc:HGNC:19715]
CBLC	23624	4.43744	4.79e-08	3.37e-06	protein_coding	Cbl proto-oncogene C [Source:HGNC Symbol;Acc:HGNC:15961]
CDH3	1001	4.43069	3.53e-07	1.78e-05	protein_coding	cadherin 3 [Source:HGNC Symbol;Acc:HGNC:1762]
POPDC3	64208	4.42894	0.000218817	0.00302945	protein_coding	popeye domain containing 3 [Source:HGNC Symbol;Acc:HGNC:17649]
SHISA8	440829	4.42041	1.57e-05	0.000378086	protein_coding	shisa family member 8 [Source:HGNC Symbol;Acc:HGNC:18351]
ATP6V1C2	245973	4.40179	2.02e-07	1.12e-05	protein_coding	ATPase H+ transporting V1 subunit C2 [Source:HGNC Symbol;Acc:HGNC:18264]
SOX2	6657	4.39834	0.000647407	0.00684004	protein_coding	SRY-box 2 [Source:HGNC Symbol;Acc:HGNC:11195]
COL19A1	1310	4.39551	0.00107168	0.0097891	protein_coding	collagen type XIX alpha 1 chain [Source:HGNC Symbol;Acc:HGNC:2196]
CDCA7	83879	4.39203	4.16e-10	5.76e-08	protein_coding	cell division cycle associated 7 [Source:HGNC Symbol;Acc:HGNC:14628]
SALL4	57167	4.38991	4.4e-06	0.000139276	protein_coding	spalt like transcription factor 4 [Source:HGNC Symbol;Acc:HGNC:15924]
HIST1H2AE	3012	4.38874	6.38e-06	0.000187058	protein_coding	histone cluster 1 H2A family member e [Source:HGNC Symbol;Acc:HGNC:4724]
PRR11	55771	4.38664	2.92e-12	7.52e-10	protein_coding	proline rich 11 [Source:HGNC Symbol;Acc:HGNC:25619]
MZB1	51237	4.3842	4.33e-06	0.00013777	protein_coding	marginal zone B and B1 cell specific protein [Source:HGNC Symbol;Acc:HGNC:30125]
CDCA3	83461	4.38028	1.3e-12	3.76e-10	protein_coding	cell division cycle associated 3 [Source:HGNC Symbol;Acc:HGNC:14624]
ALPK2	115701	4.37985	0.000396258	0.00473594	protein_coding	alpha kinase 2 [Source:HGNC Symbol;Acc:HGNC:20565]
PLK1	5347	4.36576	2.78e-15	2.3e-12	protein_coding	polo like kinase 1 [Source:HGNC Symbol;Acc:HGNC:9077]
CDC25A	993	4.36422	4.04e-10	5.66e-08	protein_coding	cell division cycle 25A [Source:HGNC Symbol;Acc:HGNC:1725]
OR10H1	26539	4.35872	0.0198624	0.0816351	protein_coding	olfactory receptor family 10 subfamily H member 1 [Source:HGNC Symbol;Acc:HGNC:8172]
SYT13	57586	4.34737	0.00213479	0.0162613	protein_coding	synaptotagmin 13 [Source:HGNC Symbol;Acc:HGNC:14962]
KCNG1	3755	4.34557	3.08e-06	0.000105998	protein_coding	potassium voltage-gated channel modifier subfamily G member 1 [Source:HGNC Symbol;Acc:HGNC:6248]
NEK2	4751	4.33042	3e-15	2.38e-12	protein_coding	NIMA related kinase 2 [Source:HGNC Symbol;Acc:HGNC:7745]
ALOX12B	242	4.31279	0.019338	0.0802151	protein_coding	arachidonate 12-lipoxygenase, 12R type [Source:HGNC Symbol;Acc:HGNC:430]
HJURP	55355	4.30779	3.25e-16	3.94e-13	protein_coding	Holliday junction recognition protein [Source:HGNC Symbol;Acc:HGNC:25444]
RAD54L	8438	4.3077	1.34e-10	2.09e-08	protein_coding	RAD54 like (S. cerevisiae) [Source:HGNC Symbol;Acc:HGNC:9826]
KIF20A	10112	4.30649	6.89e-15	5.07e-12	protein_coding	kinesin family member 20A [Source:HGNC Symbol;Acc:HGNC:9787]
WNK2	65268	4.30095	0.000148139	0.00224111	protein_coding	WNK lysine deficient protein kinase 2 [Source:HGNC Symbol;Acc:HGNC:14542]
PKIB	5570	4.26915	1.78e-07	1.05e-05	protein_coding	cAMP-dependent protein kinase inhibitor beta [Source:HGNC Symbol;Acc:HGNC:9018]
ADAM28	10863	4.26541	1.14e-10	1.83e-08	protein_coding	ADAM metallopeptidase domain 28 [Source:HGNC Symbol;Acc:HGNC:206]
BPIFA1	51297	4.25848	0.0135094	0.0622211	protein_coding	BPI fold containing family A member 1 [Source:HGNC Symbol;Acc:HGNC:15749]
C11orf86	254439	4.23952	0.019871	0.0816541	protein_coding	chromosome 11 open reading frame 86 [Source:HGNC Symbol;Acc:HGNC:34442]
GDA	9615	4.23659	0.00252505	0.0185554	protein_coding	guanine deaminase [Source:HGNC Symbol;Acc:HGNC:4212]
SPDEF	25803	4.22755	1.94e-06	7.31e-05	protein_coding	SAM pointed domain containing ETS transcription factor [Source:HGNC Symbol;Acc:HGNC:17257]
CCNE1	898	4.22558	8.4e-14	3.85e-11	protein_coding	cyclin E1 [Source:HGNC Symbol;Acc:HGNC:1589]
CENPF	1063	4.22517	2.91e-11	5.67e-09	protein_coding	centromere protein F [Source:HGNC Symbol;Acc:HGNC:1857]
KCNJ10	3766	4.21277	0.000253257	0.00337131	protein_coding	potassium voltage-gated channel subfamily J member 10 [Source:HGNC Symbol;Acc:HGNC:6256]
CCL25	6370	4.21177	0.00940086	0.0483045	protein_coding	C-C motif chemokine ligand 25 [Source:HGNC Symbol;Acc:HGNC:10624]
MEX3A	92312	4.20548	2.37e-09	2.54e-07	protein_coding	mex-3 RNA binding family member A [Source:HGNC Symbol;Acc:HGNC:33482]
MUC16	94025	4.20543	0.000247141	0.00331347	protein_coding	mucin 16, cell surface associated [Source:HGNC Symbol;Acc:HGNC:15582]
CDT1	81620	4.2022	6.74e-11	1.16e-08	protein_coding	chromatin licensing and DNA replication factor 1 [Source:HGNC Symbol;Acc:HGNC:24576]
CD19	930	4.19396	3.31e-06	0.000112042	protein_coding	CD19 molecule [Source:HGNC Symbol;Acc:HGNC:1633]
SLC2A5	6518	4.19341	1.92e-08	1.49e-06	protein_coding	solute carrier family 2 member 5 [Source:HGNC Symbol;Acc:HGNC:11010]
ADAM12	8038	4.19025	4.61e-12	1.14e-09	protein_coding	ADAM metallopeptidase domain 12 [Source:HGNC Symbol;Acc:HGNC:190]
CILP2	148113	4.18291	6.02e-06	0.000178409	protein_coding	cartilage intermediate layer protein 2 [Source:HGNC Symbol;Acc:HGNC:24213]
PSAT1	29968	4.18047	6.92e-13	2.23e-10	protein_coding	phosphoserine aminotransferase 1 [Source:HGNC Symbol;Acc:HGNC:19129]
STEAP1B	256227	4.17259	3.59e-06	0.000119931	protein_coding	STEAP family member 1B [Source:HGNC Symbol;Acc:HGNC:41907]
COL10A1	1300	4.16192	4.65e-06	0.000146036	protein_coding	collagen type X alpha 1 chain [Source:HGNC Symbol;Acc:HGNC:2185]
RECQL4	9401	4.16164	6.51e-12	1.52e-09	protein_coding	RecQ like helicase 4 [Source:HGNC Symbol;Acc:HGNC:9949]
GALNT14	79623	4.14669	7.14e-06	0.00020394	protein_coding	polypeptide N-acetylgalactosaminyltransferase 14 [Source:HGNC Symbol;Acc:HGNC:22946]
TMEM63C	57156	4.13407	0.000279998	0.0036266	protein_coding	transmembrane protein 63C [Source:HGNC Symbol;Acc:HGNC:23787]
CR2	1380	4.13142	0.000286782	0.00369775	protein_coding	complement C3d receptor 2 [Source:HGNC Symbol;Acc:HGNC:2336]
RGS20	8601	4.12879	8.58e-05	0.00144011	protein_coding	regulator of G protein signaling 20 [Source:HGNC Symbol;Acc:HGNC:14600]
C12orf56	115749	4.1207	0.0235621	0.0921569	protein_coding	chromosome 12 open reading frame 56 [Source:HGNC Symbol;Acc:HGNC:26967]
DEPDC1B	55789	4.10952	3.05e-13	1.1e-10	protein_coding	DEP domain containing 1B [Source:HGNC Symbol;Acc:HGNC:24902]
DLGAP5	9787	4.10771	6.46e-18	1.33e-14	protein_coding	DLG associated protein 5 [Source:HGNC Symbol;Acc:HGNC:16864]
HIST1H1D	3007	4.09857	0.000152691	0.00229381	protein_coding	histone cluster 1 H1 family member d [Source:HGNC Symbol;Acc:HGNC:4717]
FAM72B	653820	4.09594	1.21e-11	2.52e-09	protein_coding	family with sequence similarity 72 member B [Source:HGNC Symbol;Acc:HGNC:24805]
ZNF114	163071	4.09172	2.15e-05	0.000487501	protein_coding	zinc finger protein 114 [Source:HGNC Symbol;Acc:HGNC:12894]
TMEM40	55287	4.08481	7.54e-05	0.00129672	protein_coding	transmembrane protein 40 [Source:HGNC Symbol;Acc:HGNC:25620]
GTSE1	51512	4.0825	6.44e-14	3.02e-11	protein_coding	G2 and S-phase expressed 1 [Source:HGNC Symbol;Acc:HGNC:13698]
BIRC7	79444	4.07544	0.000132595	0.00205831	protein_coding	baculoviral IAP repeat containing 7 [Source:HGNC Symbol;Acc:HGNC:13702]
PCDH19	57526	4.07404	0.000442488	0.00515485	protein_coding	protocadherin 19 [Source:HGNC Symbol;Acc:HGNC:14270]
PLA2G4E	123745	4.07234	0.00158163	0.0130026	protein_coding	phospholipase A2 group IVE [Source:HGNC Symbol;Acc:HGNC:24791]
MKI67	4288	4.07149	2.73e-12	7.11e-10	protein_coding	marker of proliferation Ki-67 [Source:HGNC Symbol;Acc:HGNC:7107]
CXCR5	643	4.07044	0.00547224	0.0328589	protein_coding	C-X-C motif chemokine receptor 5 [Source:HGNC Symbol;Acc:HGNC:1060]
DQX1	165545	4.0698	0.00179596	0.0143149	protein_coding	DEAQ-box RNA dependent ATPase 1 [Source:HGNC Symbol;Acc:HGNC:20410]
CEP55	55165	4.06314	2.89e-14	1.57e-11	protein_coding	centrosomal protein 55 [Source:HGNC Symbol;Acc:HGNC:1161]
XRCC2	7516	4.04863	2.17e-10	3.21e-08	protein_coding	X-ray repair cross complementing 2 [Source:HGNC Symbol;Acc:HGNC:12829]
MUC4	4585	4.04858	1.26e-06	5.27e-05	protein_coding	mucin 4, cell surface associated [Source:HGNC Symbol;Acc:HGNC:7514]
BUB1B	701	4.04116	4.78e-13	1.63e-10	protein_coding	BUB1 mitotic checkpoint serine/threonine kinase B [Source:HGNC Symbol;Acc:HGNC:1149]
MCM10	55388	4.03308	4.93e-10	6.47e-08	protein_coding	minichromosome maintenance 10 replication initiation factor [Source:HGNC Symbol;Acc:HGNC:18043]
NDC80	10403	4.03099	6.88e-22	3.54e-18	protein_coding	NDC80, kinetochore complex component [Source:HGNC Symbol;Acc:HGNC:16909]
SCG5	6447	4.01804	4.81e-10	6.44e-08	protein_coding	secretogranin V [Source:HGNC Symbol;Acc:HGNC:10816]
TTK	7272	4.00884	1.08e-13	4.44e-11	protein_coding	TTK protein kinase [Source:HGNC Symbol;Acc:HGNC:12401]
DSP	1832	4.00853	8.65e-07	3.84e-05	protein_coding	desmoplakin [Source:HGNC Symbol;Acc:HGNC:3052]
POU2AF1	5450	4.00543	4.24e-06	0.000135608	protein_coding	POU class 2 associating factor 1 [Source:HGNC Symbol;Acc:HGNC:9211]
TNFRSF13C	115650	3.99959	3.1e-06	0.000106156	protein_coding	TNF receptor superfamily member 13C [Source:HGNC Symbol;Acc:HGNC:17755]
HRASLS	57110	3.99548	0.00233068	0.017435	protein_coding	HRAS like suppressor [Source:HGNC Symbol;Acc:HGNC:14922]
FOXM1	2305	3.99544	3.26e-14	1.64e-11	protein_coding	forkhead box M1 [Source:HGNC Symbol;Acc:HGNC:3818]
B3GNT4	79369	3.99495	1.17e-06	4.96e-05	protein_coding	UDP-GlcNAc:betaGal beta-1,3-N-acetylglucosaminyltransferase 4 [Source:HGNC Symbol;Acc:HGNC:15683]
LYPD1	116372	3.99295	0.000211606	0.0029442	protein_coding	LY6/PLAUR domain containing 1 [Source:HGNC Symbol;Acc:HGNC:28431]
C16orf74	404550	3.98576	6.75e-07	3.15e-05	protein_coding	chromosome 16 open reading frame 74 [Source:HGNC Symbol;Acc:HGNC:23362]
CCNB2	9133	3.98151	1.02e-16	1.62e-13	protein_coding	cyclin B2 [Source:HGNC Symbol;Acc:HGNC:1580]
GINS1	9837	3.97724	4.38e-11	8.21e-09	protein_coding	GINS complex subunit 1 [Source:HGNC Symbol;Acc:HGNC:28980]
SKA1	220134	3.97504	9.99e-07	4.34e-05	protein_coding	spindle and kinetochore associated complex subunit 1 [Source:HGNC Symbol;Acc:HGNC:28109]
CENPA	1058	3.96525	4.92e-12	1.21e-09	protein_coding	centromere protein A [Source:HGNC Symbol;Acc:HGNC:1851]
TMEM156	80008	3.96085	1.46e-07	8.87e-06	protein_coding	transmembrane protein 156 [Source:HGNC Symbol;Acc:HGNC:26260]
MMP1	4312	3.95923	0.0031291	0.0217246	protein_coding	matrix metallopeptidase 1 [Source:HGNC Symbol;Acc:HGNC:7155]
KIF14	9928	3.95675	8.6e-11	1.44e-08	protein_coding	kinesin family member 14 [Source:HGNC Symbol;Acc:HGNC:19181]
EDARADD	128178	3.95668	5.96e-05	0.00109594	protein_coding	EDAR associated death domain [Source:HGNC Symbol;Acc:HGNC:14341]
FAM72C	554282	3.95392	3.63e-05	0.000729952	protein_coding	family with sequence similarity 72 member C [Source:HGNC Symbol;Acc:HGNC:30602]
GINS2	51659	3.95225	5.58e-11	9.91e-09	protein_coding	GINS complex subunit 2 [Source:HGNC Symbol;Acc:HGNC:24575]
FERMT1	55612	3.94971	1.17e-05	0.000297017	protein_coding	fermitin family member 1 [Source:HGNC Symbol;Acc:HGNC:15889]
SNX31	169166	3.94786	0.022978	0.0906461	protein_coding	sorting nexin 31 [Source:HGNC Symbol;Acc:HGNC:28605]
CDC6	990	3.94102	1.2e-12	3.59e-10	protein_coding	cell division cycle 6 [Source:HGNC Symbol;Acc:HGNC:1744]
NOX5	79400	3.93951	0.00044921	0.00520669	protein_coding	NADPH oxidase 5 [Source:HGNC Symbol;Acc:HGNC:14874]
GPR158	57512	3.93332	1.35e-05	0.000334529	protein_coding	G protein-coupled receptor 158 [Source:HGNC Symbol;Acc:HGNC:23689]
LRRC15	131578	3.93178	5.31e-05	0.00100074	protein_coding	leucine rich repeat containing 15 [Source:HGNC Symbol;Acc:HGNC:20818]
MYO3A	53904	3.92496	0.000183708	0.00265497	protein_coding	myosin IIIA [Source:HGNC Symbol;Acc:HGNC:7601]
FAM72D	728833	3.92097	7.61e-06	0.000213501	protein_coding	family with sequence similarity 72 member D [Source:HGNC Symbol;Acc:HGNC:33593]
ONECUT2	9480	3.91996	0.00116764	0.0104138	protein_coding	one cut homeobox 2 [Source:HGNC Symbol;Acc:HGNC:8139]
MMP9	4318	3.91166	8.94e-05	0.00149038	protein_coding	matrix metallopeptidase 9 [Source:HGNC Symbol;Acc:HGNC:7176]
POLQ	10721	3.8981	1.17e-12	3.55e-10	protein_coding	DNA polymerase theta [Source:HGNC Symbol;Acc:HGNC:9186]
UHRF1	29128	3.89676	1.38e-12	3.92e-10	protein_coding	ubiquitin like with PHD and ring finger domains 1 [Source:HGNC Symbol;Acc:HGNC:12556]
EZH2	2146	3.89475	2.79e-14	1.57e-11	protein_coding	enhancer of zeste 2 polycomb repressive complex 2 subunit [Source:HGNC Symbol;Acc:HGNC:3527]
NCAPG	64151	3.89209	3.11e-14	1.6e-11	protein_coding	non-SMC condensin I complex subunit G [Source:HGNC Symbol;Acc:HGNC:24304]
RPL39L	116832	3.8902	1.81e-07	1.06e-05	protein_coding	ribosomal protein L39 like [Source:HGNC Symbol;Acc:HGNC:17094]
TICRR	90381	3.8756	1.59e-12	4.38e-10	protein_coding	TOPBP1 interacting checkpoint and replication regulator [Source:HGNC Symbol;Acc:HGNC:28704]
TMEM171	134285	3.87416	2.53e-06	8.99e-05	protein_coding	transmembrane protein 171 [Source:HGNC Symbol;Acc:HGNC:27031]
SPC24	147841	3.87125	2.77e-09	2.9e-07	protein_coding	SPC24, NDC80 kinetochore complex component [Source:HGNC Symbol;Acc:HGNC:26913]
P2RY6	5031	3.86577	7.82e-09	7.13e-07	protein_coding	pyrimidinergic receptor P2Y6 [Source:HGNC Symbol;Acc:HGNC:8543]
CD79A	973	3.86272	5.38e-06	0.000163144	protein_coding	CD79a molecule [Source:HGNC Symbol;Acc:HGNC:1698]
PI15	51050	3.86022	1.92e-05	0.000444489	protein_coding	peptidase inhibitor 15 [Source:HGNC Symbol;Acc:HGNC:8946]
KISS1R	84634	3.85922	0.000255735	0.00339552	protein_coding	KISS1 receptor [Source:HGNC Symbol;Acc:HGNC:4510]
CKAP2L	150468	3.85859	3.31e-13	1.18e-10	protein_coding	cytoskeleton associated protein 2 like [Source:HGNC Symbol;Acc:HGNC:26877]
FCGBP	8857	3.85173	6.64e-06	0.000193291	protein_coding	Fc fragment of IgG binding protein [Source:HGNC Symbol;Acc:HGNC:13572]
HIST1H2AI	8329	3.846	0.000999527	0.00931748	protein_coding	histone cluster 1 H2A family member i [Source:HGNC Symbol;Acc:HGNC:4725]
CXCL6	6372	3.83542	0.00468838	0.0293642	protein_coding	C-X-C motif chemokine ligand 6 [Source:HGNC Symbol;Acc:HGNC:10643]
NGEF	25791	3.83124	5.06e-07	2.45e-05	protein_coding	neuronal guanine nucleotide exchange factor [Source:HGNC Symbol;Acc:HGNC:7807]
FAM83F	113828	3.82756	0.000552885	0.00606732	protein_coding	family with sequence similarity 83 member F [Source:HGNC Symbol;Acc:HGNC:25148]
VGF	7425	3.80951	0.00551598	0.0330169	protein_coding	VGF nerve growth factor inducible [Source:HGNC Symbol;Acc:HGNC:12684]
DCST1	149095	3.80414	3.46e-05	0.00070291	protein_coding	DC-STAMP domain containing 1 [Source:HGNC Symbol;Acc:HGNC:26539]
NETO1	81832	3.79619	0.000146678	0.00222714	protein_coding	neuropilin and tolloid like 1 [Source:HGNC Symbol;Acc:HGNC:13823]
TMEM88B	643965	3.79287	0.00200937	0.0154891	protein_coding	transmembrane protein 88B [Source:HGNC Symbol;Acc:HGNC:37099]
SAA2	6289	3.79224	0.00174302	0.0139794	protein_coding	serum amyloid A2 [Source:HGNC Symbol;Acc:HGNC:10514]
MCHR1	2847	3.79097	0.00103301	0.00952201	protein_coding	melanin concentrating hormone receptor 1 [Source:HGNC Symbol;Acc:HGNC:4479]
TNFSF11	8600	3.79096	4.99e-05	0.000951232	protein_coding	TNF superfamily member 11 [Source:HGNC Symbol;Acc:HGNC:11926]
FUT2	2524	3.7796	1.04e-09	1.31e-07	protein_coding	fucosyltransferase 2 [Source:HGNC Symbol;Acc:HGNC:4013]
C1QTNF6	114904	3.75825	1.04e-08	9.01e-07	protein_coding	C1q and TNF related 6 [Source:HGNC Symbol;Acc:HGNC:14343]
SAPCD2	89958	3.75668	1.65e-10	2.51e-08	protein_coding	suppressor APC domain containing 2 [Source:HGNC Symbol;Acc:HGNC:28055]
TRIP13	9319	3.7525	8.62e-12	1.98e-09	protein_coding	thyroid hormone receptor interactor 13 [Source:HGNC Symbol;Acc:HGNC:12307]
CDCA8	55143	3.75097	3.04e-14	1.6e-11	protein_coding	cell division cycle associated 8 [Source:HGNC Symbol;Acc:HGNC:14629]
SKA3	221150	3.74267	2.58e-09	2.75e-07	protein_coding	spindle and kinetochore associated complex subunit 3 [Source:HGNC Symbol;Acc:HGNC:20262]
SGO1	151648	3.7373	5.21e-08	3.6e-06	protein_coding	shugoshin 1 [Source:HGNC Symbol;Acc:HGNC:25088]
FRMD5	84978	3.7356	9.18e-05	0.00152147	protein_coding	FERM domain containing 5 [Source:HGNC Symbol;Acc:HGNC:28214]
LCN2	3934	3.73299	0.00123922	0.0108781	protein_coding	lipocalin 2 [Source:HGNC Symbol;Acc:HGNC:6526]
UBE2T	29089	3.73135	2.19e-07	1.19e-05	protein_coding	ubiquitin conjugating enzyme E2 T [Source:HGNC Symbol;Acc:HGNC:25009]
FOXP3	50943	3.72769	6.24e-06	0.000183292	protein_coding	forkhead box P3 [Source:HGNC Symbol;Acc:HGNC:6106]
IQGAP3	128239	3.71893	4.1e-09	4.09e-07	protein_coding	IQ motif containing GTPase activating protein 3 [Source:HGNC Symbol;Acc:HGNC:20669]
PCLAF	9768	3.71376	2.06e-09	2.3e-07	protein_coding	PCNA clamp associated factor [Source:HGNC Symbol;Acc:HGNC:28961]
GBP6	163351	3.70663	0.000283555	0.00366577	protein_coding	guanylate binding protein family member 6 [Source:HGNC Symbol;Acc:HGNC:25395]
GRHL3	57822	3.70549	0.000218414	0.00302667	protein_coding	grainyhead like transcription factor 3 [Source:HGNC Symbol;Acc:HGNC:25839]
HMMR	3161	3.70424	2.85e-13	1.09e-10	protein_coding	hyaluronan mediated motility receptor [Source:HGNC Symbol;Acc:HGNC:5012]
HMGA1	3159	3.70056	2.18e-06	7.91e-05	protein_coding	high mobility group AT-hook 1 [Source:HGNC Symbol;Acc:HGNC:5010]
HIST1H2AG	8969	3.68797	5.85e-05	0.00108233	protein_coding	histone cluster 1 H2A family member g [Source:HGNC Symbol;Acc:HGNC:4737]
PBK	55872	3.68488	3.23e-07	1.65e-05	protein_coding	PDZ binding kinase [Source:HGNC Symbol;Acc:HGNC:18282]
C17orf53	78995	3.68448	4.94e-08	3.46e-06	protein_coding	chromosome 17 open reading frame 53 [Source:HGNC Symbol;Acc:HGNC:28460]
ITIH4	3700	3.68214	0.00137635	0.0117712	protein_coding	inter-alpha-trypsin inhibitor heavy chain family member 4 [Source:HGNC Symbol;Acc:HGNC:6169]
RAB26	25837	3.68069	2.21e-06	8.01e-05	protein_coding	RAB26, member RAS oncogene family [Source:HGNC Symbol;Acc:HGNC:14259]
EME1	146956	3.67478	1.06e-10	1.73e-08	protein_coding	essential meiotic structure-specific endonuclease 1 [Source:HGNC Symbol;Acc:HGNC:24965]
HMGB3	3149	3.66559	9.15e-12	2.05e-09	protein_coding	high mobility group box 3 [Source:HGNC Symbol;Acc:HGNC:5004]
ALG1L	200810	3.66301	8.21e-05	0.00138819	protein_coding	ALG1, chitobiosyldiphosphodolichol beta-mannosyltransferase like [Source:HGNC Symbol;Acc:HGNC:33721]
CENPI	2491	3.65894	1.55e-10	2.39e-08	protein_coding	centromere protein I [Source:HGNC Symbol;Acc:HGNC:3968]
GCKR	2646	3.6565	0.00328059	0.0224961	protein_coding	glucokinase regulator [Source:HGNC Symbol;Acc:HGNC:4196]
ACY3	91703	3.65415	1.23e-06	5.19e-05	protein_coding	aminoacylase 3 [Source:HGNC Symbol;Acc:HGNC:24104]
ASPM	259266	3.65211	1.85e-10	2.8e-08	protein_coding	abnormal spindle microtubule assembly [Source:HGNC Symbol;Acc:HGNC:19048]
NCAPH	23397	3.64015	2.11e-13	8.19e-11	protein_coding	non-SMC condensin I complex subunit H [Source:HGNC Symbol;Acc:HGNC:1112]
C12orf42	374470	3.62932	0.000345523	0.00427909	protein_coding	chromosome 12 open reading frame 42 [Source:HGNC Symbol;Acc:HGNC:24729]
P2RX5	5026	3.62929	7.95e-06	0.000220617	protein_coding	purinergic receptor P2X 5 [Source:HGNC Symbol;Acc:HGNC:8536]
HSD17B2	3294	3.62122	0.00167533	0.0135351	protein_coding	hydroxysteroid 17-beta dehydrogenase 2 [Source:HGNC Symbol;Acc:HGNC:5211]
DNAJC12	56521	3.61567	0.000520868	0.00580958	protein_coding	DnaJ heat shock protein family (Hsp40) member C12 [Source:HGNC Symbol;Acc:HGNC:28908]
MNX1	3110	3.61323	0.000129312	0.00202154	protein_coding	motor neuron and pancreas homeobox 1 [Source:HGNC Symbol;Acc:HGNC:4979]
ARTN	9048	3.6132	1.32e-05	0.000328193	protein_coding	artemin [Source:HGNC Symbol;Acc:HGNC:727]
SLC24A2	25769	3.61033	0.00297634	0.0209033	protein_coding	solute carrier family 24 member 2 [Source:HGNC Symbol;Acc:HGNC:10976]
ZYG11A	440590	3.6096	0.000331082	0.00414757	protein_coding	zyg-11 family member A, cell cycle regulator [Source:HGNC Symbol;Acc:HGNC:32058]
SIM2	6493	3.60922	4.57e-05	0.000881959	protein_coding	single-minded family bHLH transcription factor 2 [Source:HGNC Symbol;Acc:HGNC:10883]
CCL19	6363	3.60788	0.000174711	0.00255754	protein_coding	C-C motif chemokine ligand 19 [Source:HGNC Symbol;Acc:HGNC:10617]
CHRNA6	8973	3.60641	0.0151487	0.0678614	protein_coding	cholinergic receptor nicotinic alpha 6 subunit [Source:HGNC Symbol;Acc:HGNC:15963]
CNTNAP4	85445	3.60562	0.0105051	0.0523565	protein_coding	contactin associated protein like 4 [Source:HGNC Symbol;Acc:HGNC:18747]
TUBB3	10381	3.60387	0.00188108	0.0147482	protein_coding	tubulin beta 3 class III [Source:HGNC Symbol;Acc:HGNC:20772]
GAD1	2571	3.59929	0.000474408	0.00543461	protein_coding	glutamate decarboxylase 1 [Source:HGNC Symbol;Acc:HGNC:4092]
ADRA2B	151	3.59924	0.0031109	0.0216274	protein_coding	adrenoceptor alpha 2B [Source:HGNC Symbol;Acc:HGNC:282]
CLEC17A	388512	3.59104	0.00108012	0.00984188	protein_coding	C-type lectin domain containing 17A [Source:HGNC Symbol;Acc:HGNC:34520]
GCNT3	9245	3.58809	0.00180989	0.0143871	protein_coding	glucosaminyl (N-acetyl) transferase 3, mucin type [Source:HGNC Symbol;Acc:HGNC:4205]
TRIM29	23650	3.58635	0.0010235	0.00947362	protein_coding	tripartite motif containing 29 [Source:HGNC Symbol;Acc:HGNC:17274]
BLK	640	3.57932	0.000100417	0.00163296	protein_coding	BLK proto-oncogene, Src family tyrosine kinase [Source:HGNC Symbol;Acc:HGNC:1057]
HIST1H3G	8355	3.5787	0.0107943	0.0533379	protein_coding	histone cluster 1 H3 family member g [Source:HGNC Symbol;Acc:HGNC:4772]
SAA1	6288	3.56864	0.00882346	0.046049	protein_coding	serum amyloid A1 [Source:HGNC Symbol;Acc:HGNC:10513]
KIFC1	3833	3.56011	3.18e-11	6.06e-09	protein_coding	kinesin family member C1 [Source:HGNC Symbol;Acc:HGNC:6389]
NUF2	83540	3.55171	5.13e-12	1.25e-09	protein_coding	NUF2, NDC80 kinetochore complex component [Source:HGNC Symbol;Acc:HGNC:14621]
SYT8	90019	3.54246	0.000240103	0.00324014	protein_coding	synaptotagmin 8 [Source:HGNC Symbol;Acc:HGNC:19264]
BRIP1	83990	3.53157	2.29e-12	6.06e-10	protein_coding	BRCA1 interacting protein C-terminal helicase 1 [Source:HGNC Symbol;Acc:HGNC:20473]
ESPL1	9700	3.52763	1.13e-09	1.39e-07	protein_coding	extra spindle pole bodies like 1, separase [Source:HGNC Symbol;Acc:HGNC:16856]
ORC6	23594	3.52704	1.31e-09	1.58e-07	protein_coding	origin recognition complex subunit 6 [Source:HGNC Symbol;Acc:HGNC:17151]
SOX21	11166	3.52546	0.0104966	0.0523309	protein_coding	SRY-box 21 [Source:HGNC Symbol;Acc:HGNC:11197]
CPNE7	27132	3.52365	6.16e-06	0.000182175	protein_coding	copine 7 [Source:HGNC Symbol;Acc:HGNC:2320]
CSPG5	10675	3.52131	6e-05	0.00109998	protein_coding	chondroitin sulfate proteoglycan 5 [Source:HGNC Symbol;Acc:HGNC:2467]
AC007240.1		3.5211	0.0137541	0.0630945	protein_coding
ERCC6L	54821	3.5203	1.3e-08	1.09e-06	protein_coding	ERCC excision repair 6 like, spindle assembly checkpoint helicase [Source:HGNC Symbol;Acc:HGNC:20794]
FCRLA	84824	3.5192	0.000112713	0.00180445	protein_coding	Fc receptor like A [Source:HGNC Symbol;Acc:HGNC:18504]
SLC52A1	55065	3.51747	0.00013508	0.00208797	protein_coding	solute carrier family 52 member 1 [Source:HGNC Symbol;Acc:HGNC:30225]
BIK	638	3.51331	5.39e-06	0.000163144	protein_coding	BCL2 interacting killer [Source:HGNC Symbol;Acc:HGNC:1051]
C5orf46	389336	3.50707	0.00363441	0.024308	protein_coding	chromosome 5 open reading frame 46 [Source:HGNC Symbol;Acc:HGNC:33768]
RDM1	201299	3.50688	0.00186472	0.014659	protein_coding	RAD52 motif containing 1 [Source:HGNC Symbol;Acc:HGNC:19950]
CENPM	79019	3.49451	1.85e-07	1.07e-05	protein_coding	centromere protein M [Source:HGNC Symbol;Acc:HGNC:18352]
KIF26B	55083	3.49324	2.95e-06	0.000102346	protein_coding	kinesin family member 26B [Source:HGNC Symbol;Acc:HGNC:25484]
PAX9	5083	3.48861	6.84e-05	0.00120729	protein_coding	paired box 9 [Source:HGNC Symbol;Acc:HGNC:8623]
TENM4	26011	3.48853	4.26e-08	3.04e-06	protein_coding	teneurin transmembrane protein 4 [Source:HGNC Symbol;Acc:HGNC:29945]
LHFPL1	340596	3.48188	0.00478878	0.0297155	protein_coding	LHFPL tetraspan subfamily member 1 [Source:HGNC Symbol;Acc:HGNC:6587]
EPHB2	2048	3.47549	1.97e-07	1.1e-05	protein_coding	EPH receptor B2 [Source:HGNC Symbol;Acc:HGNC:3393]
TM4SF19	116211	3.4718	0.000929085	0.00884844	protein_coding	transmembrane 4 L six family member 19 [Source:HGNC Symbol;Acc:HGNC:25167]
HELLS	3070	3.47122	3.79e-16	4.12e-13	protein_coding	helicase, lymphoid specific [Source:HGNC Symbol;Acc:HGNC:4861]
PNOC	5368	3.46332	9.35e-05	0.00153975	protein_coding	prepronociceptin [Source:HGNC Symbol;Acc:HGNC:9163]
NECTIN1	5818	3.46056	8.28e-06	0.000227125	protein_coding	nectin cell adhesion molecule 1 [Source:HGNC Symbol;Acc:HGNC:9706]
RCOR2	283248	3.45669	0.000127323	0.00199723	protein_coding	REST corepressor 2 [Source:HGNC Symbol;Acc:HGNC:27455]
SMCO2	341346	3.4553	0.00276073	0.019855	protein_coding	single-pass membrane protein with coiled-coil domains 2 [Source:HGNC Symbol;Acc:HGNC:34448]
SPTSSB	165679	3.45368	0.00183069	0.0144909	protein_coding	serine palmitoyltransferase small subunit B [Source:HGNC Symbol;Acc:HGNC:24045]
EN2	2020	3.45366	0.015094	0.0676898	protein_coding	engrailed homeobox 2 [Source:HGNC Symbol;Acc:HGNC:3343]
LEMD1	93273	3.45094	0.00148411	0.0124603	protein_coding	LEM domain containing 1 [Source:HGNC Symbol;Acc:HGNC:18725]
C9orf84	158401	3.44922	1.23e-09	1.5e-07	protein_coding	chromosome 9 open reading frame 84 [Source:HGNC Symbol;Acc:HGNC:26535]
PRSS3	5646	3.44616	0.026326	0.0993874	protein_coding	protease, serine 3 [Source:HGNC Symbol;Acc:HGNC:9486]
CNFN	84518	3.44531	0.000132662	0.00205831	protein_coding	cornifelin [Source:HGNC Symbol;Acc:HGNC:30183]
NEIL3	55247	3.43993	0.000794793	0.00792104	protein_coding	nei like DNA glycosylase 3 [Source:HGNC Symbol;Acc:HGNC:24573]
PTTG1	9232	3.42939	5.71e-12	1.37e-09	protein_coding	pituitary tumor-transforming 1 [Source:HGNC Symbol;Acc:HGNC:9690]
MESP2	145873	3.42398	0.00223312	0.0168346	protein_coding	mesoderm posterior bHLH transcription factor 2 [Source:HGNC Symbol;Acc:HGNC:29659]
DPEP1	1800	3.42139	0.000128017	0.00200434	protein_coding	dipeptidase 1 (renal) [Source:HGNC Symbol;Acc:HGNC:3002]
EGLN3	112399	3.41699	6.13e-05	0.00111948	protein_coding	egl-9 family hypoxia inducible factor 3 [Source:HGNC Symbol;Acc:HGNC:14661]
MUC3A	4584	3.41236	0.00187277	0.0146999	protein_coding	mucin 3A, cell surface associated [Source:HGNC Symbol;Acc:HGNC:7513]
S100A5	6276	3.41194	0.00205862	0.0157861	protein_coding	S100 calcium binding protein A5 [Source:HGNC Symbol;Acc:HGNC:10495]
RAD51	5888	3.41166	6.04e-10	7.79e-08	protein_coding	RAD51 recombinase [Source:HGNC Symbol;Acc:HGNC:9817]
TMEM132A	54972	3.41109	3.06e-06	0.00010553	protein_coding	transmembrane protein 132A [Source:HGNC Symbol;Acc:HGNC:31092]
KNL1	57082	3.41096	2.47e-14	1.48e-11	protein_coding	kinetochore scaffold 1 [Source:HGNC Symbol;Acc:HGNC:24054]
VPREB3	29802	3.40395	0.000313724	0.00395475	protein_coding	V-set pre-B cell surrogate light chain 3 [Source:HGNC Symbol;Acc:HGNC:12710]
MIXL1	83881	3.39932	0.000341534	0.00424578	protein_coding	Mix paired-like homeobox [Source:HGNC Symbol;Acc:HGNC:13363]
KCP	375616	3.39799	6.66e-05	0.0011831	protein_coding	kielin/chordin-like protein [Source:HGNC Symbol;Acc:HGNC:17585]
UPK2	7379	3.39703	0.0114884	0.0557751	protein_coding	uroplakin 2 [Source:HGNC Symbol;Acc:HGNC:12579]
SPDYE2B	100310812	3.37948	0.000837384	0.00823709	protein_coding	speedy/RINGO cell cycle regulator family member E2B [Source:HGNC Symbol;Acc:HGNC:48334]
CDK1	983	3.37836	1.04e-13	4.37e-11	protein_coding	cyclin dependent kinase 1 [Source:HGNC Symbol;Acc:HGNC:1722]
WNT16	51384	3.37704	0.00387273	0.0254516	protein_coding	Wnt family member 16 [Source:HGNC Symbol;Acc:HGNC:16267]
SBSN	374897	3.37598	0.0246243	0.0947686	protein_coding	suprabasin [Source:HGNC Symbol;Acc:HGNC:24950]
CCNA2	890	3.37167	2.09e-14	1.35e-11	protein_coding	cyclin A2 [Source:HGNC Symbol;Acc:HGNC:1578]
TDRD5	163589	3.36925	0.000988993	0.00924854	protein_coding	tudor domain containing 5 [Source:HGNC Symbol;Acc:HGNC:20614]
FAM83D	81610	3.3667	1.01e-05	0.000263771	protein_coding	family with sequence similarity 83 member D [Source:HGNC Symbol;Acc:HGNC:16122]
PRR19	284338	3.36561	0.000280957	0.00363674	protein_coding	proline rich 19 [Source:HGNC Symbol;Acc:HGNC:33728]
IGLL5	100423062	3.35863	0.000157195	0.00234939	protein_coding	immunoglobulin lambda like polypeptide 5 [Source:HGNC Symbol;Acc:HGNC:38476]
TESMIN	9633	3.35683	7.3e-05	0.00126959	protein_coding	testis expressed metallothionein like protein [Source:HGNC Symbol;Acc:HGNC:7446]
MKRN2OS	100129480	3.35674	0.00027735	0.00360818	protein_coding	MKRN2 opposite strand [Source:HGNC Symbol;Acc:HGNC:40375]
HES2	54626	3.35542	0.00195943	0.0152169	protein_coding	hes family bHLH transcription factor 2 [Source:HGNC Symbol;Acc:HGNC:16005]
FAM95C	100289137	3.34697	0.0040745	0.0265035	protein_coding	family with sequence similarity 95 member C [Source:HGNC Symbol;Acc:HGNC:45272]
FOXB1	27023	3.34675	0.0249565	0.0957224	protein_coding	forkhead box B1 [Source:HGNC Symbol;Acc:HGNC:3799]
RMI2	116028	3.3323	1.03e-10	1.71e-08	protein_coding	RecQ mediated genome instability 2 [Source:HGNC Symbol;Acc:HGNC:28349]
AK4	205	3.33209	1.8e-06	6.94e-05	protein_coding	adenylate kinase 4 [Source:HGNC Symbol;Acc:HGNC:363]
AL031708.1		3.32965	0.0101371	0.0510686	protein_coding
WDR62	284403	3.32898	0.000513159	0.00575449	protein_coding	WD repeat domain 62 [Source:HGNC Symbol;Acc:HGNC:24502]
CCNB1	891	3.32273	2.99e-13	1.1e-10	protein_coding	cyclin B1 [Source:HGNC Symbol;Acc:HGNC:1579]
GSDMB	55876	3.31691	2.58e-16	3.33e-13	protein_coding	gasdermin B [Source:HGNC Symbol;Acc:HGNC:23690]
SPAG5	10615	3.31195	2.25e-09	2.45e-07	protein_coding	sperm associated antigen 5 [Source:HGNC Symbol;Acc:HGNC:13452]
SPAG4	6676	3.31144	3.84e-08	2.79e-06	protein_coding	sperm associated antigen 4 [Source:HGNC Symbol;Acc:HGNC:11214]
TK1	7083	3.30869	2.53e-10	3.73e-08	protein_coding	thymidine kinase 1 [Source:HGNC Symbol;Acc:HGNC:11830]
FAM111B	374393	3.30816	1.89e-07	1.08e-05	protein_coding	family with sequence similarity 111 member B [Source:HGNC Symbol;Acc:HGNC:24200]
CDCA2	157313	3.30721	6.37e-08	4.3e-06	protein_coding	cell division cycle associated 2 [Source:HGNC Symbol;Acc:HGNC:14623]
SLAMF9	89886	3.30245	0.00707456	0.0394157	protein_coding	SLAM family member 9 [Source:HGNC Symbol;Acc:HGNC:18430]
HIST1H2BE	8344	3.29869	0.00384951	0.0253844	protein_coding	histone cluster 1 H2B family member e [Source:HGNC Symbol;Acc:HGNC:4753]
AIM2	9447	3.29276	8.36e-06	0.000228023	protein_coding	absent in melanoma 2 [Source:HGNC Symbol;Acc:HGNC:357]
FCRL1	115350	3.28825	0.00175976	0.0140809	protein_coding	Fc receptor like 1 [Source:HGNC Symbol;Acc:HGNC:18509]
CTHRC1	115908	3.28183	1.32e-06	5.42e-05	protein_coding	collagen triple helix repeat containing 1 [Source:HGNC Symbol;Acc:HGNC:18831]
AUNIP	79000	3.27116	3.69e-06	0.000122466	protein_coding	aurora kinase A and ninein interacting protein [Source:HGNC Symbol;Acc:HGNC:28363]
SGK494	124923	3.264	1.35e-05	0.000334246	protein_coding	uncharacterized serine/threonine-protein kinase SgK494 [Source:NCBI gene;Acc:124923]
CCR8	1237	3.26275	0.00113146	0.0101748	protein_coding	C-C motif chemokine receptor 8 [Source:HGNC Symbol;Acc:HGNC:1609]
HIST1H2BJ	8970	3.26164	2.01e-05	0.000459661	protein_coding	histone cluster 1 H2B family member j [Source:HGNC Symbol;Acc:HGNC:4761]
PHYHIPL	84457	3.25932	0.0184385	0.0775081	protein_coding	phytanoyl-CoA 2-hydroxylase interacting protein like [Source:HGNC Symbol;Acc:HGNC:29378]
CDKN3	1033	3.25499	9.94e-12	2.16e-09	protein_coding	cyclin dependent kinase inhibitor 3 [Source:HGNC Symbol;Acc:HGNC:1791]
IL20RB	53833	3.25426	0.000193878	0.00275708	protein_coding	interleukin 20 receptor subunit beta [Source:HGNC Symbol;Acc:HGNC:6004]
ETV4	2118	3.25344	7.63e-05	0.00130572	protein_coding	ETS variant 4 [Source:HGNC Symbol;Acc:HGNC:3493]
ADAMTS14	140766	3.25257	8.16e-06	0.000224719	protein_coding	ADAM metallopeptidase with thrombospondin type 1 motif 14 [Source:HGNC Symbol;Acc:HGNC:14899]
DERL3	91319	3.24603	1.66e-05	0.000396372	protein_coding	derlin 3 [Source:HGNC Symbol;Acc:HGNC:14236]
PLEKHN1	84069	3.24354	4.24e-06	0.000135608	protein_coding	pleckstrin homology domain containing N1 [Source:HGNC Symbol;Acc:HGNC:25284]
BUB1	699	3.24296	5.44e-18	1.33e-14	protein_coding	BUB1 mitotic checkpoint serine/threonine kinase [Source:HGNC Symbol;Acc:HGNC:1148]
CABYR	26256	3.24217	0.00504911	0.0309675	protein_coding	calcium binding tyrosine phosphorylation regulated [Source:HGNC Symbol;Acc:HGNC:15569]
RAD51AP1	10635	3.24169	5.42e-10	7.06e-08	protein_coding	RAD51 associated protein 1 [Source:HGNC Symbol;Acc:HGNC:16956]
STX1A	6804	3.23592	8.53e-06	0.000230655	protein_coding	syntaxin 1A [Source:HGNC Symbol;Acc:HGNC:11433]
MUC6	4588	3.23459	0.00650374	0.037071	protein_coding	mucin 6, oligomeric mucus/gel-forming [Source:HGNC Symbol;Acc:HGNC:7517]
MCM2	4171	3.23368	1.5e-14	9.99e-12	protein_coding	minichromosome maintenance complex component 2 [Source:HGNC Symbol;Acc:HGNC:6944]
KCNS2	3788	3.22466	0.00879108	0.0459681	protein_coding	potassium voltage-gated channel modifier subfamily S member 2 [Source:HGNC Symbol;Acc:HGNC:6301]
ABCB9	23457	3.21826	2.19e-07	1.19e-05	protein_coding	ATP binding cassette subfamily B member 9 [Source:HGNC Symbol;Acc:HGNC:50]
AGMAT	79814	3.2083	0.000579925	0.00629371	protein_coding	agmatinase [Source:HGNC Symbol;Acc:HGNC:18407]
MDK	4192	3.20797	2.77e-06	9.71e-05	protein_coding	midkine (neurite growth-promoting factor 2) [Source:HGNC Symbol;Acc:HGNC:6972]
FAM177B	400823	3.20209	0.000411893	0.00488678	protein_coding	family with sequence similarity 177 member B [Source:HGNC Symbol;Acc:HGNC:34395]
CCNF	899	3.20109	1.09e-12	3.39e-10	protein_coding	cyclin F [Source:HGNC Symbol;Acc:HGNC:1591]
CCDC169	728591	3.19829	0.00162415	0.0132459	protein_coding	coiled-coil domain containing 169 [Source:HGNC Symbol;Acc:HGNC:34361]
PLCH2	9651	3.19817	3.99e-05	0.000788463	protein_coding	phospholipase C eta 2 [Source:HGNC Symbol;Acc:HGNC:29037]
COL1A1	1277	3.18715	5.14e-06	0.000158007	protein_coding	collagen type I alpha 1 chain [Source:HGNC Symbol;Acc:HGNC:2197]
KIF11	3832	3.17711	1.28e-10	2.02e-08	protein_coding	kinesin family member 11 [Source:HGNC Symbol;Acc:HGNC:6388]
SMC1B	27127	3.17353	0.00415655	0.0268677	protein_coding	structural maintenance of chromosomes 1B [Source:HGNC Symbol;Acc:HGNC:11112]
TTC24	164118	3.16742	0.00340162	0.0231197	protein_coding	tetratricopeptide repeat domain 24 [Source:HGNC Symbol;Acc:HGNC:32348]
FSIP2	401024	3.16624	0.00545113	0.0327608	protein_coding	fibrous sheath interacting protein 2 [Source:HGNC Symbol;Acc:HGNC:21675]
NKX2-8	26257	3.16614	0.0130211	0.0607732	protein_coding	NK2 homeobox 8 [Source:HGNC Symbol;Acc:HGNC:16364]
AURKA	6790	3.15873	9.09e-12	2.05e-09	protein_coding	aurora kinase A [Source:HGNC Symbol;Acc:HGNC:11393]
NDUFV2	4729	3.15855	1.32e-06	5.43e-05	protein_coding	NADH:ubiquinone oxidoreductase core subunit V2 [Source:HGNC Symbol;Acc:HGNC:7717]
NUSAP1	51203	3.15658	3.58e-12	9e-10	protein_coding	nucleolar and spindle associated protein 1 [Source:HGNC Symbol;Acc:HGNC:18538]
PIMREG	54478	3.15594	2.89e-05	0.000609697	protein_coding	PICALM interacting mitotic regulator [Source:HGNC Symbol;Acc:HGNC:25483]
CNGB1	1258	3.15305	0.00196811	0.0152508	protein_coding	cyclic nucleotide gated channel beta 1 [Source:HGNC Symbol;Acc:HGNC:2151]
COL3A1	1281	3.14189	3.27e-05	0.000672262	protein_coding	collagen type III alpha 1 chain [Source:HGNC Symbol;Acc:HGNC:2201]
CHTF18	63922	3.14168	1.95e-11	3.87e-09	protein_coding	chromosome transmission fidelity factor 18 [Source:HGNC Symbol;Acc:HGNC:18435]
KIF23	9493	3.14028	4.65e-11	8.56e-09	protein_coding	kinesin family member 23 [Source:HGNC Symbol;Acc:HGNC:6392]
TYMS	7298	3.13774	4.81e-13	1.63e-10	protein_coding	thymidylate synthetase [Source:HGNC Symbol;Acc:HGNC:12441]
SPTBN2	6712	3.13763	1.3e-05	0.000324758	protein_coding	spectrin beta, non-erythrocytic 2 [Source:HGNC Symbol;Acc:HGNC:11276]
SPC25	57405	3.13614	1.79e-08	1.41e-06	protein_coding	SPC25, NDC80 kinetochore complex component [Source:HGNC Symbol;Acc:HGNC:24031]
ORC1	4998	3.13521	1.43e-08	1.18e-06	protein_coding	origin recognition complex subunit 1 [Source:HGNC Symbol;Acc:HGNC:8487]
CNR2	1269	3.13211	0.000881821	0.00853638	protein_coding	cannabinoid receptor 2 [Source:HGNC Symbol;Acc:HGNC:2160]
LHFPL4	375323	3.13139	0.00608967	0.0353616	protein_coding	LHFPL tetraspan subfamily member 4 [Source:HGNC Symbol;Acc:HGNC:29568]
SPIB	6689	3.1311	0.00114636	0.0102661	protein_coding	Spi-B transcription factor [Source:HGNC Symbol;Acc:HGNC:11242]
ARNTL2	56938	3.13103	3.82e-07	1.89e-05	protein_coding	aryl hydrocarbon receptor nuclear translocator like 2 [Source:HGNC Symbol;Acc:HGNC:18984]
VWDE	221806	3.12685	0.00193391	0.0150537	protein_coding	von Willebrand factor D and EGF domains [Source:HGNC Symbol;Acc:HGNC:21897]
TSHR	7253	3.1246	0.000403157	0.00480248	protein_coding	thyroid stimulating hormone receptor [Source:HGNC Symbol;Acc:HGNC:12373]
P4HA3	283208	3.12253	9.56e-08	6.2e-06	protein_coding	prolyl 4-hydroxylase subunit alpha 3 [Source:HGNC Symbol;Acc:HGNC:30135]
ASF1B	55723	3.11731	1.63e-09	1.92e-07	protein_coding	anti-silencing function 1B histone chaperone [Source:HGNC Symbol;Acc:HGNC:20996]
SHCBP1	79801	3.10627	3.46e-17	5.95e-14	protein_coding	SHC binding and spindle associated 1 [Source:HGNC Symbol;Acc:HGNC:29547]
IL23A	51561	3.10596	6.6e-05	0.00117638	protein_coding	interleukin 23 subunit alpha [Source:HGNC Symbol;Acc:HGNC:15488]
SIRPG	55423	3.10146	2.56e-06	9.06e-05	protein_coding	signal regulatory protein gamma [Source:HGNC Symbol;Acc:HGNC:15757]
HIST2H2AA4	723790	3.10059	0.000347485	0.00429823	protein_coding	histone cluster 2 H2A family member a4 [Source:HGNC Symbol;Acc:HGNC:29668]
RGS17	26575	3.10031	4.14e-06	0.000133203	protein_coding	regulator of G protein signaling 17 [Source:HGNC Symbol;Acc:HGNC:14088]
HIST1H2BD	3017	3.0946	1.91e-09	2.15e-07	protein_coding	histone cluster 1 H2B family member d [Source:HGNC Symbol;Acc:HGNC:4747]
E2F8	79733	3.09324	8.54e-05	0.0014345	protein_coding	E2F transcription factor 8 [Source:HGNC Symbol;Acc:HGNC:24727]
AC025594.2	100130705	3.08623	0.000126328	0.00198846	protein_coding
PTGES	9536	3.08583	8.75e-06	0.00023454	protein_coding	prostaglandin E synthase [Source:HGNC Symbol;Acc:HGNC:9599]
ATG9B	285973	3.08013	0.00017329	0.00254406	protein_coding	autophagy related 9B [Source:HGNC Symbol;Acc:HGNC:21899]
OIP5	11339	3.07302	8.15e-06	0.000224719	protein_coding	Opa interacting protein 5 [Source:HGNC Symbol;Acc:HGNC:20300]
ZWINT	11130	3.07071	4.47e-10	6.07e-08	protein_coding	ZW10 interacting kinetochore protein [Source:HGNC Symbol;Acc:HGNC:13195]
SLC35F3	148641	3.06926	0.000503022	0.00568034	protein_coding	solute carrier family 35 member F3 [Source:HGNC Symbol;Acc:HGNC:23616]
CGB7	94027	3.06844	0.0130541	0.0608582	protein_coding	chorionic gonadotropin beta subunit 7 [Source:HGNC Symbol;Acc:HGNC:16451]
MYB	4602	3.06803	0.000852134	0.00833935	protein_coding	MYB proto-oncogene, transcription factor [Source:HGNC Symbol;Acc:HGNC:7545]
TAS2R4	50832	3.06531	0.00500802	0.0308163	protein_coding	taste 2 receptor member 4 [Source:HGNC Symbol;Acc:HGNC:14911]
CHODL	140578	3.04954	0.000712353	0.00731145	protein_coding	chondrolectin [Source:HGNC Symbol;Acc:HGNC:17807]
SSC4D	136853	3.04916	0.000788615	0.0078747	protein_coding	scavenger receptor cysteine rich family member with 4 domains [Source:HGNC Symbol;Acc:HGNC:14461]
ESCO2	157570	3.04793	1.41e-07	8.57e-06	protein_coding	establishment of sister chromatid cohesion N-acetyltransferase 2 [Source:HGNC Symbol;Acc:HGNC:27230]
MCM4	4173	3.04651	1.1e-10	1.79e-08	protein_coding	minichromosome maintenance complex component 4 [Source:HGNC Symbol;Acc:HGNC:6947]
STRIP2	57464	3.04649	0.00163641	0.0133149	protein_coding	striatin interacting protein 2 [Source:HGNC Symbol;Acc:HGNC:22209]
GPRIN1	114787	3.03855	6.67e-07	3.13e-05	protein_coding	G protein regulated inducer of neurite outgrowth 1 [Source:HGNC Symbol;Acc:HGNC:24835]
TP73	7161	3.03441	0.000866901	0.00845977	protein_coding	tumor protein p73 [Source:HGNC Symbol;Acc:HGNC:12003]
RUFY4	285180	3.03335	0.000228731	0.00312761	protein_coding	RUN and FYVE domain containing 4 [Source:HGNC Symbol;Acc:HGNC:24804]
ABCA13	154664	3.03217	0.0120896	0.0576655	protein_coding	ATP binding cassette subfamily A member 13 [Source:HGNC Symbol;Acc:HGNC:14638]
CP	1356	3.03131	0.00238161	0.0177065	protein_coding	ceruloplasmin [Source:HGNC Symbol;Acc:HGNC:2295]
HIST1H2BH	8345	3.02772	0.0110584	0.0543046	protein_coding	histone cluster 1 H2B family member h [Source:HGNC Symbol;Acc:HGNC:4755]
ASPHD1	253982	3.0258	0.00024208	0.00326042	protein_coding	aspartate beta-hydroxylase domain containing 1 [Source:HGNC Symbol;Acc:HGNC:27380]
MATR3	9782	3.02509	0.0104894	0.0523077	protein_coding	matrin 3 [Source:NCBI gene;Acc:9782]
U2AF1L5	102724594	3.02489	0.012734	0.0598613	protein_coding	U2 small nuclear RNA auxiliary factor 1 like 5 [Source:HGNC Symbol;Acc:HGNC:51830]
TNFRSF13B	23495	3.02204	0.00182631	0.0144787	protein_coding	TNF receptor superfamily member 13B [Source:HGNC Symbol;Acc:HGNC:18153]
GPR82	27197	3.01942	0.000240733	0.0032465	protein_coding	G protein-coupled receptor 82 [Source:HGNC Symbol;Acc:HGNC:4533]
TLR10	81793	3.01309	0.00025655	0.00339978	protein_coding	toll like receptor 10 [Source:HGNC Symbol;Acc:HGNC:15634]
ADGRF1	266977	3.00667	0.00790913	0.0425583	protein_coding	adhesion G protein-coupled receptor F1 [Source:HGNC Symbol;Acc:HGNC:18990]
PI3	5266	2.99851	0.00572265	0.0338403	protein_coding	peptidase inhibitor 3 [Source:HGNC Symbol;Acc:HGNC:8947]
ARHGEF39	84904	2.99793	2.45e-08	1.86e-06	protein_coding	Rho guanine nucleotide exchange factor 39 [Source:HGNC Symbol;Acc:HGNC:25909]
EFNA3	1944	2.99142	3.57e-05	0.000720825	protein_coding	ephrin A3 [Source:HGNC Symbol;Acc:HGNC:3223]
POLE2	5427	2.98799	4.25e-09	4.19e-07	protein_coding	DNA polymerase epsilon 2, accessory subunit [Source:HGNC Symbol;Acc:HGNC:9178]
DNMT3B	1789	2.98665	1.15e-06	4.89e-05	protein_coding	DNA methyltransferase 3 beta [Source:HGNC Symbol;Acc:HGNC:2979]
EPN3	55040	2.98447	0.00196726	0.01525	protein_coding	epsin 3 [Source:HGNC Symbol;Acc:HGNC:18235]
STIL	6491	2.9808	1.45e-12	4.05e-10	protein_coding	STIL, centriolar assembly protein [Source:HGNC Symbol;Acc:HGNC:10879]
PLA2G4D	283748	2.97815	0.0116179	0.0561691	protein_coding	phospholipase A2 group IVD [Source:HGNC Symbol;Acc:HGNC:30038]
LYPD6B	130576	2.97034	0.0118711	0.056926	protein_coding	LY6/PLAUR domain containing 6B [Source:HGNC Symbol;Acc:HGNC:27018]
IL4I1	259307	2.96521	0.00110372	0.00999069	protein_coding	interleukin 4 induced 1 [Source:HGNC Symbol;Acc:HGNC:19094]
PC	5091	2.96483	0.000127292	0.00199723	protein_coding	pyruvate carboxylase [Source:HGNC Symbol;Acc:HGNC:8636]
TNFRSF18	8784	2.96374	2.5e-05	0.000543907	protein_coding	TNF receptor superfamily member 18 [Source:HGNC Symbol;Acc:HGNC:11914]
WNT10A	80326	2.96365	3.39e-05	0.000690583	protein_coding	Wnt family member 10A [Source:HGNC Symbol;Acc:HGNC:13829]
CCNO	10309	2.95715	0.000187455	0.00268799	protein_coding	cyclin O [Source:HGNC Symbol;Acc:HGNC:18576]
IL31RA	133396	2.95565	0.0156832	0.0695605	protein_coding	interleukin 31 receptor A [Source:HGNC Symbol;Acc:HGNC:18969]
RAC3	5881	2.95434	9.82e-05	0.00160172	protein_coding	ras-related C3 botulinum toxin substrate 3 (rho family, small GTP binding protein Rac3) [Source:HGNC Symbol;Acc:HGNC:9803]
AANAT	15	2.95431	0.00366522	0.0244585	protein_coding	aralkylamine N-acetyltransferase [Source:HGNC Symbol;Acc:HGNC:19]
CLDN9	9080	2.95354	0.00308552	0.0214944	protein_coding	claudin 9 [Source:HGNC Symbol;Acc:HGNC:2051]
FNDC4	64838	2.94175	0.0038961	0.0255563	protein_coding	fibronectin type III domain containing 4 [Source:HGNC Symbol;Acc:HGNC:20239]
RIN1	9610	2.93876	2.76e-05	0.000585504	protein_coding	Ras and Rab interactor 1 [Source:HGNC Symbol;Acc:HGNC:18749]
STK31	56164	2.93338	0.00102363	0.00947362	protein_coding	serine/threonine kinase 31 [Source:HGNC Symbol;Acc:HGNC:11407]
ANKRD22	118932	2.93019	0.00010203	0.00165789	protein_coding	ankyrin repeat domain 22 [Source:HGNC Symbol;Acc:HGNC:28321]
E2F2	1870	2.92543	1.38e-06	5.6e-05	protein_coding	E2F transcription factor 2 [Source:HGNC Symbol;Acc:HGNC:3114]
PYCR1	5831	2.92205	4.12e-06	0.000132799	protein_coding	pyrroline-5-carboxylate reductase 1 [Source:HGNC Symbol;Acc:HGNC:9721]
RHBDL1	9028	2.92199	0.000797968	0.00794884	protein_coding	rhomboid like 1 [Source:HGNC Symbol;Acc:HGNC:10007]
GINS4	84296	2.92079	4.2e-08	3.01e-06	protein_coding	GINS complex subunit 4 [Source:HGNC Symbol;Acc:HGNC:28226]
CYP27B1	1594	2.91624	0.00141389	0.0120324	protein_coding	cytochrome P450 family 27 subfamily B member 1 [Source:HGNC Symbol;Acc:HGNC:2606]
FUT3	2525	2.90503	0.00242981	0.0180259	protein_coding	fucosyltransferase 3 (Lewis blood group) [Source:HGNC Symbol;Acc:HGNC:4014]
FEN1	2237	2.89917	1.7e-11	3.48e-09	protein_coding	flap structure-specific endonuclease 1 [Source:HGNC Symbol;Acc:HGNC:3650]
FSTL4	23105	2.89907	0.0109398	0.0538373	protein_coding	follistatin like 4 [Source:HGNC Symbol;Acc:HGNC:21389]
GAP43	2596	2.89479	0.00469087	0.0293642	protein_coding	growth associated protein 43 [Source:HGNC Symbol;Acc:HGNC:4140]
CLGN	1047	2.89399	0.0016758	0.0135351	protein_coding	calmegin [Source:HGNC Symbol;Acc:HGNC:2060]
WNT6	7475	2.89181	0.00420188	0.0270843	protein_coding	Wnt family member 6 [Source:HGNC Symbol;Acc:HGNC:12785]
TRIM17	51127	2.88688	0.00235223	0.0175736	protein_coding	tripartite motif containing 17 [Source:HGNC Symbol;Acc:HGNC:13430]
TG	7038	2.87891	0.00150563	0.0125692	protein_coding	thyroglobulin [Source:HGNC Symbol;Acc:HGNC:11764]
KRT80	144501	2.87812	0.000609255	0.00652615	protein_coding	keratin 80 [Source:HGNC Symbol;Acc:HGNC:27056]
PAFAH1B3	5050	2.87452	2.24e-07	1.21e-05	protein_coding	platelet activating factor acetylhydrolase 1b catalytic subunit 3 [Source:HGNC Symbol;Acc:HGNC:8576]
CENPU	79682	2.86812	6.95e-07	3.23e-05	protein_coding	centromere protein U [Source:HGNC Symbol;Acc:HGNC:21348]
ST18	9705	2.86575	0.00472252	0.0294796	protein_coding	ST18, C2H2C-type zinc finger [Source:HGNC Symbol;Acc:HGNC:18695]
PTPRZ1	5803	2.86497	0.00622506	0.0359453	protein_coding	protein tyrosine phosphatase, receptor type Z1 [Source:HGNC Symbol;Acc:HGNC:9685]
ZP3	7784	2.86272	1.14e-06	4.84e-05	protein_coding	zona pellucida glycoprotein 3 [Source:HGNC Symbol;Acc:HGNC:13189]
ARL9	132946	2.85627	0.00615267	0.0356671	protein_coding	ADP ribosylation factor like GTPase 9 [Source:HGNC Symbol;Acc:HGNC:23592]
IL13RA2	3598	2.85343	0.012022	0.0574627	protein_coding	interleukin 13 receptor subunit alpha 2 [Source:HGNC Symbol;Acc:HGNC:5975]
C15orf48	84419	2.85137	0.0103675	0.0519129	protein_coding	chromosome 15 open reading frame 48 [Source:HGNC Symbol;Acc:HGNC:29898]
CHAD	1101	2.85118	0.00697491	0.0389763	protein_coding	chondroadherin [Source:HGNC Symbol;Acc:HGNC:1909]
UTS2	10911	2.84405	0.000524962	0.00583543	protein_coding	urotensin 2 [Source:HGNC Symbol;Acc:HGNC:12636]
C1QL1	10882	2.82732	0.00199432	0.0153899	protein_coding	complement C1q like 1 [Source:HGNC Symbol;Acc:HGNC:24182]
BCL11A	53335	2.82707	0.000355409	0.00436743	protein_coding	B-cell CLL/lymphoma 11A [Source:HGNC Symbol;Acc:HGNC:13221]
OCIAD2	132299	2.82499	6.24e-05	0.00112724	protein_coding	OCIA domain containing 2 [Source:HGNC Symbol;Acc:HGNC:28685]
EPHA10	284656	2.82277	0.00631045	0.0363265	protein_coding	EPH receptor A10 [Source:HGNC Symbol;Acc:HGNC:19987]
STYK1	55359	2.82239	2.41e-05	0.000529707	protein_coding	serine/threonine/tyrosine kinase 1 [Source:HGNC Symbol;Acc:HGNC:18889]
CHAF1B	8208	2.82104	1.14e-05	0.000290468	protein_coding	chromatin assembly factor 1 subunit B [Source:HGNC Symbol;Acc:HGNC:1911]
UGT8	7368	2.8162	0.000522797	0.00581764	protein_coding	UDP glycosyltransferase 8 [Source:HGNC Symbol;Acc:HGNC:12555]
MSI1	4440	2.81158	0.00668778	0.0378021	protein_coding	musashi RNA binding protein 1 [Source:HGNC Symbol;Acc:HGNC:7330]
GABRE	2564	2.80813	0.000471027	0.00540489	protein_coding	gamma-aminobutyric acid type A receptor epsilon subunit [Source:HGNC Symbol;Acc:HGNC:4085]
ZNF695	57116	2.80602	0.00786486	0.0423983	protein_coding	zinc finger protein 695 [Source:HGNC Symbol;Acc:HGNC:30954]
TONSL	4796	2.80245	9.29e-09	8.18e-07	protein_coding	tonsoku like, DNA repair protein [Source:HGNC Symbol;Acc:HGNC:7801]
KCNK12	56660	2.80212	0.000790651	0.0078912	protein_coding	potassium two pore domain channel subfamily K member 12 [Source:HGNC Symbol;Acc:HGNC:6274]
SLC4A5	57835	2.80209	0.00725226	0.0401562	protein_coding	solute carrier family 4 member 5 [Source:HGNC Symbol;Acc:HGNC:18168]
PLPP2	8612	2.79361	0.000373256	0.00453271	protein_coding	phospholipid phosphatase 2 [Source:HGNC Symbol;Acc:HGNC:9230]
POU2F2	5452	2.78888	0.000351702	0.00433478	protein_coding	POU class 2 homeobox 2 [Source:HGNC Symbol;Acc:HGNC:9213]
SERPINA5	5104	2.78668	0.0243731	0.0941502	protein_coding	serpin family A member 5 [Source:HGNC Symbol;Acc:HGNC:8723]
GLDC	2731	2.78421	0.000342948	0.00425742	protein_coding	glycine decarboxylase [Source:HGNC Symbol;Acc:HGNC:4313]
KCNN4	3783	2.77815	7.95e-05	0.00135229	protein_coding	potassium calcium-activated channel subfamily N member 4 [Source:HGNC Symbol;Acc:HGNC:6293]
FAM181B	220382	2.76282	0.0154552	0.0688308	protein_coding	family with sequence similarity 181 member B [Source:HGNC Symbol;Acc:HGNC:28512]
SHOX2	6474	2.7618	0.00846096	0.0446659	protein_coding	short stature homeobox 2 [Source:HGNC Symbol;Acc:HGNC:10854]
CENPE	1062	2.75026	2.35e-08	1.8e-06	protein_coding	centromere protein E [Source:HGNC Symbol;Acc:HGNC:1856]
SYT2	127833	2.74601	0.00134894	0.0115944	protein_coding	synaptotagmin 2 [Source:HGNC Symbol;Acc:HGNC:11510]
C6orf141	135398	2.74517	0.00419861	0.0270801	protein_coding	chromosome 6 open reading frame 141 [Source:HGNC Symbol;Acc:HGNC:21351]
HKDC1	80201	2.74264	0.00267157	0.0193562	protein_coding	hexokinase domain containing 1 [Source:HGNC Symbol;Acc:HGNC:23302]
SLC16A1	6566	2.73192	0.000143137	0.00218953	protein_coding	solute carrier family 16 member 1 [Source:HGNC Symbol;Acc:HGNC:10922]
RPP21	79897	2.72381	0.000587079	0.00635129	protein_coding	ribonuclease P/MRP subunit p21 [Source:HGNC Symbol;Acc:HGNC:21300]
NTN3	4917	2.72237	0.00899096	0.0467222	protein_coding	netrin 3 [Source:HGNC Symbol;Acc:HGNC:8030]
MAD2L1	4085	2.71951	8.66e-09	7.83e-07	protein_coding	mitotic arrest deficient 2 like 1 [Source:HGNC Symbol;Acc:HGNC:6763]
PIF1	80119	2.71617	2.86e-06	9.97e-05	protein_coding	PIF1 5'-to-3' DNA helicase [Source:HGNC Symbol;Acc:HGNC:26220]
GOLGA7B	401647	2.71186	0.0013214	0.0114316	protein_coding	golgin A7 family member B [Source:HGNC Symbol;Acc:HGNC:31668]
MEGF10	84466	2.70227	0.01564	0.0694588	protein_coding	multiple EGF like domains 10 [Source:HGNC Symbol;Acc:HGNC:29634]
HIST1H3H	8357	2.6996	3.47e-06	0.000116629	protein_coding	histone cluster 1 H3 family member h [Source:HGNC Symbol;Acc:HGNC:4775]
CCDC34	91057	2.69739	4.87e-07	2.37e-05	protein_coding	coiled-coil domain containing 34 [Source:HGNC Symbol;Acc:HGNC:25079]
ENO1	2023	2.69469	8.15e-06	0.000224719	protein_coding	enolase 1 [Source:HGNC Symbol;Acc:HGNC:3350]
PDZK1IP1	10158	2.69281	0.00209979	0.0160418	protein_coding	PDZK1 interacting protein 1 [Source:HGNC Symbol;Acc:HGNC:16887]
FGF11	2256	2.6883	0.00306971	0.021413	protein_coding	fibroblast growth factor 11 [Source:HGNC Symbol;Acc:HGNC:3667]
TNFRSF17	608	2.68314	0.00359146	0.0241032	protein_coding	TNF receptor superfamily member 17 [Source:HGNC Symbol;Acc:HGNC:11913]
CDH4	1002	2.68073	0.00388313	0.0255	protein_coding	cadherin 4 [Source:HGNC Symbol;Acc:HGNC:1763]
IGFBPL1	347252	2.67845	0.00863608	0.045335	protein_coding	insulin like growth factor binding protein like 1 [Source:HGNC Symbol;Acc:HGNC:20081]
KNTC1	9735	2.66877	2.55e-10	3.73e-08	protein_coding	kinetochore associated 1 [Source:HGNC Symbol;Acc:HGNC:17255]
INSM1	3642	2.66625	0.016568	0.0720689	protein_coding	INSM transcriptional repressor 1 [Source:HGNC Symbol;Acc:HGNC:6090]
NCCRP1	342897	2.66298	0.0180059	0.0763606	protein_coding	non-specific cytotoxic cell receptor protein 1 homolog (zebrafish) [Source:HGNC Symbol;Acc:HGNC:33739]
DTL	51514	2.66215	2.38e-08	1.81e-06	protein_coding	denticleless E3 ubiquitin protein ligase homolog [Source:HGNC Symbol;Acc:HGNC:30288]
PAK6	56924	2.66131	4.44e-05	0.000860746	protein_coding	p21 (RAC1) activated kinase 6 [Source:HGNC Symbol;Acc:HGNC:16061]
FAM131C	348487	2.65942	0.0243936	0.0941765	protein_coding	family with sequence similarity 131 member C [Source:HGNC Symbol;Acc:HGNC:26717]
NECTIN4	81607	2.65446	0.00440475	0.028076	protein_coding	nectin cell adhesion molecule 4 [Source:HGNC Symbol;Acc:HGNC:19688]
BARX2	8538	2.65284	0.0212921	0.0859015	protein_coding	BARX homeobox 2 [Source:HGNC Symbol;Acc:HGNC:956]
FJX1	24147	2.65119	0.000176698	0.00257674	protein_coding	four jointed box 1 [Source:HGNC Symbol;Acc:HGNC:17166]
TMEM184A	202915	2.65077	0.00146847	0.0123743	protein_coding	transmembrane protein 184A [Source:HGNC Symbol;Acc:HGNC:28797]
KRT86	3892	2.64989	0.00254448	0.0186649	protein_coding	keratin 86 [Source:HGNC Symbol;Acc:HGNC:6463]
SLC7A11	23657	2.64792	0.00288827	0.0204453	protein_coding	solute carrier family 7 member 11 [Source:HGNC Symbol;Acc:HGNC:11059]
ARHGAP11A	9824	2.64317	9.37e-12	2.08e-09	protein_coding	Rho GTPase activating protein 11A [Source:HGNC Symbol;Acc:HGNC:15783]
SIX1	6495	2.6372	0.00598976	0.0349389	protein_coding	SIX homeobox 1 [Source:HGNC Symbol;Acc:HGNC:10887]
PKP3	11187	2.63649	0.00144222	0.012223	protein_coding	plakophilin 3 [Source:HGNC Symbol;Acc:HGNC:9025]
RFLNA	144347	2.63447	0.000382904	0.00461208	protein_coding	refilin A [Source:HGNC Symbol;Acc:HGNC:27051]
PABPC1L	80336	2.63282	0.000326393	0.00409879	protein_coding	poly(A) binding protein cytoplasmic 1 like [Source:HGNC Symbol;Acc:HGNC:15797]
FAM129C	199786	2.62896	0.00712662	0.0396522	protein_coding	family with sequence similarity 129 member C [Source:HGNC Symbol;Acc:HGNC:24130]
GPC2	221914	2.62742	0.00574469	0.0339025	protein_coding	glypican 2 [Source:HGNC Symbol;Acc:HGNC:4450]
HIST2H4A	8370	2.62223	0.00124051	0.0108849	protein_coding	histone cluster 2 H4 family member a [Source:HGNC Symbol;Acc:HGNC:4794]
PRC1	9055	2.62201	8.9e-16	8.34e-13	protein_coding	protein regulator of cytokinesis 1 [Source:HGNC Symbol;Acc:HGNC:9341]
PLEK2	26499	2.61985	0.00154768	0.0128217	protein_coding	pleckstrin 2 [Source:HGNC Symbol;Acc:HGNC:19238]
CDH17	1015	2.61966	0.0234689	0.0919789	protein_coding	cadherin 17 [Source:HGNC Symbol;Acc:HGNC:1756]
SOX15	6665	2.6189	0.000942776	0.00894206	protein_coding	SRY-box 15 [Source:HGNC Symbol;Acc:HGNC:11196]
TDO2	6999	2.61525	0.000931427	0.0088507	protein_coding	tryptophan 2,3-dioxygenase [Source:HGNC Symbol;Acc:HGNC:11708]
KRT19	3880	2.61415	0.00574208	0.0339025	protein_coding	keratin 19 [Source:HGNC Symbol;Acc:HGNC:6436]
ZG16B	124220	2.61402	0.0126737	0.0596786	protein_coding	zymogen granule protein 16B [Source:HGNC Symbol;Acc:HGNC:30456]
CELSR2	1952	2.61011	0.000138711	0.0021329	protein_coding	cadherin EGF LAG seven-pass G-type receptor 2 [Source:HGNC Symbol;Acc:HGNC:3231]
AC068580.4		2.60706	0.0132375	0.0614471	protein_coding
CFB	629	2.6057	0.000136115	0.00210082	protein_coding	complement factor B [Source:HGNC Symbol;Acc:HGNC:1037]
BEND6	221336	2.60452	0.000217729	0.00301922	protein_coding	BEN domain containing 6 [Source:HGNC Symbol;Acc:HGNC:20871]
ECE2	9718	2.6045	6.7e-05	0.00118669	protein_coding	endothelin converting enzyme 2 [Source:HGNC Symbol;Acc:HGNC:13275]
SSTR3	6753	2.59967	0.0238529	0.0928601	protein_coding	somatostatin receptor 3 [Source:HGNC Symbol;Acc:HGNC:11332]
RHBDL2	54933	2.59434	2.68e-05	0.000573236	protein_coding	rhomboid like 2 [Source:HGNC Symbol;Acc:HGNC:16083]
CKMT1A	548596	2.59067	0.0197898	0.0814666	protein_coding	creatine kinase, mitochondrial 1A [Source:HGNC Symbol;Acc:HGNC:31736]
C6orf52	347744	2.5812	0.0145201	0.0656559	protein_coding	chromosome 6 open reading frame 52 [Source:HGNC Symbol;Acc:HGNC:20881]
SERINC2	347735	2.57861	3.05e-05	0.00063567	protein_coding	serine incorporator 2 [Source:HGNC Symbol;Acc:HGNC:23231]
SLC25A10	1468	2.57754	7.75e-06	0.000216356	protein_coding	solute carrier family 25 member 10 [Source:HGNC Symbol;Acc:HGNC:10980]
ARL6IP4	51329	2.5774	0.00277705	0.0199244	protein_coding	ADP ribosylation factor like GTPase 6 interacting protein 4 [Source:HGNC Symbol;Acc:HGNC:18076]
IQANK1	100128338	2.572	0.00436829	0.027904	protein_coding	IQ motif and ankyrin repeat containing 1 [Source:HGNC Symbol;Acc:HGNC:49576]
CHEK1	1111	2.56735	1.68e-12	4.57e-10	protein_coding	checkpoint kinase 1 [Source:HGNC Symbol;Acc:HGNC:1925]
SIX4	51804	2.56694	0.000926014	0.00883591	protein_coding	SIX homeobox 4 [Source:HGNC Symbol;Acc:HGNC:10890]
SLC22A16	85413	2.56681	0.0249014	0.0955821	protein_coding	solute carrier family 22 member 16 [Source:HGNC Symbol;Acc:HGNC:20302]
HASPIN	83903	2.563	3.62e-06	0.000120411	protein_coding	histone H3 associated protein kinase [Source:HGNC Symbol;Acc:HGNC:19682]
FZD9	8326	2.56033	0.0208331	0.0845295	protein_coding	frizzled class receptor 9 [Source:HGNC Symbol;Acc:HGNC:4047]
ANKRD18A	253650	2.55948	0.00126951	0.0110827	protein_coding	ankyrin repeat domain 18A [Source:HGNC Symbol;Acc:HGNC:23643]
CENPW	387103	2.5578	5.51e-05	0.00103141	protein_coding	centromere protein W [Source:HGNC Symbol;Acc:HGNC:21488]
TRPA1	8989	2.55661	0.00974201	0.0496123	protein_coding	transient receptor potential cation channel subfamily A member 1 [Source:HGNC Symbol;Acc:HGNC:497]
BEAN1	146227	2.55126	4.41e-06	0.000139413	protein_coding	brain expressed associated with NEDD4 1 [Source:HGNC Symbol;Acc:HGNC:24160]
PLAC4	191585	2.55043	0.0256249	0.0974523	protein_coding	placenta specific 4 [Source:HGNC Symbol;Acc:HGNC:14616]
KIF15	56992	2.5454	5.66e-11	9.93e-09	protein_coding	kinesin family member 15 [Source:HGNC Symbol;Acc:HGNC:17273]
HIST2H4B	554313	2.54431	0.00885385	0.0461843	protein_coding	histone cluster 2 H4 family member b [Source:HGNC Symbol;Acc:HGNC:29607]
SMIM22	440335	2.54289	0.012067	0.0575976	protein_coding	small integral membrane protein 22 [Source:HGNC Symbol;Acc:HGNC:48329]
SPDYE2	441273	2.54237	0.000342936	0.00425742	protein_coding	speedy/RINGO cell cycle regulator family member E2 [Source:HGNC Symbol;Acc:HGNC:33841]
KIAA1024	23251	2.54075	0.000221728	0.00305231	protein_coding	KIAA1024 [Source:HGNC Symbol;Acc:HGNC:29172]
IL12RB2	3595	2.53876	0.00335943	0.0228845	protein_coding	interleukin 12 receptor subunit beta 2 [Source:HGNC Symbol;Acc:HGNC:5972]
PDIA4	9601	2.53874	1.33e-06	5.43e-05	protein_coding	protein disulfide isomerase family A member 4 [Source:HGNC Symbol;Acc:HGNC:30167]
FAP	2191	2.53699	7.7e-07	3.49e-05	protein_coding	fibroblast activation protein alpha [Source:HGNC Symbol;Acc:HGNC:3590]
HTR7	3363	2.53587	0.00748471	0.0411011	protein_coding	5-hydroxytryptamine receptor 7 [Source:HGNC Symbol;Acc:HGNC:5302]
ESPN	83715	2.53386	0.000148874	0.00224893	protein_coding	espin [Source:HGNC Symbol;Acc:HGNC:13281]
HNF4G	3174	2.53184	0.0121924	0.0579544	protein_coding	hepatocyte nuclear factor 4 gamma [Source:HGNC Symbol;Acc:HGNC:5026]
SLC16A9	220963	2.52971	0.00246041	0.0181607	protein_coding	solute carrier family 16 member 9 [Source:HGNC Symbol;Acc:HGNC:23520]
PNMA3	29944	2.52751	0.00937427	0.0482159	protein_coding	paraneoplastic Ma antigen 3 [Source:HGNC Symbol;Acc:HGNC:18742]
GPR19	2842	2.52651	0.00524789	0.031855	protein_coding	G protein-coupled receptor 19 [Source:HGNC Symbol;Acc:HGNC:4473]
PDZK1	5174	2.52148	0.000470149	0.00539781	protein_coding	PDZ domain containing 1 [Source:HGNC Symbol;Acc:HGNC:8821]
RHCE	6006	2.51635	0.00244416	0.0181159	protein_coding	Rh blood group CcEe antigens [Source:HGNC Symbol;Acc:HGNC:10008]
CA12	771	2.51616	0.00748978	0.041118	protein_coding	carbonic anhydrase 12 [Source:HGNC Symbol;Acc:HGNC:1371]
PRSS53	339105	2.51555	0.00117332	0.0104444	protein_coding	protease, serine 53 [Source:HGNC Symbol;Acc:HGNC:34407]
ITGAD	3681	2.51344	0.0119377	0.057139	protein_coding	integrin subunit alpha D [Source:HGNC Symbol;Acc:HGNC:6146]
TENM2	57451	2.51046	0.0184003	0.0773997	protein_coding	teneurin transmembrane protein 2 [Source:HGNC Symbol;Acc:HGNC:29943]
KIAA1524	57650	2.50969	4.26e-09	4.19e-07	protein_coding	KIAA1524 [Source:HGNC Symbol;Acc:HGNC:29302]
HSF2BP	11077	2.50874	0.00114146	0.0102379	protein_coding	heat shock transcription factor 2 binding protein [Source:HGNC Symbol;Acc:HGNC:5226]
C2CD4A	145741	2.50865	0.0134829	0.0621886	protein_coding	C2 calcium dependent domain containing 4A [Source:HGNC Symbol;Acc:HGNC:33627]
CPNE5	57699	2.5081	0.000495555	0.00560831	protein_coding	copine 5 [Source:HGNC Symbol;Acc:HGNC:2318]
TMEM200C	645369	2.50747	0.00543041	0.0326839	protein_coding	transmembrane protein 200C [Source:HGNC Symbol;Acc:HGNC:37208]
FTCD	10841	2.50669	0.00677345	0.0381504	protein_coding	formimidoyltransferase cyclodeaminase [Source:HGNC Symbol;Acc:HGNC:3974]
LAD1	3898	2.50284	0.00600514	0.0349989	protein_coding	ladinin 1 [Source:HGNC Symbol;Acc:HGNC:6472]
HIST1H1C	3006	2.50279	2.55e-05	0.000552688	protein_coding	histone cluster 1 H1 family member c [Source:HGNC Symbol;Acc:HGNC:4716]
CENPH	64946	2.49546	8.7e-08	5.7e-06	protein_coding	centromere protein H [Source:HGNC Symbol;Acc:HGNC:17268]
SMKR1	100287482	2.49456	0.00193472	0.0150543	protein_coding	small lysine rich protein 1 [Source:HGNC Symbol;Acc:HGNC:43561]
HPDL	84842	2.49062	0.000242471	0.00326201	protein_coding	4-hydroxyphenylpyruvate dioxygenase like [Source:HGNC Symbol;Acc:HGNC:28242]
PLK4	10733	2.48925	3.11e-07	1.6e-05	protein_coding	polo like kinase 4 [Source:HGNC Symbol;Acc:HGNC:11397]
CDK5R1	8851	2.48805	9.58e-05	0.0015711	protein_coding	cyclin dependent kinase 5 regulatory subunit 1 [Source:HGNC Symbol;Acc:HGNC:1775]
ADM2	79924	2.48674	5.15e-05	0.000976108	protein_coding	adrenomedullin 2 [Source:HGNC Symbol;Acc:HGNC:28898]
AC010616.1	390937	2.48674	0.000220193	0.00303501	protein_coding
PERP	64065	2.48544	6.7e-05	0.00118669	protein_coding	PERP, TP53 apoptosis effector [Source:HGNC Symbol;Acc:HGNC:17637]
TRPM2	7226	2.48515	0.000546963	0.00601184	protein_coding	transient receptor potential cation channel subfamily M member 2 [Source:HGNC Symbol;Acc:HGNC:12339]
LTB	4050	2.48251	0.00103977	0.00956565	protein_coding	lymphotoxin beta [Source:HGNC Symbol;Acc:HGNC:6711]
DIO2	1734	2.48103	0.000690882	0.00715519	protein_coding	iodothyronine deiodinase 2 [Source:HGNC Symbol;Acc:HGNC:2884]
MAGED4B	81557	2.48	0.00392412	0.0256874	protein_coding	MAGE family member D4B [Source:HGNC Symbol;Acc:HGNC:22880]
FSCN1	6624	2.47983	3.41e-05	0.00069314	protein_coding	fascin actin-bundling protein 1 [Source:HGNC Symbol;Acc:HGNC:11148]
DCST2	127579	2.47934	0.000439683	0.00512508	protein_coding	DC-STAMP domain containing 2 [Source:HGNC Symbol;Acc:HGNC:26562]
DDX11	1663	2.47916	3.28e-06	0.000111542	protein_coding	DEAD/H-box helicase 11 [Source:HGNC Symbol;Acc:HGNC:2736]
FANCD2	2177	2.47709	5.45e-10	7.06e-08	protein_coding	Fanconi anemia complementation group D2 [Source:HGNC Symbol;Acc:HGNC:3585]
C3orf67	200844	2.47417	0.000421465	0.00495689	protein_coding	chromosome 3 open reading frame 67 [Source:HGNC Symbol;Acc:HGNC:24763]
LYPD3	27076	2.46737	0.0128165	0.0600903	protein_coding	LY6/PLAUR domain containing 3 [Source:HGNC Symbol;Acc:HGNC:24880]
STEAP1	26872	2.46622	0.000339547	0.00422539	protein_coding	STEAP family member 1 [Source:HGNC Symbol;Acc:HGNC:11378]
ATP6V0A4	50617	2.46409	0.01123	0.0549115	protein_coding	ATPase H+ transporting V0 subunit a4 [Source:HGNC Symbol;Acc:HGNC:866]
FHL2	2274	2.46097	0.000718545	0.00733848	protein_coding	four and a half LIM domains 2 [Source:HGNC Symbol;Acc:HGNC:3703]
POLR2J2		2.45834	0.00257192	0.0188261	protein_coding	RNA polymerase II subunit J2 [Source:HGNC Symbol;Acc:HGNC:23208]
CTSV	1515	2.45713	0.00281604	0.0201411	protein_coding	cathepsin V [Source:HGNC Symbol;Acc:HGNC:2538]
SPINK2	6691	2.45481	0.0174721	0.0747458	protein_coding	serine peptidase inhibitor, Kazal type 2 [Source:HGNC Symbol;Acc:HGNC:11245]
FANCA	2175	2.45277	1.91e-06	7.26e-05	protein_coding	Fanconi anemia complementation group A [Source:HGNC Symbol;Acc:HGNC:3582]
WISP1	8840	2.45209	5.4e-06	0.000163157	protein_coding	WNT1 inducible signaling pathway protein 1 [Source:HGNC Symbol;Acc:HGNC:12769]
GOLGA8A	23015	2.44964	0.000678069	0.00705083	protein_coding	golgin A8 family member A [Source:HGNC Symbol;Acc:HGNC:31972]
UBE2S	27338	2.44951	1.27e-05	0.000318239	protein_coding	ubiquitin conjugating enzyme E2 S [Source:HGNC Symbol;Acc:HGNC:17895]
TMPRSS5	80975	2.44677	0.0129949	0.0607188	protein_coding	transmembrane protease, serine 5 [Source:HGNC Symbol;Acc:HGNC:14908]
SCN8A	6334	2.44609	0.00748429	0.0411011	protein_coding	sodium voltage-gated channel alpha subunit 8 [Source:HGNC Symbol;Acc:HGNC:10596]
PGM2L1	283209	2.44587	4.89e-06	0.000152038	protein_coding	phosphoglucomutase 2 like 1 [Source:HGNC Symbol;Acc:HGNC:20898]
ZNF117	51351	2.44213	1.48e-05	0.000362137	protein_coding	zinc finger protein 117 [Source:HGNC Symbol;Acc:HGNC:12897]
CLNK	116449	2.44015	0.00102994	0.00950644	protein_coding	cytokine dependent hematopoietic cell linker [Source:HGNC Symbol;Acc:HGNC:17438]
FBXO27	126433	2.43074	0.000444545	0.0051759	protein_coding	F-box protein 27 [Source:HGNC Symbol;Acc:HGNC:18753]
HLA-DRB5	3127	2.42863	0.00486491	0.0300973	protein_coding	major histocompatibility complex, class II, DR beta 5 [Source:HGNC Symbol;Acc:HGNC:4953]
SLC4A11	83959	2.42183	0.000518829	0.00579537	protein_coding	solute carrier family 4 member 11 [Source:HGNC Symbol;Acc:HGNC:16438]
POC1A	25886	2.41079	7.27e-06	0.000207016	protein_coding	POC1 centriolar protein A [Source:HGNC Symbol;Acc:HGNC:24488]
RHOD	29984	2.40999	0.00123379	0.0108562	protein_coding	ras homolog family member D [Source:HGNC Symbol;Acc:HGNC:670]
CDK5RAP3	80279	2.40998	2.58e-05	0.000556633	protein_coding	CDK5 regulatory subunit associated protein 3 [Source:HGNC Symbol;Acc:HGNC:18673]
SLC28A3	64078	2.40986	0.00567097	0.0336312	protein_coding	solute carrier family 28 member 3 [Source:HGNC Symbol;Acc:HGNC:16484]
HTR2B	3357	2.40658	0.0213105	0.0859589	protein_coding	5-hydroxytryptamine receptor 2B [Source:HGNC Symbol;Acc:HGNC:5294]
ITGB4	3691	2.40582	2.22e-05	0.000498863	protein_coding	integrin subunit beta 4 [Source:HGNC Symbol;Acc:HGNC:6158]
NCAPG2	54892	2.40501	8.29e-07	3.72e-05	protein_coding	non-SMC condensin II complex subunit G2 [Source:HGNC Symbol;Acc:HGNC:21904]
RFC4	5984	2.40478	1.27e-07	7.92e-06	protein_coding	replication factor C subunit 4 [Source:HGNC Symbol;Acc:HGNC:9972]
GAPDH	2597	2.4046	0.000504114	0.00568645	protein_coding	glyceraldehyde-3-phosphate dehydrogenase [Source:HGNC Symbol;Acc:HGNC:4141]
CD3EAP	10849	2.40427	8.47e-06	0.000229913	protein_coding	CD3e molecule associated protein [Source:HGNC Symbol;Acc:HGNC:24219]
PODNL1	79883	2.40279	5.04e-06	0.000155332	protein_coding	podocan like 1 [Source:HGNC Symbol;Acc:HGNC:26275]
TSACC	128229	2.39775	0.0216137	0.0868423	protein_coding	TSSK6 activating cochaperone [Source:HGNC Symbol;Acc:HGNC:30636]
BEST4	266675	2.39676	0.00591388	0.0346334	protein_coding	bestrophin 4 [Source:HGNC Symbol;Acc:HGNC:17106]
DTX2	113878	2.38887	2.33e-06	8.36e-05	protein_coding	deltex E3 ubiquitin ligase 2 [Source:HGNC Symbol;Acc:HGNC:15973]
TACC3	10460	2.38381	1e-05	0.0002624	protein_coding	transforming acidic coiled-coil containing protein 3 [Source:HGNC Symbol;Acc:HGNC:11524]
AC106782.1		2.38243	0.00555734	0.0332056	protein_coding
ELOVL2	54898	2.38127	0.00241094	0.0179019	protein_coding	ELOVL fatty acid elongase 2 [Source:HGNC Symbol;Acc:HGNC:14416]
CD27	939	2.38111	0.0026881	0.0194623	protein_coding	CD27 molecule [Source:HGNC Symbol;Acc:HGNC:11922]
BDH1	622	2.37881	4.9e-05	0.000936924	protein_coding	3-hydroxybutyrate dehydrogenase 1 [Source:HGNC Symbol;Acc:HGNC:1027]
GMDS	2762	2.37635	9.81e-09	8.57e-07	protein_coding	GDP-mannose 4,6-dehydratase [Source:HGNC Symbol;Acc:HGNC:4369]
LPAR4	2846	2.37454	0.0127054	0.0597742	protein_coding	lysophosphatidic acid receptor 4 [Source:HGNC Symbol;Acc:HGNC:4478]
PILRB	29990	2.36947	0.000546116	0.00600903	protein_coding	paired immunoglobin-like type 2 receptor beta [Source:HGNC Symbol;Acc:HGNC:18297]
MAGED4	728239	2.36412	0.00142564	0.0121174	protein_coding	MAGE family member D4 [Source:HGNC Symbol;Acc:HGNC:23793]
CBX2	84733	2.36327	0.00157515	0.0129694	protein_coding	chromobox 2 [Source:HGNC Symbol;Acc:HGNC:1552]
TPI1	7167	2.36221	0.000149464	0.00225289	protein_coding	triosephosphate isomerase 1 [Source:HGNC Symbol;Acc:HGNC:12009]
TRIM6	117854	2.35938	0.00058874	0.00635925	protein_coding	tripartite motif containing 6 [Source:HGNC Symbol;Acc:HGNC:16277]
TCTEX1D2	255758	2.35776	0.0070838	0.0394394	protein_coding	Tctex1 domain containing 2 [Source:HGNC Symbol;Acc:HGNC:28482]
PPP1R14B	26472	2.35638	3.94e-05	0.000781025	protein_coding	protein phosphatase 1 regulatory inhibitor subunit 14B [Source:HGNC Symbol;Acc:HGNC:9057]
COL5A2	1290	2.35219	6.65e-05	0.00118257	protein_coding	collagen type V alpha 2 chain [Source:HGNC Symbol;Acc:HGNC:2210]
RANGAP1	5905	2.35036	1.07e-05	0.000277172	protein_coding	Ran GTPase activating protein 1 [Source:HGNC Symbol;Acc:HGNC:9854]
RAMP1	10267	2.34822	0.0012472	0.010911	protein_coding	receptor activity modifying protein 1 [Source:HGNC Symbol;Acc:HGNC:9843]
DHRS2	10202	2.34546	0.012142	0.0578216	protein_coding	dehydrogenase/reductase 2 [Source:HGNC Symbol;Acc:HGNC:18349]
BOP1	23246	2.34139	4.68e-06	0.000146766	protein_coding	block of proliferation 1 [Source:HGNC Symbol;Acc:HGNC:15519]
FAM72A	554282	2.33611	6.92e-05	0.00121801	protein_coding	family with sequence similarity 72 member A [Source:HGNC Symbol;Acc:HGNC:24044]
SAMD10	140700	2.3357	4.52e-06	0.000142347	protein_coding	sterile alpha motif domain containing 10 [Source:HGNC Symbol;Acc:HGNC:16129]
CCDC150	284992	2.33392	0.000147282	0.00222984	protein_coding	coiled-coil domain containing 150 [Source:HGNC Symbol;Acc:HGNC:26834]
PCDH7	5099	2.32368	0.00130221	0.0113077	protein_coding	protocadherin 7 [Source:HGNC Symbol;Acc:HGNC:8659]
LRRC20	55222	2.32186	0.0149016	0.0670751	protein_coding	leucine rich repeat containing 20 [Source:HGNC Symbol;Acc:HGNC:23421]
NUP62CL	54830	2.3217	0.000487994	0.0055496	protein_coding	nucleoporin 62 C-terminal like [Source:HGNC Symbol;Acc:HGNC:25960]
DLK2	65989	2.32107	0.000595342	0.00641042	protein_coding	delta like non-canonical Notch ligand 2 [Source:HGNC Symbol;Acc:HGNC:21113]
GGCT	79017	2.32003	3.79e-06	0.000124416	protein_coding	gamma-glutamylcyclotransferase [Source:HGNC Symbol;Acc:HGNC:21705]
MSH5	4439	2.31006	0.00219884	0.0166323	protein_coding	mutS homolog 5 [Source:HGNC Symbol;Acc:HGNC:7328]
ALG1L2	644974	2.30543	0.0035921	0.0241032	protein_coding	ALG1, chitobiosyldiphosphodolichol beta-mannosyltransferase like 2 [Source:HGNC Symbol;Acc:HGNC:37258]
ECT2	1894	2.30379	9.06e-09	8.02e-07	protein_coding	epithelial cell transforming 2 [Source:HGNC Symbol;Acc:HGNC:3155]
APCDD1L	164284	2.30289	0.0247976	0.0952547	protein_coding	APC down-regulated 1 like [Source:HGNC Symbol;Acc:HGNC:26892]
SYT7	9066	2.29868	0.00733421	0.0404903	protein_coding	synaptotagmin 7 [Source:HGNC Symbol;Acc:HGNC:11514]
SYNGR3	9143	2.29829	0.00066722	0.00697338	protein_coding	synaptogyrin 3 [Source:HGNC Symbol;Acc:HGNC:11501]
EYA2	2139	2.29717	0.019128	0.0796647	protein_coding	EYA transcriptional coactivator and phosphatase 2 [Source:HGNC Symbol;Acc:HGNC:3520]
STK32A	202374	2.29697	0.0102589	0.0515071	protein_coding	serine/threonine kinase 32A [Source:HGNC Symbol;Acc:HGNC:28317]
TNFRSF25	8718	2.29654	5.77e-05	0.00107175	protein_coding	TNF receptor superfamily member 25 [Source:HGNC Symbol;Acc:HGNC:11910]
RPL36A	6173	2.29159	3.97e-05	0.000785308	protein_coding	ribosomal protein L36a [Source:HGNC Symbol;Acc:HGNC:10359]
LAGE3	8270	2.29155	1.1e-06	4.73e-05	protein_coding	L antigen family member 3 [Source:HGNC Symbol;Acc:HGNC:26058]
GPT2	84706	2.28489	0.00800952	0.04292	protein_coding	glutamic--pyruvic transaminase 2 [Source:HGNC Symbol;Acc:HGNC:18062]
SLC39A4	55630	2.28452	0.00119418	0.0105637	protein_coding	solute carrier family 39 member 4 [Source:HGNC Symbol;Acc:HGNC:17129]
CCHCR1	54535	2.28237	7.07e-06	0.000202498	protein_coding	coiled-coil alpha-helical rod protein 1 [Source:HGNC Symbol;Acc:HGNC:13930]
RHEBL1	121268	2.28204	0.0011936	0.0105631	protein_coding	Ras homolog enriched in brain like 1 [Source:HGNC Symbol;Acc:HGNC:21166]
HIST2H2BF	440689	2.279	0.00409151	0.0265806	protein_coding	histone cluster 2 H2B family member f [Source:HGNC Symbol;Acc:HGNC:24700]
SEC61A2	55176	2.279	0.00166832	0.0134958	protein_coding	Sec61 translocon alpha 2 subunit [Source:HGNC Symbol;Acc:HGNC:17702]
AC005841.2	101929469	2.27712	0.0170523	0.0733956	protein_coding	Uncharacterized protein ENSP00000372125 [Source:UniProtKB/Swiss-Prot;Acc:A6NCN8]
ERO1A	30001	2.27441	1.23e-05	0.000309083	protein_coding	endoplasmic reticulum oxidoreductase 1 alpha [Source:HGNC Symbol;Acc:HGNC:13280]
WNT5B	81029	2.2735	0.00163756	0.0133149	protein_coding	Wnt family member 5B [Source:HGNC Symbol;Acc:HGNC:16265]
SPDYE5	442590	2.27049	0.00606588	0.0352828	protein_coding	speedy/RINGO cell cycle regulator family member E5 [Source:HGNC Symbol;Acc:HGNC:35464]
ENO2	2026	2.26786	0.00019742	0.0027978	protein_coding	enolase 2 [Source:HGNC Symbol;Acc:HGNC:3353]
CARD14	79092	2.26563	0.00682806	0.0383636	protein_coding	caspase recruitment domain family member 14 [Source:HGNC Symbol;Acc:HGNC:16446]
HSF4	3299	2.26361	0.000647789	0.00684004	protein_coding	heat shock transcription factor 4 [Source:HGNC Symbol;Acc:HGNC:5227]
SCT	6343	2.26144	0.0106536	0.0528452	protein_coding	secretin [Source:HGNC Symbol;Acc:HGNC:10607]
ZNF215	7762	2.26002	4.69e-05	0.000901263	protein_coding	zinc finger protein 215 [Source:HGNC Symbol;Acc:HGNC:13007]
CDCA4	55038	2.25863	2.16e-07	1.18e-05	protein_coding	cell division cycle associated 4 [Source:HGNC Symbol;Acc:HGNC:14625]
CD24	100133941	2.25563	0.00100994	0.00938906	protein_coding	CD24 molecule [Source:HGNC Symbol;Acc:HGNC:1645]
ULBP2	80328	2.24293	0.00306873	0.021413	protein_coding	UL16 binding protein 2 [Source:HGNC Symbol;Acc:HGNC:14894]
SRSF12	135295	2.23627	0.00312476	0.0217091	protein_coding	serine and arginine rich splicing factor 12 [Source:HGNC Symbol;Acc:HGNC:21220]
GNB3	2784	2.23138	0.0161257	0.0708311	protein_coding	G protein subunit beta 3 [Source:HGNC Symbol;Acc:HGNC:4400]
PHGDH	26227	2.23008	0.00305796	0.0213602	protein_coding	phosphoglycerate dehydrogenase [Source:HGNC Symbol;Acc:HGNC:8923]
XRCC3	7517	2.22785	1.02e-06	4.39e-05	protein_coding	X-ray repair cross complementing 3 [Source:HGNC Symbol;Acc:HGNC:12830]
SCLY	51540	2.22736	0.000207561	0.00290122	protein_coding	selenocysteine lyase [Source:HGNC Symbol;Acc:HGNC:18161]
ATAD5	79915	2.22611	1.17e-06	4.96e-05	protein_coding	ATPase family, AAA domain containing 5 [Source:HGNC Symbol;Acc:HGNC:25752]
CHRDL2	25884	2.22543	0.00658194	0.0374089	protein_coding	chordin like 2 [Source:HGNC Symbol;Acc:HGNC:24168]
TCL1A	8115	2.22513	0.0231574	0.0911834	protein_coding	T-cell leukemia/lymphoma 1A [Source:HGNC Symbol;Acc:HGNC:11648]
VNN1	8876	2.22301	0.00263748	0.0191707	protein_coding	vanin 1 [Source:HGNC Symbol;Acc:HGNC:12705]
TENM3	55714	2.22285	0.00457934	0.0288941	protein_coding	teneurin transmembrane protein 3 [Source:HGNC Symbol;Acc:HGNC:29944]
SPRED3	399473	2.22208	0.00463011	0.0291788	protein_coding	sprouty related EVH1 domain containing 3 [Source:HGNC Symbol;Acc:HGNC:31041]
MTBP	27085	2.22197	9.02e-05	0.00150245	protein_coding	MDM2 binding protein [Source:HGNC Symbol;Acc:HGNC:7417]
MTFR2	113115	2.2214	5.88e-05	0.00108463	protein_coding	mitochondrial fission regulator 2 [Source:HGNC Symbol;Acc:HGNC:21115]
RFX8	731220	2.22085	0.00656388	0.0373475	protein_coding	RFX family member 8, lacking RFX DNA binding domain [Source:HGNC Symbol;Acc:HGNC:37253]
KCNQ3	3786	2.22062	0.00636064	0.0365135	protein_coding	potassium voltage-gated channel subfamily Q member 3 [Source:HGNC Symbol;Acc:HGNC:6297]
PCDHGA1	56114	2.21916	0.012214	0.058004	protein_coding	protocadherin gamma subfamily A, 1 [Source:HGNC Symbol;Acc:HGNC:8696]
KHDC1	80759	2.21452	7.69e-06	0.000215014	protein_coding	KH homology domain containing 1 [Source:HGNC Symbol;Acc:HGNC:21366]
DKK1	22943	2.21409	0.0254372	0.0969714	protein_coding	dickkopf WNT signaling pathway inhibitor 1 [Source:HGNC Symbol;Acc:HGNC:2891]
RUNX2	860	2.21185	2.43e-05	0.000532549	protein_coding	runt related transcription factor 2 [Source:HGNC Symbol;Acc:HGNC:10472]
NUDT1	4521	2.2111	6.35e-05	0.00114023	protein_coding	nudix hydrolase 1 [Source:HGNC Symbol;Acc:HGNC:8048]
CCNE2	9134	2.21006	0.000299296	0.00382135	protein_coding	cyclin E2 [Source:HGNC Symbol;Acc:HGNC:1590]
NME1	4830	2.20226	1.94e-05	0.000446212	protein_coding	NME/NM23 nucleoside diphosphate kinase 1 [Source:HGNC Symbol;Acc:HGNC:7849]
CDHR2	54825	2.19788	0.0174618	0.0747174	protein_coding	cadherin related family member 2 [Source:HGNC Symbol;Acc:HGNC:18231]
BRCA1	672	2.19522	1.16e-07	7.27e-06	protein_coding	BRCA1, DNA repair associated [Source:HGNC Symbol;Acc:HGNC:1100]
HAP1	9001	2.19445	0.018306	0.0771189	protein_coding	huntingtin associated protein 1 [Source:HGNC Symbol;Acc:HGNC:4812]
VARS	7407	2.19365	3.17e-05	0.00065624	protein_coding	valyl-tRNA synthetase [Source:HGNC Symbol;Acc:HGNC:12651]
PIM2	11040	2.1913	0.00295311	0.0207968	protein_coding	Pim-2 proto-oncogene, serine/threonine kinase [Source:HGNC Symbol;Acc:HGNC:8987]
CKS2	1164	2.18843	8.7e-05	0.00145686	protein_coding	CDC28 protein kinase regulatory subunit 2 [Source:HGNC Symbol;Acc:HGNC:2000]
EPHX4	253152	2.18815	0.0136228	0.0626452	protein_coding	epoxide hydrolase 4 [Source:HGNC Symbol;Acc:HGNC:23758]
TFAP2C	7022	2.18584	0.00274946	0.0198023	protein_coding	transcription factor AP-2 gamma [Source:HGNC Symbol;Acc:HGNC:11744]
APOBEC3B	9582	2.18393	0.0054651	0.0328352	protein_coding	apolipoprotein B mRNA editing enzyme catalytic subunit 3B [Source:HGNC Symbol;Acc:HGNC:17352]
BLM	641	2.18383	2.5e-05	0.000543861	protein_coding	Bloom syndrome RecQ like helicase [Source:HGNC Symbol;Acc:HGNC:1058]
SLC52A2	79581	2.18103	1.08e-05	0.000277912	protein_coding	solute carrier family 52 member 2 [Source:HGNC Symbol;Acc:HGNC:30224]
BBS1	582	2.17814	0.00196161	0.0152176	protein_coding	Bardet-Biedl syndrome 1 [Source:HGNC Symbol;Acc:HGNC:966]
ATAD3A	55210	2.1774	1.85e-06	7.07e-05	protein_coding	ATPase family, AAA domain containing 3A [Source:HGNC Symbol;Acc:HGNC:25567]
KIF18A	81930	2.17709	3.32e-05	0.000680759	protein_coding	kinesin family member 18A [Source:HGNC Symbol;Acc:HGNC:29441]
SYCE1L	100130958	2.17118	0.00984187	0.0499481	protein_coding	synaptonemal complex central element protein 1 like [Source:HGNC Symbol;Acc:HGNC:37236]
PTGFRN	5738	2.17082	0.000295616	0.00378844	protein_coding	prostaglandin F2 receptor inhibitor [Source:HGNC Symbol;Acc:HGNC:9601]
APOL1	8542	2.165	0.00343008	0.0232812	protein_coding	apolipoprotein L1 [Source:HGNC Symbol;Acc:HGNC:618]
CEACAM1	634	2.16188	0.00958966	0.0490667	protein_coding	carcinoembryonic antigen related cell adhesion molecule 1 [Source:HGNC Symbol;Acc:HGNC:1814]
LCN12	286256	2.1618	0.0116151	0.0561687	protein_coding	lipocalin 12 [Source:HGNC Symbol;Acc:HGNC:28733]
FAM90A1	55138	2.15021	0.00504056	0.0309242	protein_coding	family with sequence similarity 90 member A1 [Source:HGNC Symbol;Acc:HGNC:25526]
KNOP1	400506	2.14823	1.33e-06	5.43e-05	protein_coding	lysine rich nucleolar protein 1 [Source:HGNC Symbol;Acc:HGNC:34404]
JPT1	51155	2.14574	0.00194485	0.015116	protein_coding	Jupiter microtubule associated homolog 1 [Source:HGNC Symbol;Acc:HGNC:14569]
DONSON	29980	2.1447	1.94e-06	7.3e-05	protein_coding	downstream neighbor of SON [Source:HGNC Symbol;Acc:HGNC:2993]
C1orf112	55732	2.14418	4.15e-08	2.98e-06	protein_coding	chromosome 1 open reading frame 112 [Source:HGNC Symbol;Acc:HGNC:25565]
BMP8A	353500	2.14386	0.00572132	0.0338403	protein_coding	bone morphogenetic protein 8a [Source:HGNC Symbol;Acc:HGNC:21650]
SCAMP5	192683	2.1399	9.59e-07	4.19e-05	protein_coding	secretory carrier membrane protein 5 [Source:HGNC Symbol;Acc:HGNC:30386]
GVQW2	100507462	2.12864	0.00184765	0.0145739	protein_coding	GVQW motif containing 2 [Source:HGNC Symbol;Acc:HGNC:51715]
AARSD1	80755	2.12561	0.00271832	0.0196328	protein_coding	alanyl-tRNA synthetase domain containing 1 [Source:HGNC Symbol;Acc:HGNC:28417]
BAIAP2L2	80115	2.12403	0.00203764	0.0156601	protein_coding	BAI1 associated protein 2 like 2 [Source:HGNC Symbol;Acc:HGNC:26203]
RNF175	285533	2.12134	0.000839378	0.00824582	protein_coding	ring finger protein 175 [Source:HGNC Symbol;Acc:HGNC:27735]
GALNT6	11226	2.12105	0.00276039	0.019855	protein_coding	polypeptide N-acetylgalactosaminyltransferase 6 [Source:HGNC Symbol;Acc:HGNC:4128]
RNASEH2A	10535	2.11818	6.91e-06	0.000199276	protein_coding	ribonuclease H2 subunit A [Source:HGNC Symbol;Acc:HGNC:18518]
PDK1	5163	2.11613	6.09e-08	4.14e-06	protein_coding	pyruvate dehydrogenase kinase 1 [Source:HGNC Symbol;Acc:HGNC:8809]
TRAIP	10293	2.11501	9.42e-05	0.00154827	protein_coding	TRAF interacting protein [Source:HGNC Symbol;Acc:HGNC:30764]
SCML2	10389	2.11324	0.00532503	0.0321812	protein_coding	sex comb on midleg like 2 (Drosophila) [Source:HGNC Symbol;Acc:HGNC:10581]
CENPK	64105	2.10934	3.49e-05	0.000708175	protein_coding	centromere protein K [Source:HGNC Symbol;Acc:HGNC:29479]
MROH6	642475	2.10639	0.00590424	0.0345966	protein_coding	maestro heat like repeat family member 6 [Source:HGNC Symbol;Acc:HGNC:27814]
MAST1	22983	2.10578	0.0243724	0.0941502	protein_coding	microtubule associated serine/threonine kinase 1 [Source:HGNC Symbol;Acc:HGNC:19034]
SUMO4	387082	2.10528	0.00977345	0.049711	protein_coding	small ubiquitin-like modifier 4 [Source:HGNC Symbol;Acc:HGNC:21181]
UPF3B	65109	2.10194	4.47e-06	0.000140913	protein_coding	UPF3B, regulator of nonsense mediated mRNA decay [Source:HGNC Symbol;Acc:HGNC:20439]
UCN	7349	2.10074	0.00584685	0.0343189	protein_coding	urocortin [Source:HGNC Symbol;Acc:HGNC:12516]
PAICS	10606	2.09977	5.3e-06	0.000161576	protein_coding	phosphoribosylaminoimidazole carboxylase and phosphoribosylaminoimidazolesuccinocarboxamide synthase [Source:HGNC Symbol;Acc:HGNC:8587]
CDH2	1000	2.09812	0.0015622	0.0129005	protein_coding	cadherin 2 [Source:HGNC Symbol;Acc:HGNC:1759]
KEL	3792	2.09801	0.0149223	0.0671144	protein_coding	Kell blood group, metallo-endopeptidase [Source:HGNC Symbol;Acc:HGNC:6308]
FXYD5	53827	2.09735	0.00250548	0.0184379	protein_coding	FXYD domain containing ion transport regulator 5 [Source:HGNC Symbol;Acc:HGNC:4029]
SLC22A18	5002	2.0964	0.00182788	0.0144787	protein_coding	solute carrier family 22 member 18 [Source:HGNC Symbol;Acc:HGNC:10964]
MICALL2	79778	2.0928	2.05e-05	0.000467434	protein_coding	MICAL like 2 [Source:HGNC Symbol;Acc:HGNC:29672]
FBXO32	114907	2.08966	0.00513787	0.0313947	protein_coding	F-box protein 32 [Source:HGNC Symbol;Acc:HGNC:16731]
SLC26A4	5172	2.08906	0.0110165	0.05415	protein_coding	solute carrier family 26 member 4 [Source:HGNC Symbol;Acc:HGNC:8818]
COL5A1	1289	2.08726	0.000822629	0.00812775	protein_coding	collagen type V alpha 1 chain [Source:HGNC Symbol;Acc:HGNC:2209]
PMAIP1	5366	2.08687	0.0048018	0.0297694	protein_coding	phorbol-12-myristate-13-acetate-induced protein 1 [Source:HGNC Symbol;Acc:HGNC:9108]
SLC9A7	84679	2.08375	2.03e-06	7.53e-05	protein_coding	solute carrier family 9 member A7 [Source:HGNC Symbol;Acc:HGNC:17123]
MAPK8IP2	23542	2.08289	0.0117116	0.056459	protein_coding	mitogen-activated protein kinase 8 interacting protein 2 [Source:HGNC Symbol;Acc:HGNC:6883]
GOLM1	51280	2.08068	8.33e-05	0.00140156	protein_coding	golgi membrane protein 1 [Source:HGNC Symbol;Acc:HGNC:15451]
BTBD11	121551	2.07763	0.00364591	0.024357	protein_coding	BTB domain containing 11 [Source:HGNC Symbol;Acc:HGNC:23844]
ANO9	338440	2.07538	1.02e-07	6.57e-06	protein_coding	anoctamin 9 [Source:HGNC Symbol;Acc:HGNC:20679]
SOX4	6659	2.07407	0.000266549	0.00349634	protein_coding	SRY-box 4 [Source:HGNC Symbol;Acc:HGNC:11200]
ZC3H12D	340152	2.07356	0.000879219	0.00852752	protein_coding	zinc finger CCCH-type containing 12D [Source:HGNC Symbol;Acc:HGNC:21175]
TCF19	6941	2.07356	1.8e-08	1.41e-06	protein_coding	transcription factor 19 [Source:HGNC Symbol;Acc:HGNC:11629]
HCN2	610	2.07344	0.000895249	0.00860206	protein_coding	hyperpolarization activated cyclic nucleotide gated potassium and sodium channel 2 [Source:HGNC Symbol;Acc:HGNC:4846]
C9orf43	257169	2.07331	0.00620135	0.0358574	protein_coding	chromosome 9 open reading frame 43 [Source:HGNC Symbol;Acc:HGNC:23570]
CCL22	6367	2.07316	0.00669194	0.0378152	protein_coding	C-C motif chemokine ligand 22 [Source:HGNC Symbol;Acc:HGNC:10621]
FANCI	55215	2.06635	5.56e-11	9.91e-09	protein_coding	Fanconi anemia complementation group I [Source:HGNC Symbol;Acc:HGNC:25568]
RCC1	1104	2.0639	8.29e-10	1.05e-07	protein_coding	regulator of chromosome condensation 1 [Source:HGNC Symbol;Acc:HGNC:1913]
PLGRKT	55848	2.05574	0.00117682	0.0104587	protein_coding	plasminogen receptor with a C-terminal lysine [Source:HGNC Symbol;Acc:HGNC:23633]
IPCEF1	26034	2.05242	0.00289324	0.0204661	protein_coding	interaction protein for cytohesin exchange factors 1 [Source:HGNC Symbol;Acc:HGNC:21204]
SERPINE2	5270	2.04836	0.0042404	0.0272644	protein_coding	serpin family E member 2 [Source:HGNC Symbol;Acc:HGNC:8951]
TFR2	7036	2.0422	0.000525523	0.00583754	protein_coding	transferrin receptor 2 [Source:HGNC Symbol;Acc:HGNC:11762]
S100A16	140576	2.03927	0.00149388	0.0125172	protein_coding	S100 calcium binding protein A16 [Source:HGNC Symbol;Acc:HGNC:20441]
FNDC1	84624	2.03686	0.0127358	0.0598613	protein_coding	fibronectin type III domain containing 1 [Source:HGNC Symbol;Acc:HGNC:21184]
PLOD2	5352	2.03661	0.000448709	0.00520382	protein_coding	procollagen-lysine,2-oxoglutarate 5-dioxygenase 2 [Source:HGNC Symbol;Acc:HGNC:9082]
NRIP3	56675	2.03598	0.0100591	0.0507756	protein_coding	nuclear receptor interacting protein 3 [Source:HGNC Symbol;Acc:HGNC:1167]
LIPM	340654	2.03399	0.0237696	0.092687	protein_coding	lipase family member M [Source:HGNC Symbol;Acc:HGNC:23455]
TUBB2B	347733	2.02794	0.0193265	0.0801879	protein_coding	tubulin beta 2B class IIb [Source:HGNC Symbol;Acc:HGNC:30829]
KAT2A	2648	2.02644	0.000185005	0.00266606	protein_coding	lysine acetyltransferase 2A [Source:HGNC Symbol;Acc:HGNC:4201]
LGI2	55203	2.02532	0.00477617	0.0296647	protein_coding	leucine rich repeat LGI family member 2 [Source:HGNC Symbol;Acc:HGNC:18710]
LARGE2	120071	2.02274	0.0149799	0.0672805	protein_coding	LARGE xylosyl- and glucuronyltransferase 2 [Source:HGNC Symbol;Acc:HGNC:16522]
SEZ6L2	26470	2.0227	0.00182819	0.0144787	protein_coding	seizure related 6 homolog like 2 [Source:HGNC Symbol;Acc:HGNC:30844]
C19orf48	84798	2.01936	4.12e-06	0.000132799	protein_coding	chromosome 19 open reading frame 48 [Source:HGNC Symbol;Acc:HGNC:29667]
KCNJ14	3770	2.01929	0.000954919	0.00900751	protein_coding	potassium voltage-gated channel subfamily J member 14 [Source:HGNC Symbol;Acc:HGNC:6260]
MADCAM1	8174	2.01745	0.0208081	0.0844613	protein_coding	mucosal vascular addressin cell adhesion molecule 1 [Source:HGNC Symbol;Acc:HGNC:6765]
ABCB4	5244	2.01686	0.00792052	0.042587	protein_coding	ATP binding cassette subfamily B member 4 [Source:HGNC Symbol;Acc:HGNC:45]
COCH	1690	2.01531	0.0163942	0.0715902	protein_coding	cochlin [Source:HGNC Symbol;Acc:HGNC:2180]
HOXB7	3217	2.01498	0.00468987	0.0293642	protein_coding	homeobox B7 [Source:HGNC Symbol;Acc:HGNC:5118]
REXO5	81691	2.01484	2.7e-05	0.000575665	protein_coding	RNA exonuclease 5 [Source:HGNC Symbol;Acc:HGNC:24661]
HIST1H2BN	8341	2.0084	0.000295596	0.00378844	protein_coding	histone cluster 1 H2B family member n [Source:HGNC Symbol;Acc:HGNC:4749]
REEP6	92840	2.00688	0.00748417	0.0411011	protein_coding	receptor accessory protein 6 [Source:HGNC Symbol;Acc:HGNC:30078]
MYO7A	4647	1.99697	6.18e-06	0.000182595	protein_coding	myosin VIIA [Source:HGNC Symbol;Acc:HGNC:7606]
PRELID3A	10650	1.99683	0.000112543	0.00180445	protein_coding	PRELI domain containing 3A [Source:HGNC Symbol;Acc:HGNC:24639]
ALKBH6	84964	1.99582	0.00158087	0.0130026	protein_coding	alkB homolog 6 [Source:HGNC Symbol;Acc:HGNC:28243]
ARHGAP11B	89839	1.99145	2.75e-06	9.65e-05	protein_coding	Rho GTPase activating protein 11B [Source:HGNC Symbol;Acc:HGNC:15782]
LAX1	54900	1.98992	0.0121361	0.0578147	protein_coding	lymphocyte transmembrane adaptor 1 [Source:HGNC Symbol;Acc:HGNC:26005]
SKP2	6502	1.98841	9.75e-05	0.00159556	protein_coding	S-phase kinase associated protein 2 [Source:HGNC Symbol;Acc:HGNC:10901]
GRIP1	23426	1.98554	0.00115172	0.010289	protein_coding	glutamate receptor interacting protein 1 [Source:HGNC Symbol;Acc:HGNC:18708]
ZBTB32	27033	1.98415	0.00696711	0.0389512	protein_coding	zinc finger and BTB domain containing 32 [Source:HGNC Symbol;Acc:HGNC:16763]
PSRC1	84722	1.98347	5.29e-05	0.00099702	protein_coding	proline and serine rich coiled-coil 1 [Source:HGNC Symbol;Acc:HGNC:24472]
RAPGEFL1	51195	1.98344	0.00352303	0.0237324	protein_coding	Rap guanine nucleotide exchange factor like 1 [Source:HGNC Symbol;Acc:HGNC:17428]
PPP1R3G	648791	1.98292	0.000761926	0.00767884	protein_coding	protein phosphatase 1 regulatory subunit 3G [Source:HGNC Symbol;Acc:HGNC:14945]
CSMD2	114784	1.97984	0.0192635	0.0800512	protein_coding	CUB and Sushi multiple domains 2 [Source:HGNC Symbol;Acc:HGNC:19290]
PRR4	11272	1.97813	0.0145126	0.0656539	protein_coding	proline rich 4 (lacrimal) [Source:HGNC Symbol;Acc:HGNC:18020]
BRSK1	84446	1.97473	0.00849886	0.0448086	protein_coding	BR serine/threonine kinase 1 [Source:HGNC Symbol;Acc:HGNC:18994]
CHEK2	11200	1.9744	5.03e-06	0.000155241	protein_coding	checkpoint kinase 2 [Source:HGNC Symbol;Acc:HGNC:16627]
STMN1	3925	1.97245	5.78e-05	0.00107183	protein_coding	stathmin 1 [Source:HGNC Symbol;Acc:HGNC:6510]
NOL12	79159	1.97196	0.000436152	0.00508679	protein_coding	nucleolar protein 12 [Source:HGNC Symbol;Acc:HGNC:28585]
KLHDC7B	113730	1.97185	0.0109194	0.0537888	protein_coding	kelch domain containing 7B [Source:HGNC Symbol;Acc:HGNC:25145]
AC244197.3		1.97064	0.0145181	0.0656559	protein_coding
ATAD2	29028	1.96985	1.69e-05	0.000400699	protein_coding	ATPase family, AAA domain containing 2 [Source:HGNC Symbol;Acc:HGNC:30123]
PLA2G7	7941	1.96118	0.00578376	0.0340649	protein_coding	phospholipase A2 group VII [Source:HGNC Symbol;Acc:HGNC:9040]
FAM86C1	55199	1.9611	0.000487054	0.00554865	protein_coding	family with sequence similarity 86 member C1 [Source:HGNC Symbol;Acc:HGNC:25561]
NAA10	8260	1.96026	7.43e-05	0.0012865	protein_coding	N(alpha)-acetyltransferase 10, NatA catalytic subunit [Source:HGNC Symbol;Acc:HGNC:18704]
SLC39A11	201266	1.95793	0.000177563	0.0025857	protein_coding	solute carrier family 39 member 11 [Source:HGNC Symbol;Acc:HGNC:14463]
MMP14	4323	1.95639	0.000350339	0.00432057	protein_coding	matrix metallopeptidase 14 [Source:HGNC Symbol;Acc:HGNC:7160]
KCNK6	9424	1.95635	0.00376019	0.0249575	protein_coding	potassium two pore domain channel subfamily K member 6 [Source:HGNC Symbol;Acc:HGNC:6281]
FBL	2091	1.95537	6.99e-05	0.00122805	protein_coding	fibrillarin [Source:HGNC Symbol;Acc:HGNC:3599]
SOX9	6662	1.95464	0.020499	0.0835184	protein_coding	SRY-box 9 [Source:HGNC Symbol;Acc:HGNC:11204]
CD79B	974	1.95457	0.010113	0.0509855	protein_coding	CD79b molecule [Source:HGNC Symbol;Acc:HGNC:1699]
SHMT2	6472	1.95435	3.47e-08	2.54e-06	protein_coding	serine hydroxymethyltransferase 2 [Source:HGNC Symbol;Acc:HGNC:10852]
DKC1	1736	1.95409	9.06e-09	8.02e-07	protein_coding	dyskerin pseudouridine synthase 1 [Source:HGNC Symbol;Acc:HGNC:2890]
WNT7B	7477	1.95371	0.025351	0.0967855	protein_coding	Wnt family member 7B [Source:HGNC Symbol;Acc:HGNC:12787]
CARMIL2	146206	1.95337	0.00521663	0.0317119	protein_coding	capping protein regulator and myosin 1 linker 2 [Source:HGNC Symbol;Acc:HGNC:27089]
PASK	23178	1.94903	5.74e-06	0.000171259	protein_coding	PAS domain containing serine/threonine kinase [Source:HGNC Symbol;Acc:HGNC:17270]
ZNF367	195828	1.94719	4.89e-08	3.43e-06	protein_coding	zinc finger protein 367 [Source:HGNC Symbol;Acc:HGNC:18320]
POLA2	23649	1.94608	1.92e-06	7.26e-05	protein_coding	DNA polymerase alpha 2, accessory subunit [Source:HGNC Symbol;Acc:HGNC:30073]
SEMA7A	8482	1.94585	0.00158626	0.013021	protein_coding	semaphorin 7A (John Milton Hagen blood group) [Source:HGNC Symbol;Acc:HGNC:10741]
LBX2	85474	1.94421	0.00285277	0.0202772	protein_coding	ladybird homeobox 2 [Source:HGNC Symbol;Acc:HGNC:15525]
TMEM132E	124842	1.94387	0.0232526	0.091397	protein_coding	transmembrane protein 132E [Source:HGNC Symbol;Acc:HGNC:26991]
PLEKHH1	57475	1.94206	0.000109219	0.00175808	protein_coding	pleckstrin homology, MyTH4 and FERM domain containing H1 [Source:HGNC Symbol;Acc:HGNC:17733]
HMGB2	3148	1.94169	2.15e-06	7.84e-05	protein_coding	high mobility group box 2 [Source:HGNC Symbol;Acc:HGNC:5000]
NUDT8	254552	1.94154	0.00118331	0.0104945	protein_coding	nudix hydrolase 8 [Source:HGNC Symbol;Acc:HGNC:8055]
TIGIT	201633	1.93993	0.00126668	0.0110627	protein_coding	T-cell immunoreceptor with Ig and ITIM domains [Source:HGNC Symbol;Acc:HGNC:26838]
CCDC154	645811	1.93944	0.0161276	0.0708311	protein_coding	coiled-coil domain containing 154 [Source:HGNC Symbol;Acc:HGNC:34454]
WDR54	84058	1.93916	0.00678661	0.0381828	protein_coding	WD repeat domain 54 [Source:HGNC Symbol;Acc:HGNC:25770]
POLR2J3	548644	1.938	0.00146614	0.0123597	protein_coding	RNA polymerase II subunit J3 [Source:HGNC Symbol;Acc:HGNC:33853]
DGKI	9162	1.93727	0.0214116	0.0862655	protein_coding	diacylglycerol kinase iota [Source:HGNC Symbol;Acc:HGNC:2855]
RNFT2	84900	1.93655	0.0185002	0.0776933	protein_coding	ring finger protein, transmembrane 2 [Source:HGNC Symbol;Acc:HGNC:25905]
CDHR5	53841	1.93618	0.0182824	0.0770925	protein_coding	cadherin related family member 5 [Source:HGNC Symbol;Acc:HGNC:7521]
PGBD5	79605	1.9343	0.00607522	0.0353099	protein_coding	piggyBac transposable element derived 5 [Source:HGNC Symbol;Acc:HGNC:19405]
TAS1R3	83756	1.93124	0.00166667	0.0134877	protein_coding	taste 1 receptor member 3 [Source:HGNC Symbol;Acc:HGNC:15661]
ALG3	10195	1.93084	2.08e-06	7.69e-05	protein_coding	ALG3, alpha-1,3- mannosyltransferase [Source:HGNC Symbol;Acc:HGNC:23056]
ERV3-1	2086	1.92838	0.000143911	0.00219973	protein_coding	endogenous retrovirus group 3 member 1, envelope [Source:HGNC Symbol;Acc:HGNC:3454]
JAK3	3718	1.92677	0.00950386	0.0487002	protein_coding	Janus kinase 3 [Source:HGNC Symbol;Acc:HGNC:6193]
PGF	5228	1.92671	0.000988813	0.00924854	protein_coding	placental growth factor [Source:HGNC Symbol;Acc:HGNC:8893]
ATAD3B	83858	1.92634	1.5e-05	0.000364439	protein_coding	ATPase family, AAA domain containing 3B [Source:HGNC Symbol;Acc:HGNC:24007]
AC005726.2		1.92266	0.00132677	0.0114564	protein_coding
RGPD1	400966	1.92002	0.0176224	0.075186	protein_coding	RANBP2-like and GRIP domain containing 1 [Source:HGNC Symbol;Acc:HGNC:32414]
LTB4R2	56413	1.91904	0.00780976	0.0422221	protein_coding	leukotriene B4 receptor 2 [Source:HGNC Symbol;Acc:HGNC:19260]
POLD2	5425	1.91712	7.43e-05	0.0012865	protein_coding	DNA polymerase delta 2, accessory subunit [Source:HGNC Symbol;Acc:HGNC:9176]
IRAK1	3654	1.91701	3.1e-06	0.000106156	protein_coding	interleukin 1 receptor associated kinase 1 [Source:HGNC Symbol;Acc:HGNC:6112]
ATF5	22809	1.9153	0.00118988	0.0105432	protein_coding	activating transcription factor 5 [Source:HGNC Symbol;Acc:HGNC:790]
IRF6	3664	1.91427	0.00987261	0.0500434	protein_coding	interferon regulatory factor 6 [Source:HGNC Symbol;Acc:HGNC:6121]
GMPPA	29926	1.91319	0.000263831	0.00346509	protein_coding	GDP-mannose pyrophosphorylase A [Source:HGNC Symbol;Acc:HGNC:22923]
GCAT	23464	1.91081	0.000844482	0.00828412	protein_coding	glycine C-acetyltransferase [Source:HGNC Symbol;Acc:HGNC:4188]
GMNN	51053	1.91071	8.78e-05	0.00146794	protein_coding	geminin, DNA replication inhibitor [Source:HGNC Symbol;Acc:HGNC:17493]
IKBKE	9641	1.9099	2.5e-05	0.000543861	protein_coding	inhibitor of nuclear factor kappa B kinase subunit epsilon [Source:HGNC Symbol;Acc:HGNC:14552]
IL2RA	3559	1.90843	0.00456297	0.0288394	protein_coding	interleukin 2 receptor subunit alpha [Source:HGNC Symbol;Acc:HGNC:6008]
CD163L1	283316	1.90783	0.00169709	0.0136814	protein_coding	CD163 molecule like 1 [Source:HGNC Symbol;Acc:HGNC:30375]
WDR66	144406	1.90684	0.00752233	0.0412418	protein_coding	WD repeat domain 66 [Source:HGNC Symbol;Acc:HGNC:28506]
COL24A1	255631	1.90431	0.000571759	0.00622803	protein_coding	collagen type XXIV alpha 1 chain [Source:HGNC Symbol;Acc:HGNC:20821]
SLC1A4	6509	1.90226	3.9e-05	0.000775568	protein_coding	solute carrier family 1 member 4 [Source:HGNC Symbol;Acc:HGNC:10942]
TMEM262	100130348	1.90219	0.0186	0.0779852	protein_coding	transmembrane protein 262 [Source:HGNC Symbol;Acc:HGNC:49389]
JPT2	90861	1.90116	1.16e-05	0.00029425	protein_coding	Jupiter microtubule associated homolog 2 [Source:HGNC Symbol;Acc:HGNC:14137]
FIGNL1	63979	1.90032	8.33e-07	3.73e-05	protein_coding	fidgetin like 1 [Source:HGNC Symbol;Acc:HGNC:13286]
MARVELD3	91862	1.89921	0.0060842	0.0353497	protein_coding	MARVEL domain containing 3 [Source:HGNC Symbol;Acc:HGNC:30525]
MIF	4282	1.89798	0.0118167	0.0567451	protein_coding	macrophage migration inhibitory factor (glycosylation-inhibiting factor) [Source:HGNC Symbol;Acc:HGNC:7097]
RHPN1	114822	1.89679	0.000374712	0.00454237	protein_coding	rhophilin Rho GTPase binding protein 1 [Source:HGNC Symbol;Acc:HGNC:19973]
MFSD3	113655	1.89358	0.000735745	0.00746975	protein_coding	major facilitator superfamily domain containing 3 [Source:HGNC Symbol;Acc:HGNC:25157]
HSPA4L	22824	1.89336	0.0166896	0.0724657	protein_coding	heat shock protein family A (Hsp70) member 4 like [Source:HGNC Symbol;Acc:HGNC:17041]
TRIM45	80263	1.89109	0.0193276	0.0801879	protein_coding	tripartite motif containing 45 [Source:HGNC Symbol;Acc:HGNC:19018]
HIST1H4H	8365	1.89078	0.000258133	0.003412	protein_coding	histone cluster 1 H4 family member h [Source:HGNC Symbol;Acc:HGNC:4788]
WDR34	89891	1.88961	2.66e-05	0.00057152	protein_coding	WD repeat domain 34 [Source:HGNC Symbol;Acc:HGNC:28296]
STAP1	26228	1.88345	0.00931094	0.0479739	protein_coding	signal transducing adaptor family member 1 [Source:HGNC Symbol;Acc:HGNC:24133]
NAT10	55226	1.88209	4.42e-08	3.14e-06	protein_coding	N-acetyltransferase 10 [Source:HGNC Symbol;Acc:HGNC:29830]
MZT2A	653784	1.88165	0.000772833	0.00776221	protein_coding	mitotic spindle organizing protein 2A [Source:HGNC Symbol;Acc:HGNC:33187]
KCTD1	284252	1.88052	0.0023617	0.0176251	protein_coding	potassium channel tetramerization domain containing 1 [Source:HGNC Symbol;Acc:HGNC:18249]
EFNA4	1945	1.87873	0.000451461	0.0052269	protein_coding	ephrin A4 [Source:HGNC Symbol;Acc:HGNC:3224]
HHLA3	11147	1.87566	8.28e-05	0.00139718	protein_coding	HERV-H LTR-associating 3 [Source:HGNC Symbol;Acc:HGNC:4906]
SERPINH1	871	1.8752	1.41e-08	1.16e-06	protein_coding	serpin family H member 1 [Source:HGNC Symbol;Acc:HGNC:1546]
CARD11	84433	1.87483	0.000728913	0.00740769	protein_coding	caspase recruitment domain family member 11 [Source:HGNC Symbol;Acc:HGNC:16393]
SLC25A22	79751	1.87468	1.37e-05	0.000338747	protein_coding	solute carrier family 25 member 22 [Source:HGNC Symbol;Acc:HGNC:19954]
SUSD4	55061	1.87418	0.00559104	0.0333297	protein_coding	sushi domain containing 4 [Source:HGNC Symbol;Acc:HGNC:25470]
SDF2L1	23753	1.87199	0.00136135	0.0116623	protein_coding	stromal cell derived factor 2 like 1 [Source:HGNC Symbol;Acc:HGNC:10676]
PFN2	5217	1.8712	0.0252089	0.0964351	protein_coding	profilin 2 [Source:HGNC Symbol;Acc:HGNC:8882]
3-Sep	55964	1.86717	0.00301061	0.0210937	protein_coding	septin 3 [Source:HGNC Symbol;Acc:HGNC:10750]
UCHL3	7347	1.86716	0.011644	0.0562423	protein_coding	ubiquitin C-terminal hydrolase L3 [Source:HGNC Symbol;Acc:HGNC:12515]
CHPF	79586	1.86703	0.000488435	0.0055496	protein_coding	chondroitin polymerizing factor [Source:HGNC Symbol;Acc:HGNC:24291]
SEC14L2	23541	1.86287	0.00305725	0.0213602	protein_coding	SEC14 like lipid binding 2 [Source:HGNC Symbol;Acc:HGNC:10699]
LIME1	54923	1.86101	0.00583314	0.0342579	protein_coding	Lck interacting transmembrane adaptor 1 [Source:HGNC Symbol;Acc:HGNC:26016]
CTLA4	1493	1.8591	0.00184647	0.014571	protein_coding	cytotoxic T-lymphocyte associated protein 4 [Source:HGNC Symbol;Acc:HGNC:2505]
IL1RL2	8808	1.85902	0.0189361	0.0790731	protein_coding	interleukin 1 receptor like 2 [Source:HGNC Symbol;Acc:HGNC:5999]
NT5E	4907	1.85845	0.0140085	0.0639201	protein_coding	5'-nucleotidase ecto [Source:HGNC Symbol;Acc:HGNC:8021]
ELOVL4	6785	1.8566	0.0171561	0.0737151	protein_coding	ELOVL fatty acid elongase 4 [Source:HGNC Symbol;Acc:HGNC:14415]
TIMELESS	8914	1.85542	6.34e-07	2.99e-05	protein_coding	timeless circadian clock [Source:HGNC Symbol;Acc:HGNC:11813]
CELSR3	1951	1.85495	0.00881663	0.0460329	protein_coding	cadherin EGF LAG seven-pass G-type receptor 3 [Source:HGNC Symbol;Acc:HGNC:3230]
NDUFS6	4726	1.85467	0.000284694	0.00367589	protein_coding	NADH:ubiquinone oxidoreductase subunit S6 [Source:HGNC Symbol;Acc:HGNC:7713]
FGD1	2245	1.85331	0.000120302	0.00190818	protein_coding	FYVE, RhoGEF and PH domain containing 1 [Source:HGNC Symbol;Acc:HGNC:3663]
OVOL1	5017	1.84952	0.0146634	0.0662053	protein_coding	ovo like transcriptional repressor 1 [Source:HGNC Symbol;Acc:HGNC:8525]
F12	2161	1.84766	0.0225942	0.0895776	protein_coding	coagulation factor XII [Source:HGNC Symbol;Acc:HGNC:3530]
TRIM59	286827	1.84755	9.68e-06	0.00025422	protein_coding	tripartite motif containing 59 [Source:HGNC Symbol;Acc:HGNC:30834]
CEMIP	57214	1.84745	0.0193256	0.0801879	protein_coding	cell migration inducing hyaluronan binding protein [Source:HGNC Symbol;Acc:HGNC:29213]
BACE2	25825	1.84483	0.00254045	0.018642	protein_coding	beta-site APP-cleaving enzyme 2 [Source:HGNC Symbol;Acc:HGNC:934]
HLA-DOB	3112	1.84404	0.00184888	0.0145739	protein_coding	major histocompatibility complex, class II, DO beta [Source:HGNC Symbol;Acc:HGNC:4937]
RDH16	8608	1.84377	0.0149534	0.0672201	protein_coding	retinol dehydrogenase 16 (all-trans) [Source:HGNC Symbol;Acc:HGNC:29674]
WDHD1	11169	1.84323	8.78e-06	0.000234943	protein_coding	WD repeat and HMG-box DNA binding protein 1 [Source:HGNC Symbol;Acc:HGNC:23170]
CARHSP1	23589	1.84229	0.0090801	0.0470313	protein_coding	calcium regulated heat stable protein 1 [Source:HGNC Symbol;Acc:HGNC:17150]
TTLL12	23170	1.84088	0.000416118	0.00491823	protein_coding	tubulin tyrosine ligase like 12 [Source:HGNC Symbol;Acc:HGNC:28974]
DNA2	1763	1.83888	0.000257207	0.00340631	protein_coding	DNA replication helicase/nuclease 2 [Source:HGNC Symbol;Acc:HGNC:2939]
FAM186B	84070	1.83784	0.0176467	0.0752429	protein_coding	family with sequence similarity 186 member B [Source:HGNC Symbol;Acc:HGNC:25296]
IFITM10	402778	1.83633	0.0029368	0.0207174	protein_coding	interferon induced transmembrane protein 10 [Source:HGNC Symbol;Acc:HGNC:40022]
BLNK	29760	1.83462	0.000179612	0.00261001	protein_coding	B-cell linker [Source:HGNC Symbol;Acc:HGNC:14211]
FANCG	2189	1.83374	1.18e-05	0.000297017	protein_coding	Fanconi anemia complementation group G [Source:HGNC Symbol;Acc:HGNC:3588]
PIP5KL1	138429	1.83153	0.0166071	0.0722141	protein_coding	phosphatidylinositol-4-phosphate 5-kinase like 1 [Source:HGNC Symbol;Acc:HGNC:28711]
GPI	2821	1.82942	5.67e-05	0.0010553	protein_coding	glucose-6-phosphate isomerase [Source:HGNC Symbol;Acc:HGNC:4458]
MRPL12	6182	1.8288	0.00731256	0.0403925	protein_coding	mitochondrial ribosomal protein L12 [Source:HGNC Symbol;Acc:HGNC:10378]
CDCP1	64866	1.82795	0.0219069	0.0876276	protein_coding	CUB domain containing protein 1 [Source:HGNC Symbol;Acc:HGNC:24357]
FKBP4	2288	1.82768	2.74e-05	0.000583163	protein_coding	FK506 binding protein 4 [Source:HGNC Symbol;Acc:HGNC:3720]
WDR76	79968	1.82602	2.49e-07	1.32e-05	protein_coding	WD repeat domain 76 [Source:HGNC Symbol;Acc:HGNC:25773]
EEF1E1	9521	1.82576	0.000369545	0.00449559	protein_coding	eukaryotic translation elongation factor 1 epsilon 1 [Source:HGNC Symbol;Acc:HGNC:3212]
PODXL2	50512	1.82442	0.00350518	0.0236431	protein_coding	podocalyxin like 2 [Source:HGNC Symbol;Acc:HGNC:17936]
CHAC1	79094	1.82143	0.00972756	0.0495715	protein_coding	ChaC glutathione specific gamma-glutamylcyclotransferase 1 [Source:HGNC Symbol;Acc:HGNC:28680]
D2HGDH	728294	1.82083	0.00180658	0.0143662	protein_coding	D-2-hydroxyglutarate dehydrogenase [Source:HGNC Symbol;Acc:HGNC:28358]
UCK2	7371	1.82081	0.00206253	0.0157985	protein_coding	uridine-cytidine kinase 2 [Source:HGNC Symbol;Acc:HGNC:12562]
PAAF1	80227	1.81654	0.000110916	0.00178261	protein_coding	proteasomal ATPase associated factor 1 [Source:HGNC Symbol;Acc:HGNC:25687]
MXRA5	25878	1.81533	0.00557822	0.0332791	protein_coding	matrix remodeling associated 5 [Source:HGNC Symbol;Acc:HGNC:7539]
ADGRB2	576	1.8148	0.00802815	0.0430087	protein_coding	adhesion G protein-coupled receptor B2 [Source:HGNC Symbol;Acc:HGNC:944]
FKBP11	51303	1.81405	4.06e-05	0.000798164	protein_coding	FK506 binding protein 11 [Source:HGNC Symbol;Acc:HGNC:18624]
PLEKHG6	55200	1.81268	0.00841839	0.0445095	protein_coding	pleckstrin homology and RhoGEF domain containing G6 [Source:HGNC Symbol;Acc:HGNC:25562]
MDFI	4188	1.81004	0.0117135	0.056459	protein_coding	MyoD family inhibitor [Source:HGNC Symbol;Acc:HGNC:6967]
ACOT11	26027	1.8089	0.000965509	0.00907421	protein_coding	acyl-CoA thioesterase 11 [Source:HGNC Symbol;Acc:HGNC:18156]
ETNK2	55224	1.80803	0.00952083	0.0487387	protein_coding	ethanolamine kinase 2 [Source:HGNC Symbol;Acc:HGNC:25575]
ALDH18A1	5832	1.80779	1.89e-06	7.2e-05	protein_coding	aldehyde dehydrogenase 18 family member A1 [Source:HGNC Symbol;Acc:HGNC:9722]
MMS22L	253714	1.80763	3.84e-06	0.000124944	protein_coding	MMS22 like, DNA repair protein [Source:HGNC Symbol;Acc:HGNC:21475]
MCM7	4176	1.80713	3.63e-06	0.000120681	protein_coding	minichromosome maintenance complex component 7 [Source:HGNC Symbol;Acc:HGNC:6950]
MANEAL	149175	1.80654	0.00286977	0.0203629	protein_coding	mannosidase endo-alpha like [Source:HGNC Symbol;Acc:HGNC:26452]
NPAS2	4862	1.8046	0.000186135	0.0026765	protein_coding	neuronal PAS domain protein 2 [Source:HGNC Symbol;Acc:HGNC:7895]
ZNF724		1.80411	0.00666259	0.0377243	protein_coding	zinc finger protein 724 [Source:HGNC Symbol;Acc:HGNC:32460]
GEN1	348654	1.80107	3.42e-06	0.000115458	protein_coding	GEN1, Holliday junction 5' flap endonuclease [Source:HGNC Symbol;Acc:HGNC:26881]
TFAP4	7023	1.80074	0.00017991	0.0026125	protein_coding	transcription factor AP-4 [Source:HGNC Symbol;Acc:HGNC:11745]
ADAM15	8751	1.79954	0.000573539	0.00623754	protein_coding	ADAM metallopeptidase domain 15 [Source:HGNC Symbol;Acc:HGNC:193]
EIF3B	8662	1.79486	3.92e-05	0.000778886	protein_coding	eukaryotic translation initiation factor 3 subunit B [Source:HGNC Symbol;Acc:HGNC:3280]
YJEFN3	374887	1.79424	0.00811433	0.0433802	protein_coding	YjeF N-terminal domain containing 3 [Source:HGNC Symbol;Acc:HGNC:24785]
IL21R	50615	1.79412	0.00503785	0.0309168	protein_coding	interleukin 21 receptor [Source:HGNC Symbol;Acc:HGNC:6006]
CERCAM	51148	1.79374	0.0030273	0.0211818	protein_coding	cerebral endothelial cell adhesion molecule [Source:HGNC Symbol;Acc:HGNC:23723]
THBS2	7058	1.79359	0.0186876	0.0782429	protein_coding	thrombospondin 2 [Source:HGNC Symbol;Acc:HGNC:11786]
KIF22	3835	1.79345	9.02e-09	8.02e-07	protein_coding	kinesin family member 22 [Source:HGNC Symbol;Acc:HGNC:6391]
BCL2L14	79370	1.79242	0.0264861	0.0997886	protein_coding	BCL2 like 14 [Source:HGNC Symbol;Acc:HGNC:16657]
IGF2BP3	10643	1.79154	0.0122771	0.0582098	protein_coding	insulin like growth factor 2 mRNA binding protein 3 [Source:HGNC Symbol;Acc:HGNC:28868]
STEAP3	55240	1.79138	0.00101373	0.00940314	protein_coding	STEAP3 metalloreductase [Source:HGNC Symbol;Acc:HGNC:24592]
MARK1	4139	1.79059	0.021134	0.085481	protein_coding	microtubule affinity regulating kinase 1 [Source:HGNC Symbol;Acc:HGNC:6896]
PKM	5315	1.78924	0.00111075	0.0100392	protein_coding	pyruvate kinase, muscle [Source:HGNC Symbol;Acc:HGNC:9021]
PIDD1	55367	1.7864	6.9e-06	0.000199276	protein_coding	p53-induced death domain protein 1 [Source:HGNC Symbol;Acc:HGNC:16491]
TNFRSF21	27242	1.78629	0.000871155	0.0084822	protein_coding	TNF receptor superfamily member 21 [Source:HGNC Symbol;Acc:HGNC:13469]
L2HGDH	79944	1.7858	0.00444387	0.0282555	protein_coding	L-2-hydroxyglutarate dehydrogenase [Source:HGNC Symbol;Acc:HGNC:20499]
LDHA	3939	1.78507	0.00175358	0.0140425	protein_coding	lactate dehydrogenase A [Source:HGNC Symbol;Acc:HGNC:6535]
DNAJC22	79962	1.78473	0.00822386	0.0437954	protein_coding	DnaJ heat shock protein family (Hsp40) member C22 [Source:HGNC Symbol;Acc:HGNC:25802]
PDCD1	5133	1.78331	0.00658073	0.0374089	protein_coding	programmed cell death 1 [Source:HGNC Symbol;Acc:HGNC:8760]
SLFN13	146857	1.78123	9.48e-05	0.00155705	protein_coding	schlafen family member 13 [Source:HGNC Symbol;Acc:HGNC:26481]
FASTK	10922	1.77948	0.000618461	0.00660418	protein_coding	Fas activated serine/threonine kinase [Source:HGNC Symbol;Acc:HGNC:24676]
GPR68	8111	1.77841	0.0175227	0.0748805	protein_coding	G protein-coupled receptor 68 [Source:HGNC Symbol;Acc:HGNC:4519]
JMJD7-PLA2G4B	8681	1.77805	0.00987277	0.0500434	protein_coding	JMJD7-PLA2G4B readthrough [Source:HGNC Symbol;Acc:HGNC:34449]
POU5F1	5460	1.77804	0.00557224	0.0332753	protein_coding	POU class 5 homeobox 1 [Source:HGNC Symbol;Acc:HGNC:9221]
PSMG3	84262	1.77799	0.00132022	0.0114286	protein_coding	proteasome assembly chaperone 3 [Source:HGNC Symbol;Acc:HGNC:22420]
CNIH2	254263	1.77687	0.0114701	0.0557158	protein_coding	cornichon family AMPA receptor auxiliary protein 2 [Source:HGNC Symbol;Acc:HGNC:28744]
DNAH14	127602	1.77681	0.000716748	0.00733102	protein_coding	dynein axonemal heavy chain 14 [Source:HGNC Symbol;Acc:HGNC:2945]
FAAP24	91442	1.77661	0.000448304	0.00520205	protein_coding	Fanconi anemia core complex associated protein 24 [Source:HGNC Symbol;Acc:HGNC:28467]
B3GAT3	26229	1.77523	3.39e-05	0.000690583	protein_coding	beta-1,3-glucuronyltransferase 3 [Source:HGNC Symbol;Acc:HGNC:923]
C14orf80	283643	1.77466	0.00108716	0.00987451	protein_coding	chromosome 14 open reading frame 80 [Source:HGNC Symbol;Acc:HGNC:20127]
SCUBE3	222663	1.77458	0.0104393	0.0521714	protein_coding	signal peptide, CUB domain and EGF like domain containing 3 [Source:HGNC Symbol;Acc:HGNC:13655]
CCR7	1236	1.77143	0.0132018	0.0613388	protein_coding	C-C motif chemokine receptor 7 [Source:HGNC Symbol;Acc:HGNC:1608]
ALDOA	226	1.77084	0.0188725	0.0788713	protein_coding	aldolase, fructose-bisphosphate A [Source:HGNC Symbol;Acc:HGNC:414]
IRF4	3662	1.76982	0.0189583	0.079145	protein_coding	interferon regulatory factor 4 [Source:HGNC Symbol;Acc:HGNC:6119]
RACGAP1	29127	1.76901	4.08e-10	5.69e-08	protein_coding	Rac GTPase activating protein 1 [Source:HGNC Symbol;Acc:HGNC:9804]
SLC35F2	54733	1.76832	0.000734436	0.00746013	protein_coding	solute carrier family 35 member F2 [Source:HGNC Symbol;Acc:HGNC:23615]
SULF1	23213	1.76723	0.00749376	0.0411289	protein_coding	sulfatase 1 [Source:HGNC Symbol;Acc:HGNC:20391]
MCM5	4174	1.76642	1.79e-05	0.000419721	protein_coding	minichromosome maintenance complex component 5 [Source:HGNC Symbol;Acc:HGNC:6948]
AHSA2	130872	1.7658	0.00063051	0.00670161	protein_coding	activator of HSP90 ATPase homolog 2 [Source:HGNC Symbol;Acc:HGNC:20437]
WDR4	10785	1.76509	5.18e-06	0.000158807	protein_coding	WD repeat domain 4 [Source:HGNC Symbol;Acc:HGNC:12756]
CKS1B	1163	1.76419	0.000894113	0.00860186	protein_coding	CDC28 protein kinase regulatory subunit 1B [Source:HGNC Symbol;Acc:HGNC:19083]
ADAMTS12	81792	1.75704	0.000152735	0.00229381	protein_coding	ADAM metallopeptidase with thrombospondin type 1 motif 12 [Source:HGNC Symbol;Acc:HGNC:14605]
MYO19	80179	1.75654	0.000174761	0.00255754	protein_coding	myosin XIX [Source:HGNC Symbol;Acc:HGNC:26234]
NCS1	23413	1.75606	0.00145599	0.0122993	protein_coding	neuronal calcium sensor 1 [Source:HGNC Symbol;Acc:HGNC:3953]
RAB38	23682	1.75359	0.00971923	0.0495575	protein_coding	RAB38, member RAS oncogene family [Source:HGNC Symbol;Acc:HGNC:9776]
MMP17	4326	1.75355	0.0206162	0.0838399	protein_coding	matrix metallopeptidase 17 [Source:HGNC Symbol;Acc:HGNC:7163]
OVGP1	5016	1.75253	0.0264613	0.0997323	protein_coding	oviductal glycoprotein 1 [Source:HGNC Symbol;Acc:HGNC:8524]
KPNA2	3838	1.74675	0.00026202	0.0034501	protein_coding	karyopherin subunit alpha 2 [Source:HGNC Symbol;Acc:HGNC:6395]
SLC12A8	84561	1.74615	0.00202565	0.0156029	protein_coding	solute carrier family 12 member 8 [Source:HGNC Symbol;Acc:HGNC:15595]
UQCC3	790955	1.74607	0.00275377	0.0198195	protein_coding	ubiquinol-cytochrome c reductase complex assembly factor 3 [Source:HGNC Symbol;Acc:HGNC:34399]
FAM120C	54954	1.74508	1.96e-05	0.000449499	protein_coding	family with sequence similarity 120C [Source:HGNC Symbol;Acc:HGNC:16949]
NDUFS8	4728	1.7438	0.00231344	0.0173466	protein_coding	NADH:ubiquinone oxidoreductase core subunit S8 [Source:HGNC Symbol;Acc:HGNC:7715]
EPHA1	2041	1.74089	0.00135946	0.0116509	protein_coding	EPH receptor A1 [Source:HGNC Symbol;Acc:HGNC:3385]
SEC61G	23480	1.74006	0.00101323	0.00940314	protein_coding	Sec61 translocon gamma subunit [Source:HGNC Symbol;Acc:HGNC:18277]
PRRT2	112476	1.73986	0.0216197	0.0868495	protein_coding	proline rich transmembrane protein 2 [Source:HGNC Symbol;Acc:HGNC:30500]
NPIPB15	440348	1.73971	0.000194524	0.00276246	protein_coding	nuclear pore complex interacting protein family member B15 [Source:HGNC Symbol;Acc:HGNC:34409]
CENPO	79172	1.73826	1.1e-07	6.99e-06	protein_coding	centromere protein O [Source:HGNC Symbol;Acc:HGNC:28152]
SPATS2	65244	1.73757	1.08e-07	6.96e-06	protein_coding	spermatogenesis associated serine rich 2 [Source:HGNC Symbol;Acc:HGNC:18650]
BRMS1	25855	1.73662	0.000681245	0.00707315	protein_coding	breast cancer metastasis suppressor 1 [Source:HGNC Symbol;Acc:HGNC:17262]
LMNB2	84823	1.73548	4.68e-07	2.29e-05	protein_coding	lamin B2 [Source:HGNC Symbol;Acc:HGNC:6638]
STYXL1	51657	1.73367	0.000692838	0.00717184	protein_coding	serine/threonine/tyrosine interacting like 1 [Source:HGNC Symbol;Acc:HGNC:18165]
COL16A1	1307	1.73287	0.00980504	0.0498103	protein_coding	collagen type XVI alpha 1 chain [Source:HGNC Symbol;Acc:HGNC:2193]
FAM50A	9130	1.73278	8.64e-05	0.00144876	protein_coding	family with sequence similarity 50 member A [Source:HGNC Symbol;Acc:HGNC:18786]
MCM8	84515	1.73264	1.27e-05	0.000317544	protein_coding	minichromosome maintenance 8 homologous recombination repair factor [Source:HGNC Symbol;Acc:HGNC:16147]
SRPX2	27286	1.72927	0.006698	0.0378288	protein_coding	sushi repeat containing protein, X-linked 2 [Source:HGNC Symbol;Acc:HGNC:30668]
ADCK5	203054	1.72811	0.000805277	0.00801004	protein_coding	aarF domain containing kinase 5 [Source:HGNC Symbol;Acc:HGNC:21738]
CD180	4064	1.72699	0.00519355	0.0316369	protein_coding	CD180 molecule [Source:HGNC Symbol;Acc:HGNC:6726]
ERVMER34-1	100288413	1.72634	0.0010597	0.0097029	protein_coding	endogenous retrovirus group MER34 member 1, envelope [Source:HGNC Symbol;Acc:HGNC:42970]
PFDN6	10471	1.72598	0.00139378	0.0118899	protein_coding	prefoldin subunit 6 [Source:HGNC Symbol;Acc:HGNC:4926]
ARHGEF19	128272	1.72538	0.000121465	0.00192514	protein_coding	Rho guanine nucleotide exchange factor 19 [Source:HGNC Symbol;Acc:HGNC:26604]
ABCC5	10057	1.72521	0.000469344	0.00539157	protein_coding	ATP binding cassette subfamily C member 5 [Source:HGNC Symbol;Acc:HGNC:56]
S100A13	6284	1.72344	0.00850314	0.0448108	protein_coding	S100 calcium binding protein A13 [Source:HGNC Symbol;Acc:HGNC:10490]
TSR2	90121	1.72157	0.00359711	0.0241211	protein_coding	TSR2, ribosome maturation factor [Source:HGNC Symbol;Acc:HGNC:25455]
TCOF1	6949	1.71806	3.77e-07	1.87e-05	protein_coding	treacle ribosome biogenesis factor 1 [Source:HGNC Symbol;Acc:HGNC:11654]
HOMER3	9454	1.71688	0.00332233	0.0226918	protein_coding	homer scaffolding protein 3 [Source:HGNC Symbol;Acc:HGNC:17514]
E2F1	1869	1.71665	3.65e-05	0.000734308	protein_coding	E2F transcription factor 1 [Source:HGNC Symbol;Acc:HGNC:3113]
GPR89A	51463	1.71633	1.31e-07	8.06e-06	protein_coding	G protein-coupled receptor 89A [Source:HGNC Symbol;Acc:HGNC:31984]
BRI3BP	140707	1.716	1.5e-06	5.99e-05	protein_coding	BRI3 binding protein [Source:HGNC Symbol;Acc:HGNC:14251]
CMSS1	84319	1.71257	0.000349407	0.00431424	protein_coding	cms1 ribosomal small subunit homolog (yeast) [Source:HGNC Symbol;Acc:HGNC:28666]
MIS18A	54069	1.71168	2.06e-05	0.000469616	protein_coding	MIS18 kinetochore protein A [Source:HGNC Symbol;Acc:HGNC:1286]
HIST2H2BE	8349	1.71146	0.00442394	0.0281635	protein_coding	histone cluster 2 H2B family member e [Source:HGNC Symbol;Acc:HGNC:4760]
SYNE4	163183	1.71137	0.0241286	0.0935211	protein_coding	spectrin repeat containing nuclear envelope family member 4 [Source:HGNC Symbol;Acc:HGNC:26703]
KCNMB3	27094	1.71047	0.00112321	0.0101227	protein_coding	potassium calcium-activated channel subfamily M regulatory beta subunit 3 [Source:HGNC Symbol;Acc:HGNC:6287]
HM13	81502	1.71008	8.31e-05	0.00140018	protein_coding	histocompatibility minor 13 [Source:HGNC Symbol;Acc:HGNC:16435]
PTGES2	80142	1.70849	0.000584675	0.00633193	protein_coding	prostaglandin E synthase 2 [Source:HGNC Symbol;Acc:HGNC:17822]
PXDN	7837	1.70629	0.00635641	0.0365095	protein_coding	peroxidasin [Source:HGNC Symbol;Acc:HGNC:14966]
SKIV2L	6499	1.70402	1.16e-05	0.000294861	protein_coding	Ski2 like RNA helicase [Source:HGNC Symbol;Acc:HGNC:10898]
AC040162.1		1.70148	0.0069027	0.0386665	protein_coding
NFE2L3	9603	1.69775	0.00173231	0.0139201	protein_coding	nuclear factor, erythroid 2 like 3 [Source:HGNC Symbol;Acc:HGNC:7783]
CCDC24	149473	1.69711	0.00138972	0.0118609	protein_coding	coiled-coil domain containing 24 [Source:HGNC Symbol;Acc:HGNC:28688]
LAMB3	3914	1.69671	0.0182864	0.0770937	protein_coding	laminin subunit beta 3 [Source:HGNC Symbol;Acc:HGNC:6490]
SRGAP3	9901	1.69598	0.0051005	0.0311899	protein_coding	SLIT-ROBO Rho GTPase activating protein 3 [Source:HGNC Symbol;Acc:HGNC:19744]
ARHGEF16	27237	1.69597	0.00247643	0.0182567	protein_coding	Rho guanine nucleotide exchange factor 16 [Source:HGNC Symbol;Acc:HGNC:15515]
GRHL1	29841	1.69424	0.00797767	0.0428161	protein_coding	grainyhead like transcription factor 1 [Source:HGNC Symbol;Acc:HGNC:17923]
ALG8	79053	1.69333	0.000209284	0.00291583	protein_coding	ALG8, alpha-1,3-glucosyltransferase [Source:HGNC Symbol;Acc:HGNC:23161]
RANBP1	5902	1.69292	0.000197054	0.00279646	protein_coding	RAN binding protein 1 [Source:HGNC Symbol;Acc:HGNC:9847]
TRAF2	7186	1.69169	2.56e-05	0.000552886	protein_coding	TNF receptor associated factor 2 [Source:HGNC Symbol;Acc:HGNC:12032]
SRPK1	6732	1.6903	0.00023735	0.00321349	protein_coding	SRSF protein kinase 1 [Source:HGNC Symbol;Acc:HGNC:11305]
STC2	8614	1.68978	0.0132647	0.0615341	protein_coding	stanniocalcin 2 [Source:HGNC Symbol;Acc:HGNC:11374]
AMPD3	272	1.6864	0.000158659	0.00236726	protein_coding	adenosine monophosphate deaminase 3 [Source:HGNC Symbol;Acc:HGNC:470]
LINC00854		1.68623	0.00292008	0.0206237	protein_coding	long intergenic non-protein coding RNA 854 [Source:HGNC Symbol;Acc:HGNC:43658]
ATIC	471	1.68622	0.000382945	0.00461208	protein_coding	5-aminoimidazole-4-carboxamide ribonucleotide formyltransferase/IMP cyclohydrolase [Source:HGNC Symbol;Acc:HGNC:794]
EIF4EBP1	1978	1.68594	0.0023676	0.0176573	protein_coding	eukaryotic translation initiation factor 4E binding protein 1 [Source:HGNC Symbol;Acc:HGNC:3288]
SRD5A1	6715	1.68571	0.000418727	0.00493684	protein_coding	steroid 5 alpha-reductase 1 [Source:HGNC Symbol;Acc:HGNC:11284]
ANKZF1	55139	1.68429	5.27e-05	0.00099573	protein_coding	ankyrin repeat and zinc finger domain containing 1 [Source:HGNC Symbol;Acc:HGNC:25527]
NSDHL	50814	1.68205	4.23e-05	0.000827851	protein_coding	NAD(P) dependent steroid dehydrogenase-like [Source:HGNC Symbol;Acc:HGNC:13398]
DGKA	1606	1.68185	0.000130105	0.00203086	protein_coding	diacylglycerol kinase alpha [Source:HGNC Symbol;Acc:HGNC:2849]
PPME1	51400	1.67714	2.36e-06	8.44e-05	protein_coding	protein phosphatase methylesterase 1 [Source:HGNC Symbol;Acc:HGNC:30178]
EMB	133418	1.6679	0.0117689	0.0566465	protein_coding	embigin [Source:HGNC Symbol;Acc:HGNC:30465]
LOXL2	4017	1.66756	0.000875398	0.00850011	protein_coding	lysyl oxidase like 2 [Source:HGNC Symbol;Acc:HGNC:6666]
C11orf84	144097	1.66582	1.69e-06	6.64e-05	protein_coding	chromosome 11 open reading frame 84 [Source:HGNC Symbol;Acc:HGNC:25115]
NPM3	10360	1.6626	0.00358824	0.024093	protein_coding	nucleophosmin/nucleoplasmin 3 [Source:HGNC Symbol;Acc:HGNC:7931]
CTPS1	1503	1.66198	8.56e-07	3.82e-05	protein_coding	CTP synthase 1 [Source:HGNC Symbol;Acc:HGNC:2519]
SAC3D1	29901	1.66192	0.000502792	0.00568034	protein_coding	SAC3 domain containing 1 [Source:HGNC Symbol;Acc:HGNC:30179]
EML6	400954	1.66189	0.00579342	0.0340886	protein_coding	echinoderm microtubule associated protein like 6 [Source:HGNC Symbol;Acc:HGNC:35412]
CCDC167	154467	1.6609	0.00114774	0.0102719	protein_coding	coiled-coil domain containing 167 [Source:HGNC Symbol;Acc:HGNC:21239]
RRP1	8568	1.66038	0.000222099	0.00305515	protein_coding	ribosomal RNA processing 1 [Source:HGNC Symbol;Acc:HGNC:18785]
SLC7A5	8140	1.65909	0.0204741	0.0834671	protein_coding	solute carrier family 7 member 5 [Source:HGNC Symbol;Acc:HGNC:11063]
NUGGC	389643	1.65676	0.0237369	0.0926122	protein_coding	nuclear GTPase, germinal center associated [Source:HGNC Symbol;Acc:HGNC:33550]
CCM2	83605	1.65649	0.0010746	0.00980455	protein_coding	CCM2 scaffolding protein [Source:HGNC Symbol;Acc:HGNC:21708]
GOLGA8B	440270	1.65592	0.00525336	0.0318789	protein_coding	golgin A8 family member B [Source:HGNC Symbol;Acc:HGNC:31973]
EXOSC5	56915	1.65518	0.000943596	0.00894573	protein_coding	exosome component 5 [Source:HGNC Symbol;Acc:HGNC:24662]
WDR97	340390	1.65198	0.00245174	0.0181496	protein_coding	WD repeat domain 97 [Source:HGNC Symbol;Acc:HGNC:26959]
C9orf40	55071	1.64935	2.41e-05	0.000529488	protein_coding	chromosome 9 open reading frame 40 [Source:HGNC Symbol;Acc:HGNC:23433]
EIF6	3692	1.6489	0.00253121	0.0185941	protein_coding	eukaryotic translation initiation factor 6 [Source:HGNC Symbol;Acc:HGNC:6159]
RPUSD1	113000	1.64398	0.000192128	0.00273832	protein_coding	RNA pseudouridylate synthase domain containing 1 [Source:HGNC Symbol;Acc:HGNC:14173]
GALNT7	51809	1.64389	0.000724868	0.00738477	protein_coding	polypeptide N-acetylgalactosaminyltransferase 7 [Source:HGNC Symbol;Acc:HGNC:4129]
SLC26A6	65010	1.64261	7.24e-05	0.0012617	protein_coding	solute carrier family 26 member 6 [Source:HGNC Symbol;Acc:HGNC:14472]
IGF2BP2	10644	1.64152	0.0175636	0.0750128	protein_coding	insulin like growth factor 2 mRNA binding protein 2 [Source:HGNC Symbol;Acc:HGNC:28867]
EMG1	10436	1.6392	0.00249927	0.0184053	protein_coding	EMG1, N1-specific pseudouridine methyltransferase [Source:HGNC Symbol;Acc:HGNC:16912]
IRF9	10379	1.6387	0.00755387	0.0413598	protein_coding	interferon regulatory factor 9 [Source:HGNC Symbol;Acc:HGNC:6131]
MFSD4B	91749	1.63852	0.000110801	0.00178216	protein_coding	major facilitator superfamily domain containing 4B [Source:HGNC Symbol;Acc:HGNC:21053]
ZGRF1	55345	1.63847	0.000202726	0.00285338	protein_coding	zinc finger GRF-type containing 1 [Source:HGNC Symbol;Acc:HGNC:25654]
CAD	790	1.63565	0.00073845	0.00748984	protein_coding	carbamoyl-phosphate synthetase 2, aspartate transcarbamylase, and dihydroorotase [Source:HGNC Symbol;Acc:HGNC:1424]
DFNA5	1687	1.63451	0.0002441	0.00328118	protein_coding	DFNA5, deafness associated tumor suppressor [Source:HGNC Symbol;Acc:HGNC:2810]
TCTE3	6991	1.63429	0.000715707	0.00733102	protein_coding	t-complex-associated-testis-expressed 3 [Source:HGNC Symbol;Acc:HGNC:11695]
TMEM86B	255043	1.63321	0.00405531	0.026387	protein_coding	transmembrane protein 86B [Source:HGNC Symbol;Acc:HGNC:28448]
MANF	7873	1.63216	0.000366106	0.00446719	protein_coding	mesencephalic astrocyte derived neurotrophic factor [Source:HGNC Symbol;Acc:HGNC:15461]
CNPY2	10330	1.63133	6.91e-06	0.000199276	protein_coding	canopy FGF signaling regulator 2 [Source:HGNC Symbol;Acc:HGNC:13529]
TUBB	203068	1.6289	1.58e-05	0.000379107	protein_coding	tubulin beta class I [Source:HGNC Symbol;Acc:HGNC:20778]
MESP1	55897	1.62747	0.0241441	0.0935633	protein_coding	mesoderm posterior bHLH transcription factor 1 [Source:HGNC Symbol;Acc:HGNC:29658]
CEP85	64793	1.6268	0.0120419	0.0575312	protein_coding	centrosomal protein 85 [Source:HGNC Symbol;Acc:HGNC:25309]
ME3	10873	1.62646	0.0124008	0.0586207	protein_coding	malic enzyme 3 [Source:HGNC Symbol;Acc:HGNC:6985]
LGR4	55366	1.62599	0.0136818	0.0628671	protein_coding	leucine rich repeat containing G protein-coupled receptor 4 [Source:HGNC Symbol;Acc:HGNC:13299]
GPSM2	29899	1.62586	0.000704745	0.0072674	protein_coding	G protein signaling modulator 2 [Source:HGNC Symbol;Acc:HGNC:29501]
WDR90	197335	1.6256	0.000836604	0.00823425	protein_coding	WD repeat domain 90 [Source:HGNC Symbol;Acc:HGNC:26960]
SASS6	163786	1.62537	9.25e-05	0.00153025	protein_coding	SAS-6 centriolar assembly protein [Source:HGNC Symbol;Acc:HGNC:25403]
TLCD1	116238	1.62436	0.0244173	0.0942326	protein_coding	TLC domain containing 1 [Source:HGNC Symbol;Acc:HGNC:25177]
TMUB1	83590	1.62397	0.000701649	0.00725253	protein_coding	transmembrane and ubiquitin like domain containing 1 [Source:HGNC Symbol;Acc:HGNC:21709]
RRM1	6240	1.62303	1.61e-06	6.38e-05	protein_coding	ribonucleotide reductase catalytic subunit M1 [Source:HGNC Symbol;Acc:HGNC:10451]
MCTS1	28985	1.62211	4.55e-05	0.000879001	protein_coding	MCTS1, re-initiation and release factor [Source:HGNC Symbol;Acc:HGNC:23357]
PRKDC	5591	1.6219	2.68e-05	0.000572886	protein_coding	protein kinase, DNA-activated, catalytic polypeptide [Source:HGNC Symbol;Acc:HGNC:9413]
C2orf82	389084	1.62074	0.0236493	0.0924037	protein_coding	chromosome 2 open reading frame 82 [Source:HGNC Symbol;Acc:HGNC:33763]
CCDC137	339230	1.61977	2.91e-05	0.000614457	protein_coding	coiled-coil domain containing 137 [Source:HGNC Symbol;Acc:HGNC:33451]
ZNF692	55657	1.61941	0.000614228	0.00656918	protein_coding	zinc finger protein 692 [Source:HGNC Symbol;Acc:HGNC:26049]
NDUFV1	4723	1.61732	0.000930485	0.00884844	protein_coding	NADH:ubiquinone oxidoreductase core subunit V1 [Source:HGNC Symbol;Acc:HGNC:7716]
RCCD1	91433	1.61731	1.2e-06	5.08e-05	protein_coding	RCC1 domain containing 1 [Source:HGNC Symbol;Acc:HGNC:30457]
MOV10	4343	1.61623	8.31e-07	3.72e-05	protein_coding	Mov10 RISC complex RNA helicase [Source:HGNC Symbol;Acc:HGNC:7200]
LDOC1	23641	1.61609	0.000258115	0.003412	protein_coding	LDOC1, regulator of NFKB signaling [Source:HGNC Symbol;Acc:HGNC:6548]
SLC38A7	55238	1.61318	1.11e-05	0.000284888	protein_coding	solute carrier family 38 member 7 [Source:HGNC Symbol;Acc:HGNC:25582]
LEF1	51176	1.60946	0.0117016	0.0564416	protein_coding	lymphoid enhancer binding factor 1 [Source:HGNC Symbol;Acc:HGNC:6551]
TLDC1	57707	1.60898	0.00141589	0.0120444	protein_coding	TBC/LysM-associated domain containing 1 [Source:HGNC Symbol;Acc:HGNC:29325]
NUTM2G	441457	1.60838	0.00669629	0.0378288	protein_coding	NUT family member 2G [Source:HGNC Symbol;Acc:HGNC:23449]
VANGL1	81839	1.60737	0.000126973	0.00199556	protein_coding	VANGL planar cell polarity protein 1 [Source:HGNC Symbol;Acc:HGNC:15512]
HIST1H4I	8294	1.60713	0.00328949	0.0225348	protein_coding	histone cluster 1 H4 family member i [Source:HGNC Symbol;Acc:HGNC:4793]
VANGL2	57216	1.60559	0.0243016	0.0939698	protein_coding	VANGL planar cell polarity protein 2 [Source:HGNC Symbol;Acc:HGNC:15511]
MUC20	200958	1.60492	0.0153769	0.0686304	protein_coding	mucin 20, cell surface associated [Source:HGNC Symbol;Acc:HGNC:23282]
GNB1L	54584	1.60455	0.000705479	0.0072674	protein_coding	G protein subunit beta 1 like [Source:HGNC Symbol;Acc:HGNC:4397]
P3H4	10609	1.60091	0.000210507	0.0029309	protein_coding	prolyl 3-hydroxylase family member 4 (non-enzymatic) [Source:HGNC Symbol;Acc:HGNC:16946]
SFXN1	94081	1.6009	2.63e-09	2.8e-07	protein_coding	sideroflexin 1 [Source:HGNC Symbol;Acc:HGNC:16085]
ADAM19	8728	1.59914	0.00673752	0.0379939	protein_coding	ADAM metallopeptidase domain 19 [Source:HGNC Symbol;Acc:HGNC:197]
TREX2	11219	1.5991	0.0169597	0.0731454	protein_coding	three prime repair exonuclease 2 [Source:HGNC Symbol;Acc:HGNC:12270]
PARPBP	55010	1.59892	0.00104723	0.00961862	protein_coding	PARP1 binding protein [Source:HGNC Symbol;Acc:HGNC:26074]
GPR143	4935	1.59878	0.0143951	0.0652705	protein_coding	G protein-coupled receptor 143 [Source:HGNC Symbol;Acc:HGNC:20145]
TBC1D7	51256	1.5978	0.0111742	0.0547036	protein_coding	TBC1 domain family member 7 [Source:HGNC Symbol;Acc:HGNC:21066]
HSPA1B	3304	1.59701	0.0169751	0.0731659	protein_coding	heat shock protein family A (Hsp70) member 1B [Source:HGNC Symbol;Acc:HGNC:5233]
CHAF1A	10036	1.59649	5.84e-05	0.00108233	protein_coding	chromatin assembly factor 1 subunit A [Source:HGNC Symbol;Acc:HGNC:1910]
DHFR	1719	1.59627	1.64e-06	6.49e-05	protein_coding	dihydrofolate reductase [Source:HGNC Symbol;Acc:HGNC:2861]
DTYMK	1841	1.5932	0.00564386	0.0335379	protein_coding	deoxythymidylate kinase [Source:HGNC Symbol;Acc:HGNC:3061]
TELO2	9894	1.59034	2.75e-05	0.00058441	protein_coding	telomere maintenance 2 [Source:HGNC Symbol;Acc:HGNC:29099]
ELMO3	79767	1.5886	0.0143609	0.0651675	protein_coding	engulfment and cell motility 3 [Source:HGNC Symbol;Acc:HGNC:17289]
LIG1	3978	1.5871	1.49e-06	5.95e-05	protein_coding	DNA ligase 1 [Source:HGNC Symbol;Acc:HGNC:6598]
ASPHD2	57168	1.58611	0.0110638	0.0543181	protein_coding	aspartate beta-hydroxylase domain containing 2 [Source:HGNC Symbol;Acc:HGNC:30437]
LSR	51599	1.58392	0.00464434	0.0292059	protein_coding	lipolysis stimulated lipoprotein receptor [Source:HGNC Symbol;Acc:HGNC:29572]
ST20	400410	1.58283	0.00762922	0.0416176	protein_coding	suppressor of tumorigenicity 20 [Source:HGNC Symbol;Acc:HGNC:33520]
TRIB3	57761	1.58178	0.00618519	0.0358154	protein_coding	tribbles pseudokinase 3 [Source:HGNC Symbol;Acc:HGNC:16228]
COL18A1	80781	1.58147	0.00382126	0.0252546	protein_coding	collagen type XVIII alpha 1 chain [Source:HGNC Symbol;Acc:HGNC:2195]
CENPN	55839	1.58059	0.00107671	0.00981945	protein_coding	centromere protein N [Source:HGNC Symbol;Acc:HGNC:30873]
CENPP	401541	1.58049	0.000383147	0.00461208	protein_coding	centromere protein P [Source:HGNC Symbol;Acc:HGNC:32933]
ARHGAP22	58504	1.58028	0.00572681	0.0338455	protein_coding	Rho GTPase activating protein 22 [Source:HGNC Symbol;Acc:HGNC:30320]
IGFLR1	79713	1.58016	0.02147	0.0864163	protein_coding	IGF like family receptor 1 [Source:HGNC Symbol;Acc:HGNC:23620]
SH2D2A	9047	1.5796	0.00900897	0.0467922	protein_coding	SH2 domain containing 2A [Source:HGNC Symbol;Acc:HGNC:10821]
PRR22	163154	1.57878	0.00132412	0.0114431	protein_coding	proline rich 22 [Source:HGNC Symbol;Acc:HGNC:28354]
PCDHGA10	56106	1.57774	0.00282829	0.0201867	protein_coding	protocadherin gamma subfamily A, 10 [Source:HGNC Symbol;Acc:HGNC:8697]
ZMIZ2	83637	1.57746	3.43e-06	0.000115719	protein_coding	zinc finger MIZ-type containing 2 [Source:HGNC Symbol;Acc:HGNC:22229]
TMEM45A	55076	1.57734	0.00761108	0.0415516	protein_coding	transmembrane protein 45A [Source:HGNC Symbol;Acc:HGNC:25480]
TUBG1	7283	1.57715	2.93e-05	0.000615985	protein_coding	tubulin gamma 1 [Source:HGNC Symbol;Acc:HGNC:12417]
SPINT2	10653	1.57663	0.026143	0.0989118	protein_coding	serine peptidase inhibitor, Kunitz type 2 [Source:HGNC Symbol;Acc:HGNC:11247]
SUV39H2	79723	1.57518	0.000385694	0.00463192	protein_coding	suppressor of variegation 3-9 homolog 2 [Source:HGNC Symbol;Acc:HGNC:17287]
TMEM27	57393	1.57516	0.00633687	0.0364176	protein_coding	transmembrane protein 27 [Source:HGNC Symbol;Acc:HGNC:29437]
ERFE	151176	1.57445	0.0185949	0.0779852	protein_coding	erythroferrone [Source:HGNC Symbol;Acc:HGNC:26727]
MCM3	4172	1.5744	1.23e-05	0.000309083	protein_coding	minichromosome maintenance complex component 3 [Source:HGNC Symbol;Acc:HGNC:6945]
PSPH	5723	1.57376	0.000405802	0.0048312	protein_coding	phosphoserine phosphatase [Source:HGNC Symbol;Acc:HGNC:9577]
DRD4	1815	1.5737	0.0112532	0.0549964	protein_coding	dopamine receptor D4 [Source:HGNC Symbol;Acc:HGNC:3025]
MRPL23	6150	1.57362	0.0134778	0.0621867	protein_coding	mitochondrial ribosomal protein L23 [Source:HGNC Symbol;Acc:HGNC:10322]
CSTF2	1478	1.57292	1.91e-07	1.09e-05	protein_coding	cleavage stimulation factor subunit 2 [Source:HGNC Symbol;Acc:HGNC:2484]
TMEM79	84283	1.57219	0.000621283	0.00662402	protein_coding	transmembrane protein 79 [Source:HGNC Symbol;Acc:HGNC:28196]
SLC38A1	81539	1.57078	0.000148645	0.00224711	protein_coding	solute carrier family 38 member 1 [Source:HGNC Symbol;Acc:HGNC:13447]
ANKRD61	100310846	1.57072	0.0246304	0.0947714	protein_coding	ankyrin repeat domain 61 [Source:HGNC Symbol;Acc:HGNC:22467]
TIMM8A	1678	1.56921	0.000954513	0.00900751	protein_coding	translocase of inner mitochondrial membrane 8A [Source:HGNC Symbol;Acc:HGNC:11817]
CSNK2B	1460	1.56875	0.000787038	0.00786276	protein_coding	casein kinase 2 beta [Source:HGNC Symbol;Acc:HGNC:2460]
LRRC61	65999	1.56787	0.00109395	0.00991968	protein_coding	leucine rich repeat containing 61 [Source:HGNC Symbol;Acc:HGNC:21704]
DDIT4	54541	1.56638	0.0157538	0.069716	protein_coding	DNA damage inducible transcript 4 [Source:HGNC Symbol;Acc:HGNC:24944]
HIST4H4	121504	1.5658	0.000892461	0.00859531	protein_coding	histone cluster 4 H4 [Source:HGNC Symbol;Acc:HGNC:20510]
CHPF2	54480	1.56341	8.78e-06	0.000234943	protein_coding	chondroitin polymerizing factor 2 [Source:HGNC Symbol;Acc:HGNC:29270]
PAQR6	79957	1.56263	0.0116981	0.0564375	protein_coding	progestin and adipoQ receptor family member 6 [Source:HGNC Symbol;Acc:HGNC:30132]
MRPS34	65993	1.56223	0.00207644	0.0158814	protein_coding	mitochondrial ribosomal protein S34 [Source:HGNC Symbol;Acc:HGNC:16618]
PARL	55486	1.56178	0.00831981	0.0441809	protein_coding	presenilin associated rhomboid like [Source:HGNC Symbol;Acc:HGNC:18253]
MCM6	4175	1.55862	1.3e-06	5.37e-05	protein_coding	minichromosome maintenance complex component 6 [Source:HGNC Symbol;Acc:HGNC:6949]
SNRPA	6626	1.5577	3.39e-05	0.000690583	protein_coding	small nuclear ribonucleoprotein polypeptide A [Source:HGNC Symbol;Acc:HGNC:11151]
NETO2	81831	1.55757	0.000547247	0.00601184	protein_coding	neuropilin and tolloid like 2 [Source:HGNC Symbol;Acc:HGNC:14644]
EBLN2	55096	1.55696	0.0119198	0.0571067	protein_coding	endogenous Bornavirus like nucleoprotein 2 [Source:HGNC Symbol;Acc:HGNC:25493]
CDC7	8317	1.55659	0.00466734	0.029297	protein_coding	cell division cycle 7 [Source:HGNC Symbol;Acc:HGNC:1745]
BAK1	578	1.55483	0.0010571	0.00968344	protein_coding	BCL2 antagonist/killer 1 [Source:HGNC Symbol;Acc:HGNC:949]
LRP8	7804	1.55287	0.0015949	0.0130809	protein_coding	LDL receptor related protein 8 [Source:HGNC Symbol;Acc:HGNC:6700]
NPIPB3	23117	1.55197	0.00619209	0.0358352	protein_coding	nuclear pore complex interacting protein family member B3 [Source:HGNC Symbol;Acc:HGNC:28989]
KIF20B	9585	1.55026	0.000814584	0.00807535	protein_coding	kinesin family member 20B [Source:HGNC Symbol;Acc:HGNC:7212]
ERCC2	2068	1.55002	0.000303897	0.00385385	protein_coding	ERCC excision repair 2, TFIIH core complex helicase subunit [Source:HGNC Symbol;Acc:HGNC:3434]
BRCA2	675	1.54994	9.6e-05	0.00157281	protein_coding	BRCA2, DNA repair associated [Source:HGNC Symbol;Acc:HGNC:1101]
PAQR4	124222	1.54978	0.00400826	0.0261138	protein_coding	progestin and adipoQ receptor family member 4 [Source:HGNC Symbol;Acc:HGNC:26386]
PPAT	5471	1.5484	1.04e-05	0.00027107	protein_coding	phosphoribosyl pyrophosphate amidotransferase [Source:HGNC Symbol;Acc:HGNC:9238]
HRAS	3265	1.54631	0.00323385	0.0222868	protein_coding	HRas proto-oncogene, GTPase [Source:HGNC Symbol;Acc:HGNC:5173]
EME2	197342	1.54599	0.000521229	0.00580958	protein_coding	essential meiotic structure-specific endonuclease subunit 2 [Source:HGNC Symbol;Acc:HGNC:27289]
C5orf34	375444	1.54473	0.000510343	0.00574101	protein_coding	chromosome 5 open reading frame 34 [Source:HGNC Symbol;Acc:HGNC:24738]
CD72	971	1.54446	0.0138398	0.0634029	protein_coding	CD72 molecule [Source:HGNC Symbol;Acc:HGNC:1696]
RNF207	388591	1.54184	0.00506827	0.0310388	protein_coding	ring finger protein 207 [Source:HGNC Symbol;Acc:HGNC:32947]
BRICD5	283870	1.54049	0.00500743	0.0308163	protein_coding	BRICHOS domain containing 5 [Source:HGNC Symbol;Acc:HGNC:28309]
NBPF20	100288142	1.54029	2e-05	0.000458733	protein_coding	NBPF member 20 [Source:HGNC Symbol;Acc:HGNC:32000]
LY6G5B	58496	1.5402	0.0162781	0.0712408	protein_coding	lymphocyte antigen 6 family member G5B [Source:HGNC Symbol;Acc:HGNC:13931]
AIFM1	9131	1.53843	7.02e-05	0.00123231	protein_coding	apoptosis inducing factor mitochondria associated 1 [Source:HGNC Symbol;Acc:HGNC:8768]
NCAPD2	9918	1.53746	7.03e-06	0.000201531	protein_coding	non-SMC condensin I complex subunit D2 [Source:HGNC Symbol;Acc:HGNC:24305]
DHTKD1	55526	1.53725	0.0094449	0.0484704	protein_coding	dehydrogenase E1 and transketolase domain containing 1 [Source:HGNC Symbol;Acc:HGNC:23537]
SLC25A39	51629	1.53527	0.000597673	0.0064221	protein_coding	solute carrier family 25 member 39 [Source:HGNC Symbol;Acc:HGNC:24279]
SNX32	254122	1.53407	0.0262451	0.0991706	protein_coding	sorting nexin 32 [Source:HGNC Symbol;Acc:HGNC:26423]
LINC01125	728537	1.5335	0.00114659	0.0102661	protein_coding	long intergenic non-protein coding RNA 1125 [Source:HGNC Symbol;Acc:HGNC:49272]
DPM2	8818	1.53261	0.000445344	0.00518228	protein_coding	dolichyl-phosphate mannosyltransferase subunit 2, regulatory [Source:HGNC Symbol;Acc:HGNC:3006]
C1orf159	54991	1.53135	6.89e-05	0.00121516	protein_coding	chromosome 1 open reading frame 159 [Source:HGNC Symbol;Acc:HGNC:26062]
SNRNP70	6625	1.52977	2.47e-05	0.000538087	protein_coding	small nuclear ribonucleoprotein U1 subunit 70 [Source:HGNC Symbol;Acc:HGNC:11150]
IZUMO4	113177	1.52886	0.00926656	0.047793	protein_coding	IZUMO family member 4 [Source:HGNC Symbol;Acc:HGNC:26950]
INTS4	92105	1.52547	0.000122372	0.00193647	protein_coding	integrator complex subunit 4 [Source:HGNC Symbol;Acc:HGNC:25048]
LRRC45	201255	1.5236	0.00152861	0.0127097	protein_coding	leucine rich repeat containing 45 [Source:HGNC Symbol;Acc:HGNC:28302]
SORD	6652	1.52199	0.000748605	0.00756717	protein_coding	sorbitol dehydrogenase [Source:HGNC Symbol;Acc:HGNC:11184]
E2F3	1871	1.52184	0.000570075	0.00621297	protein_coding	E2F transcription factor 3 [Source:HGNC Symbol;Acc:HGNC:3115]
ZNF783	100289678	1.51869	0.000204818	0.00287134	protein_coding	zinc finger family member 783 [Source:HGNC Symbol;Acc:HGNC:27222]
COQ3	51805	1.51853	0.00331126	0.0226462	protein_coding	coenzyme Q3, methyltransferase [Source:HGNC Symbol;Acc:HGNC:18175]
HDAC10	83933	1.51814	0.00817006	0.0435652	protein_coding	histone deacetylase 10 [Source:HGNC Symbol;Acc:HGNC:18128]
COL6A3	1293	1.51778	0.0201132	0.0824283	protein_coding	collagen type VI alpha 3 chain [Source:HGNC Symbol;Acc:HGNC:2213]
TDRKH	11022	1.51469	0.0130271	0.0607872	protein_coding	tudor and KH domain containing [Source:HGNC Symbol;Acc:HGNC:11713]
F8A1	8263	1.51398	7.48e-06	0.000211475	protein_coding	coagulation factor VIII associated 1 [Source:HGNC Symbol;Acc:HGNC:3547]
FBXO41	150726	1.5136	0.00507636	0.0310616	protein_coding	F-box protein 41 [Source:HGNC Symbol;Acc:HGNC:29409]
MRPL37	51253	1.51266	0.000127478	0.00199742	protein_coding	mitochondrial ribosomal protein L37 [Source:HGNC Symbol;Acc:HGNC:14034]
C22orf23	84645	1.51176	0.0166855	0.0724633	protein_coding	chromosome 22 open reading frame 23 [Source:HGNC Symbol;Acc:HGNC:18589]
EXOSC4	54512	1.51015	0.0088917	0.04637	protein_coding	exosome component 4 [Source:HGNC Symbol;Acc:HGNC:18189]
SWI5	375757	1.50993	0.00370486	0.0246752	protein_coding	SWI5 homologous recombination repair protein [Source:HGNC Symbol;Acc:HGNC:31412]
C1orf74	148304	1.50892	0.00166074	0.0134556	protein_coding	chromosome 1 open reading frame 74 [Source:HGNC Symbol;Acc:HGNC:26319]
TRMU	55687	1.50741	0.000189649	0.00271427	protein_coding	tRNA 5-methylaminomethyl-2-thiouridylate methyltransferase [Source:HGNC Symbol;Acc:HGNC:25481]
TPBGL	100507050	1.50705	0.005146	0.0314164	protein_coding	trophoblast glycoprotein like [Source:HGNC Symbol;Acc:HGNC:44159]
CISD1	55847	1.50441	0.00653408	0.037219	protein_coding	CDGSH iron sulfur domain 1 [Source:HGNC Symbol;Acc:HGNC:30880]
MATR3	9782	1.504	0.0113048	0.0551337	protein_coding	matrin 3 [Source:HGNC Symbol;Acc:HGNC:6912]
ZFYVE19	84936	1.50381	0.000225541	0.00309631	protein_coding	zinc finger FYVE-type containing 19 [Source:HGNC Symbol;Acc:HGNC:20758]
NMRAL1	57407	1.50327	0.00157328	0.0129646	protein_coding	NmrA like redox sensor 1 [Source:HGNC Symbol;Acc:HGNC:24987]
TRPV4	59341	1.50316	0.00131112	0.0113641	protein_coding	transient receptor potential cation channel subfamily V member 4 [Source:HGNC Symbol;Acc:HGNC:18083]
CCNL2	81669	1.5022	0.000567528	0.00618849	protein_coding	cyclin L2 [Source:HGNC Symbol;Acc:HGNC:20570]
NASP	4678	1.50217	9.49e-06	0.000249714	protein_coding	nuclear autoantigenic sperm protein [Source:HGNC Symbol;Acc:HGNC:7644]
DDR1	780	1.50083	0.00347746	0.0234945	protein_coding	discoidin domain receptor tyrosine kinase 1 [Source:HGNC Symbol;Acc:HGNC:2730]
PCNA	5111	1.50066	0.000137919	0.0021223	protein_coding	proliferating cell nuclear antigen [Source:HGNC Symbol;Acc:HGNC:8729]
FLAD1	80308	1.49953	4.1e-05	0.000805626	protein_coding	flavin adenine dinucleotide synthetase 1 [Source:HGNC Symbol;Acc:HGNC:24671]
RP9	6100	1.49926	0.00236858	0.0176573	protein_coding	retinitis pigmentosa 9 (autosomal dominant) [Source:HGNC Symbol;Acc:HGNC:10288]
SLC18B1	116843	1.49853	0.000706514	0.00726962	protein_coding	solute carrier family 18 member B1 [Source:HGNC Symbol;Acc:HGNC:21573]
TGFBI	7045	1.4983	0.00813549	0.0434483	protein_coding	transforming growth factor beta induced [Source:HGNC Symbol;Acc:HGNC:11771]
SEC31B	25956	1.49682	0.00974159	0.0496123	protein_coding	SEC31 homolog B, COPII coat complex component [Source:HGNC Symbol;Acc:HGNC:23197]
SSR4	6748	1.49602	0.000866885	0.00845977	protein_coding	signal sequence receptor subunit 4 [Source:HGNC Symbol;Acc:HGNC:11326]
EPRS	2058	1.49537	0.00162476	0.0132459	protein_coding	glutamyl-prolyl-tRNA synthetase [Source:HGNC Symbol;Acc:HGNC:3418]
OPLAH	26873	1.49394	0.0165664	0.0720689	protein_coding	5-oxoprolinase (ATP-hydrolysing) [Source:HGNC Symbol;Acc:HGNC:8149]
NSD2	7468	1.49104	1.36e-08	1.13e-06	protein_coding	nuclear receptor binding SET domain protein 2 [Source:HGNC Symbol;Acc:HGNC:12766]
DLG3	1741	1.4877	0.000721576	0.00736579	protein_coding	discs large MAGUK scaffold protein 3 [Source:HGNC Symbol;Acc:HGNC:2902]
DNASE1	1773	1.48707	0.000811271	0.00805637	protein_coding	deoxyribonuclease 1 [Source:HGNC Symbol;Acc:HGNC:2956]
ADAMTS6	11174	1.4868	0.00704999	0.0393	protein_coding	ADAM metallopeptidase with thrombospondin type 1 motif 6 [Source:HGNC Symbol;Acc:HGNC:222]
PLOD1	5351	1.48576	8.19e-05	0.0013872	protein_coding	procollagen-lysine,2-oxoglutarate 5-dioxygenase 1 [Source:HGNC Symbol;Acc:HGNC:9081]
TPBG	7162	1.48536	0.000761826	0.00767884	protein_coding	trophoblast glycoprotein [Source:HGNC Symbol;Acc:HGNC:12004]
TMEM41A	90407	1.48303	2.75e-05	0.00058446	protein_coding	transmembrane protein 41A [Source:HGNC Symbol;Acc:HGNC:30544]
CSAD	51380	1.48164	0.0196091	0.0810139	protein_coding	cysteine sulfinic acid decarboxylase [Source:HGNC Symbol;Acc:HGNC:18966]
YY2	404281	1.48062	0.00129691	0.0112742	protein_coding	YY2 transcription factor [Source:HGNC Symbol;Acc:HGNC:31684]
NUP43	348995	1.48061	1.68e-06	6.61e-05	protein_coding	nucleoporin 43 [Source:HGNC Symbol;Acc:HGNC:21182]
POSTN	10631	1.4801	0.0208683	0.0846057	protein_coding	periostin [Source:HGNC Symbol;Acc:HGNC:16953]
SULF2	55959	1.47808	0.0122294	0.0580505	protein_coding	sulfatase 2 [Source:HGNC Symbol;Acc:HGNC:20392]
PGGHG	80162	1.4775	0.0148865	0.0670218	protein_coding	protein-glucosylgalactosylhydroxylysine glucosidase [Source:HGNC Symbol;Acc:HGNC:26210]
WDR77	79084	1.47637	1.78e-06	6.88e-05	protein_coding	WD repeat domain 77 [Source:HGNC Symbol;Acc:HGNC:29652]
COL9A2	1298	1.47527	0.00465608	0.0292441	protein_coding	collagen type IX alpha 2 chain [Source:HGNC Symbol;Acc:HGNC:2218]
MTHFD1L	25902	1.47469	9.76e-05	0.00159556	protein_coding	methylenetetrahydrofolate dehydrogenase (NADP+ dependent) 1 like [Source:HGNC Symbol;Acc:HGNC:21055]
THOP1	7064	1.47349	0.000244428	0.00328155	protein_coding	thimet oligopeptidase 1 [Source:HGNC Symbol;Acc:HGNC:11793]
EEF2KMT	196483	1.47207	0.00139427	0.0118899	protein_coding	eukaryotic elongation factor 2 lysine methyltransferase [Source:HGNC Symbol;Acc:HGNC:32221]
KIAA0907	22889	1.47067	0.0012922	0.0112427	protein_coding	KIAA0907 [Source:HGNC Symbol;Acc:HGNC:29145]
MSTO1	55154	1.47057	0.000144276	0.00220205	protein_coding	misato 1, mitochondrial distribution and morphology regulator [Source:HGNC Symbol;Acc:HGNC:29678]
NSUN5	55695	1.46948	0.000513302	0.00575449	protein_coding	NOP2/Sun RNA methyltransferase family member 5 [Source:HGNC Symbol;Acc:HGNC:16385]
MRPL2	51069	1.46848	0.00664563	0.0376568	protein_coding	mitochondrial ribosomal protein L2 [Source:HGNC Symbol;Acc:HGNC:14056]
SLC17A9	63910	1.4684	0.0131691	0.0612416	protein_coding	solute carrier family 17 member 9 [Source:HGNC Symbol;Acc:HGNC:16192]
FAM118A	55007	1.46544	0.00376888	0.0249805	protein_coding	family with sequence similarity 118 member A [Source:HGNC Symbol;Acc:HGNC:1313]
PPIH	10465	1.46522	0.00190863	0.0148963	protein_coding	peptidylprolyl isomerase H [Source:HGNC Symbol;Acc:HGNC:14651]
HAUS5	23354	1.46409	1.33e-06	5.43e-05	protein_coding	HAUS augmin like complex subunit 5 [Source:HGNC Symbol;Acc:HGNC:29130]
CKAP2	26586	1.4631	0.000130236	0.00203137	protein_coding	cytoskeleton associated protein 2 [Source:HGNC Symbol;Acc:HGNC:1990]
AMMECR1	9949	1.45953	0.000151389	0.00227691	protein_coding	Alport syndrome, mental retardation, midface hypoplasia and elliptocytosis chromosomal region gene 1 [Source:HGNC Symbol;Acc:HGNC:467]
RPP40	10799	1.45943	0.00112543	0.0101383	protein_coding	ribonuclease P/MRP subunit p40 [Source:HGNC Symbol;Acc:HGNC:20992]
PSMG4	389362	1.45833	0.00160103	0.0131161	protein_coding	proteasome assembly chaperone 4 [Source:HGNC Symbol;Acc:HGNC:21108]
ANO7	50636	1.45682	0.0117489	0.0565901	protein_coding	anoctamin 7 [Source:HGNC Symbol;Acc:HGNC:31677]
PES1	23481	1.45674	0.0010348	0.00952991	protein_coding	pescadillo ribosomal biogenesis factor 1 [Source:HGNC Symbol;Acc:HGNC:8848]
HSPE1	3336	1.45598	0.00295454	0.0207986	protein_coding	heat shock protein family E (Hsp10) member 1 [Source:HGNC Symbol;Acc:HGNC:5269]
TUT1	64852	1.45596	9.25e-05	0.00153025	protein_coding	terminal uridylyl transferase 1, U6 snRNA-specific [Source:HGNC Symbol;Acc:HGNC:26184]
RHBDD3	25807	1.45482	0.000419954	0.0049426	protein_coding	rhomboid domain containing 3 [Source:HGNC Symbol;Acc:HGNC:1308]
INCENP	3619	1.45341	9.15e-06	0.000242266	protein_coding	inner centromere protein [Source:HGNC Symbol;Acc:HGNC:6058]
RFWD3	55159	1.45298	3.72e-07	1.86e-05	protein_coding	ring finger and WD repeat domain 3 [Source:HGNC Symbol;Acc:HGNC:25539]
GGT5	2687	1.45182	0.00309384	0.0215378	protein_coding	gamma-glutamyltransferase 5 [Source:HGNC Symbol;Acc:HGNC:4260]
MRPS2	51116	1.4515	0.00342039	0.0232307	protein_coding	mitochondrial ribosomal protein S2 [Source:HGNC Symbol;Acc:HGNC:14495]
PSMD2	5708	1.45094	0.000205853	0.00288167	protein_coding	proteasome 26S subunit, non-ATPase 2 [Source:HGNC Symbol;Acc:HGNC:9559]
CTAGE8	100142659	1.45063	0.0171077	0.0735683	protein_coding	CTAGE family member 8 [Source:HGNC Symbol;Acc:HGNC:37294]
NAA40	79829	1.45032	4.19e-11	7.92e-09	protein_coding	N(alpha)-acetyltransferase 40, NatD catalytic subunit [Source:HGNC Symbol;Acc:HGNC:25845]
SGO2	151246	1.44923	0.0005584	0.00610833	protein_coding	shugoshin 2 [Source:HGNC Symbol;Acc:HGNC:30812]
MRPL53	116540	1.44923	0.00861059	0.0452473	protein_coding	mitochondrial ribosomal protein L53 [Source:HGNC Symbol;Acc:HGNC:16684]
HELB	92797	1.44684	0.00124621	0.010907	protein_coding	DNA helicase B [Source:HGNC Symbol;Acc:HGNC:17196]
SMS	6611	1.44618	0.000205732	0.00288167	protein_coding	spermine synthase [Source:HGNC Symbol;Acc:HGNC:11123]
WDR27	253769	1.44342	0.00147509	0.0123915	protein_coding	WD repeat domain 27 [Source:HGNC Symbol;Acc:HGNC:21248]
SPATC1L	84221	1.4429	0.00261079	0.0190295	protein_coding	spermatogenesis and centriole associated 1 like [Source:HGNC Symbol;Acc:HGNC:1298]
ZMYND19	116225	1.44157	1.75e-06	6.8e-05	protein_coding	zinc finger MYND-type containing 19 [Source:HGNC Symbol;Acc:HGNC:21146]
RBMX2	51634	1.44098	0.000897609	0.00861672	protein_coding	RNA binding motif protein, X-linked 2 [Source:HGNC Symbol;Acc:HGNC:24282]
PUSL1	126789	1.44083	0.00101857	0.00943527	protein_coding	pseudouridylate synthase-like 1 [Source:HGNC Symbol;Acc:HGNC:26914]
WDR92	116143	1.43987	0.0021606	0.0164034	protein_coding	WD repeat domain 92 [Source:HGNC Symbol;Acc:HGNC:25176]
ENC1	8507	1.43973	3.18e-06	0.000108355	protein_coding	ectodermal-neural cortex 1 [Source:HGNC Symbol;Acc:HGNC:3345]
CNIH3	149111	1.43947	0.0228626	0.0903104	protein_coding	cornichon family AMPA receptor auxiliary protein 3 [Source:HGNC Symbol;Acc:HGNC:26802]
POLE	5426	1.43902	4.65e-05	0.00089463	protein_coding	DNA polymerase epsilon, catalytic subunit [Source:HGNC Symbol;Acc:HGNC:9177]
THOC2	57187	1.43869	1.6e-05	0.000383808	protein_coding	THO complex 2 [Source:HGNC Symbol;Acc:HGNC:19073]
BEND3	57673	1.43841	0.000875429	0.00850011	protein_coding	BEN domain containing 3 [Source:HGNC Symbol;Acc:HGNC:23040]
WDR46	9277	1.43802	0.000572461	0.00623239	protein_coding	WD repeat domain 46 [Source:HGNC Symbol;Acc:HGNC:13923]
KLHL17	339451	1.43793	0.0014737	0.012388	protein_coding	kelch like family member 17 [Source:HGNC Symbol;Acc:HGNC:24023]
SMC4	10051	1.43655	2.28e-05	0.00050818	protein_coding	structural maintenance of chromosomes 4 [Source:HGNC Symbol;Acc:HGNC:14013]
FAM207A	85395	1.43593	0.00136763	0.0117015	protein_coding	family with sequence similarity 207 member A [Source:HGNC Symbol;Acc:HGNC:15811]
TMEM177	80775	1.43543	0.00765455	0.0417116	protein_coding	transmembrane protein 177 [Source:HGNC Symbol;Acc:HGNC:28143]
NUDT22	84304	1.43527	0.00319464	0.0220519	protein_coding	nudix hydrolase 22 [Source:HGNC Symbol;Acc:HGNC:28189]
SYNJ2	8871	1.43476	0.000134227	0.00207789	protein_coding	synaptojanin 2 [Source:HGNC Symbol;Acc:HGNC:11504]
POLR2I	5438	1.43387	0.0244891	0.0944615	protein_coding	RNA polymerase II subunit I [Source:HGNC Symbol;Acc:HGNC:9196]
RHNO1	83695	1.43341	1.93e-06	7.28e-05	protein_coding	RAD9-HUS1-RAD1 interacting nuclear orphan 1 [Source:HGNC Symbol;Acc:HGNC:28206]
STRADA	92335	1.43296	0.00364801	0.0243575	protein_coding	STE20-related kinase adaptor alpha [Source:HGNC Symbol;Acc:HGNC:30172]
TOMM40	10452	1.43239	0.000975754	0.00915379	protein_coding	translocase of outer mitochondrial membrane 40 [Source:HGNC Symbol;Acc:HGNC:18001]
SUV39H1	6839	1.43212	8.31e-06	0.000227584	protein_coding	suppressor of variegation 3-9 homolog 1 [Source:HGNC Symbol;Acc:HGNC:11479]
TBRG4	9238	1.43142	0.000547236	0.00601184	protein_coding	transforming growth factor beta regulator 4 [Source:HGNC Symbol;Acc:HGNC:17443]
ACCS	84680	1.4311	0.00091995	0.00879026	protein_coding	1-aminocyclopropane-1-carboxylate synthase homolog (inactive) [Source:HGNC Symbol;Acc:HGNC:23989]
IKZF3	22806	1.43054	0.022448	0.0891865	protein_coding	IKAROS family zinc finger 3 [Source:HGNC Symbol;Acc:HGNC:13178]
NEMP1	23306	1.42808	0.000817606	0.00810141	protein_coding	nuclear envelope integral membrane protein 1 [Source:HGNC Symbol;Acc:HGNC:29001]
CENPS	378708	1.42524	0.0113683	0.0553646	protein_coding	centromere protein S [Source:HGNC Symbol;Acc:HGNC:23163]
GPATCH4	54865	1.42458	0.0019211	0.0149653	protein_coding	G-patch domain containing 4 [Source:HGNC Symbol;Acc:HGNC:25982]
TMEM187	8269	1.42436	0.00392623	0.0256931	protein_coding	transmembrane protein 187 [Source:HGNC Symbol;Acc:HGNC:13705]
CTTN	2017	1.42419	0.00590971	0.0346188	protein_coding	cortactin [Source:HGNC Symbol;Acc:HGNC:3338]
TRIM47	91107	1.42342	0.00321292	0.0221499	protein_coding	tripartite motif containing 47 [Source:HGNC Symbol;Acc:HGNC:19020]
COASY	80347	1.42326	0.000819919	0.00811264	protein_coding	Coenzyme A synthase [Source:HGNC Symbol;Acc:HGNC:29932]
CCT3	7203	1.42311	0.000711303	0.00730432	protein_coding	chaperonin containing TCP1 subunit 3 [Source:HGNC Symbol;Acc:HGNC:1616]
RPA3	6119	1.42215	0.00618151	0.0358041	protein_coding	replication protein A3 [Source:HGNC Symbol;Acc:HGNC:10291]
ACAD8	27034	1.42147	0.00828394	0.0440131	protein_coding	acyl-CoA dehydrogenase family member 8 [Source:HGNC Symbol;Acc:HGNC:87]
LUC7L3	51747	1.42143	0.00011286	0.00180541	protein_coding	LUC7 like 3 pre-mRNA splicing factor [Source:HGNC Symbol;Acc:HGNC:24309]
TTYH3	80727	1.4213	0.000147286	0.00222984	protein_coding	tweety family member 3 [Source:HGNC Symbol;Acc:HGNC:22222]
IDH3G	3421	1.42038	0.00011701	0.00186266	protein_coding	isocitrate dehydrogenase 3 (NAD(+)) gamma [Source:HGNC Symbol;Acc:HGNC:5386]
MTG1	92170	1.42013	0.00445434	0.0283046	protein_coding	mitochondrial ribosome associated GTPase 1 [Source:HGNC Symbol;Acc:HGNC:32159]
PIGX	54965	1.42001	0.00105292	0.00965799	protein_coding	phosphatidylinositol glycan anchor biosynthesis class X [Source:HGNC Symbol;Acc:HGNC:26046]
SV2A	9900	1.41943	0.0136832	0.0628671	protein_coding	synaptic vesicle glycoprotein 2A [Source:HGNC Symbol;Acc:HGNC:20566]
SPRN	503542	1.41927	0.00762519	0.0416066	protein_coding	shadow of prion protein [Source:HGNC Symbol;Acc:HGNC:16871]
PDCD2L	84306	1.41905	0.0077399	0.0419991	protein_coding	programmed cell death 2 like [Source:HGNC Symbol;Acc:HGNC:28194]
H2AFX	3014	1.41863	0.000649226	0.00684759	protein_coding	H2A histone family member X [Source:HGNC Symbol;Acc:HGNC:4739]
NUP155	9631	1.41806	7.8e-05	0.00133103	protein_coding	nucleoporin 155 [Source:HGNC Symbol;Acc:HGNC:8063]
ACP6	51205	1.41558	0.00409443	0.0265882	protein_coding	acid phosphatase 6, lysophosphatidic [Source:HGNC Symbol;Acc:HGNC:29609]
MC1R	4157	1.41459	0.0115346	0.0558841	protein_coding	melanocortin 1 receptor [Source:HGNC Symbol;Acc:HGNC:6929]
TARS2	80222	1.41357	0.00233473	0.0174554	protein_coding	threonyl-tRNA synthetase 2, mitochondrial (putative) [Source:HGNC Symbol;Acc:HGNC:30740]
BYSL	705	1.41173	0.00784386	0.0423146	protein_coding	bystin like [Source:HGNC Symbol;Acc:HGNC:1157]
GRTP1	79774	1.41168	0.026189	0.0990311	protein_coding	growth hormone regulated TBC protein 1 [Source:HGNC Symbol;Acc:HGNC:20310]
TRAF1	7185	1.40917	0.0176582	0.0752763	protein_coding	TNF receptor associated factor 1 [Source:HGNC Symbol;Acc:HGNC:12031]
AP1S1	1174	1.40681	0.00280151	0.0200511	protein_coding	adaptor related protein complex 1 sigma 1 subunit [Source:HGNC Symbol;Acc:HGNC:559]
PATL2	197135	1.4042	0.0254067	0.0969039	protein_coding	PAT1 homolog 2 [Source:HGNC Symbol;Acc:HGNC:33630]
GAL3ST4	79690	1.40368	0.00429435	0.0275179	protein_coding	galactose-3-O-sulfotransferase 4 [Source:HGNC Symbol;Acc:HGNC:24145]
MAN1B1	11253	1.40129	0.00286953	0.0203629	protein_coding	mannosidase alpha class 1B member 1 [Source:HGNC Symbol;Acc:HGNC:6823]
ABRACL	58527	1.40114	0.00775622	0.0420324	protein_coding	ABRA C-terminal like [Source:HGNC Symbol;Acc:HGNC:21230]
PSMG1	8624	1.40071	0.000365147	0.00446315	protein_coding	proteasome assembly chaperone 1 [Source:HGNC Symbol;Acc:HGNC:3043]
NARF	26502	1.40044	0.0012039	0.0106269	protein_coding	nuclear prelamin A recognition factor [Source:HGNC Symbol;Acc:HGNC:29916]
PHKG2	5261	1.40028	5.44e-05	0.00102114	protein_coding	phosphorylase kinase catalytic subunit gamma 2 [Source:HGNC Symbol;Acc:HGNC:8931]
PGP	283871	1.39883	0.0193825	0.080319	protein_coding	phosphoglycolate phosphatase [Source:HGNC Symbol;Acc:HGNC:8909]
SLC25A1	6576	1.39851	0.00522961	0.0317815	protein_coding	solute carrier family 25 member 1 [Source:HGNC Symbol;Acc:HGNC:10979]
HCN3	57657	1.39813	0.0111452	0.0546244	protein_coding	hyperpolarization activated cyclic nucleotide gated potassium channel 3 [Source:HGNC Symbol;Acc:HGNC:19183]
KIFC2	90990	1.39793	0.00298404	0.0209431	protein_coding	kinesin family member C2 [Source:HGNC Symbol;Acc:HGNC:29530]
SDCCAG3	10807	1.39693	5.44e-06	0.00016398	protein_coding	serologically defined colon cancer antigen 3 [Source:HGNC Symbol;Acc:HGNC:10667]
STAP2	55620	1.3949	0.00131747	0.0114096	protein_coding	signal transducing adaptor family member 2 [Source:HGNC Symbol;Acc:HGNC:30430]
IDH2	3418	1.39489	0.021171	0.0855972	protein_coding	isocitrate dehydrogenase (NADP(+)) 2, mitochondrial [Source:HGNC Symbol;Acc:HGNC:5383]
CKAP4	10970	1.39469	0.000204837	0.00287134	protein_coding	cytoskeleton associated protein 4 [Source:HGNC Symbol;Acc:HGNC:16991]
QPCTL	54814	1.39446	0.0017684	0.014128	protein_coding	glutaminyl-peptide cyclotransferase like [Source:HGNC Symbol;Acc:HGNC:25952]
SPCS2	9789	1.39093	0.00145845	0.01231	protein_coding	signal peptidase complex subunit 2 [Source:HGNC Symbol;Acc:HGNC:28962]
RUSC1	23623	1.38934	0.00205611	0.0157786	protein_coding	RUN and SH3 domain containing 1 [Source:HGNC Symbol;Acc:HGNC:17153]
GARS	2617	1.38765	1.04e-05	0.000271123	protein_coding	glycyl-tRNA synthetase [Source:HGNC Symbol;Acc:HGNC:4162]
HYLS1	219844	1.38654	0.000192595	0.00274262	protein_coding	HYLS1, centriolar and ciliogenesis associated [Source:HGNC Symbol;Acc:HGNC:26558]
XPNPEP3	63929	1.38383	0.00018412	0.00265679	protein_coding	X-prolyl aminopeptidase 3 [Source:HGNC Symbol;Acc:HGNC:28052]
TTF2	8458	1.38341	4.84e-06	0.000150858	protein_coding	transcription termination factor 2 [Source:HGNC Symbol;Acc:HGNC:12398]
MMACHC	25974	1.38247	1.74e-05	0.000409076	protein_coding	methylmalonic aciduria (cobalamin deficiency) cblC type, with homocystinuria [Source:HGNC Symbol;Acc:HGNC:24525]
KIF24	347240	1.38067	0.00544943	0.0327608	protein_coding	kinesin family member 24 [Source:HGNC Symbol;Acc:HGNC:19916]
TGIF2	60436	1.37741	0.0163572	0.0714739	protein_coding	TGFB induced factor homeobox 2 [Source:HGNC Symbol;Acc:HGNC:15764]
MRTO4	51154	1.37611	0.0105636	0.0525377	protein_coding	MRT4 homolog, ribosome maturation factor [Source:HGNC Symbol;Acc:HGNC:18477]
NUP210	23225	1.37603	0.00440245	0.0280701	protein_coding	nucleoporin 210 [Source:HGNC Symbol;Acc:HGNC:30052]
KRTCAP2	200185	1.37432	0.025406	0.0969039	protein_coding	keratinocyte associated protein 2 [Source:HGNC Symbol;Acc:HGNC:28942]
SARS2	54938	1.37407	0.00273486	0.0197109	protein_coding	seryl-tRNA synthetase 2, mitochondrial [Source:HGNC Symbol;Acc:HGNC:17697]
GALE	2582	1.37274	0.00881814	0.0460329	protein_coding	UDP-galactose-4-epimerase [Source:HGNC Symbol;Acc:HGNC:4116]
PFKP	5214	1.37249	0.00519192	0.0316369	protein_coding	phosphofructokinase, platelet [Source:HGNC Symbol;Acc:HGNC:8878]
MXD3	83463	1.37236	0.0153319	0.068474	protein_coding	MAX dimerization protein 3 [Source:HGNC Symbol;Acc:HGNC:14008]
TSPAN10	83882	1.37229	0.000536845	0.00592394	protein_coding	tetraspanin 10 [Source:HGNC Symbol;Acc:HGNC:29942]
MAMDC4	158056	1.37226	0.000530193	0.00587339	protein_coding	MAM domain containing 4 [Source:HGNC Symbol;Acc:HGNC:24083]
WDR74	54663	1.37207	0.00129023	0.0112302	protein_coding	WD repeat domain 74 [Source:HGNC Symbol;Acc:HGNC:25529]
FAM136A	84908	1.372	2.74e-07	1.43e-05	protein_coding	family with sequence similarity 136 member A [Source:HGNC Symbol;Acc:HGNC:25911]
HPRT1	3251	1.37166	6.2e-05	0.00112282	protein_coding	hypoxanthine phosphoribosyltransferase 1 [Source:HGNC Symbol;Acc:HGNC:5157]
XPO5	57510	1.37051	2.88e-05	0.000609697	protein_coding	exportin 5 [Source:HGNC Symbol;Acc:HGNC:17675]
PTPN7	5778	1.37022	0.0233288	0.0916439	protein_coding	protein tyrosine phosphatase, non-receptor type 7 [Source:HGNC Symbol;Acc:HGNC:9659]
EIF5B	9669	1.36932	0.00154849	0.0128233	protein_coding	eukaryotic translation initiation factor 5B [Source:HGNC Symbol;Acc:HGNC:30793]
HSPA5	3309	1.36911	0.00046069	0.00530991	protein_coding	heat shock protein family A (Hsp70) member 5 [Source:HGNC Symbol;Acc:HGNC:5238]
SLC39A7	7922	1.36887	6.65e-05	0.00118257	protein_coding	solute carrier family 39 member 7 [Source:HGNC Symbol;Acc:HGNC:4927]
YKT6	10652	1.36682	0.000577122	0.0062732	protein_coding	YKT6 v-SNARE homolog [Source:HGNC Symbol;Acc:HGNC:16959]
PYCR3	65263	1.36657	0.000648639	0.0068449	protein_coding	pyrroline-5-carboxylate reductase 3 [Source:HGNC Symbol;Acc:HGNC:25846]
GRAMD2B	65983	1.36652	0.000840691	0.00825479	protein_coding	GRAM domain containing 2B [Source:HGNC Symbol;Acc:HGNC:24911]
FBXL19	54620	1.36417	2.66e-05	0.000571806	protein_coding	F-box and leucine rich repeat protein 19 [Source:HGNC Symbol;Acc:HGNC:25300]
FAH	2184	1.36346	0.0134925	0.0621956	protein_coding	fumarylacetoacetate hydrolase [Source:HGNC Symbol;Acc:HGNC:3579]
HIP1R	9026	1.36306	0.00182558	0.0144787	protein_coding	huntingtin interacting protein 1 related [Source:HGNC Symbol;Acc:HGNC:18415]
KDELR2	11014	1.36031	2.98e-05	0.000626257	protein_coding	KDEL endoplasmic reticulum protein retention receptor 2 [Source:HGNC Symbol;Acc:HGNC:6305]
TAP2	6891	1.36025	0.00344469	0.0233361	protein_coding	transporter 2, ATP binding cassette subfamily B member [Source:HGNC Symbol;Acc:HGNC:44]
TNFRSF4	7293	1.35973	0.00822824	0.0438075	protein_coding	TNF receptor superfamily member 4 [Source:HGNC Symbol;Acc:HGNC:11918]
SRD5A3	79644	1.35959	0.0239946	0.0932429	protein_coding	steroid 5 alpha-reductase 3 [Source:HGNC Symbol;Acc:HGNC:25812]
ZNF850	342892	1.35826	0.00353375	0.0237968	protein_coding	zinc finger protein 850 [Source:HGNC Symbol;Acc:HGNC:27994]
COA4	51287	1.35799	0.00950935	0.048715	protein_coding	cytochrome c oxidase assembly factor 4 homolog [Source:HGNC Symbol;Acc:HGNC:24604]
IARS	3376	1.35704	0.000465932	0.00535834	protein_coding	isoleucyl-tRNA synthetase [Source:HGNC Symbol;Acc:HGNC:5330]
SELENOI	85465	1.35698	0.00995248	0.0503731	protein_coding	selenoprotein I [Source:HGNC Symbol;Acc:HGNC:29361]
HIST1H2BK	85236	1.3567	0.00912504	0.0472048	protein_coding	histone cluster 1 H2B family member k [Source:HGNC Symbol;Acc:HGNC:13954]
RALGPS2	55103	1.35642	0.0191432	0.079712	protein_coding	Ral GEF with PH domain and SH3 binding motif 2 [Source:HGNC Symbol;Acc:HGNC:30279]
MSI2	124540	1.35614	0.00456507	0.0288394	protein_coding	musashi RNA binding protein 2 [Source:HGNC Symbol;Acc:HGNC:18585]
AURKAIP1	54998	1.35427	0.024024	0.0933017	protein_coding	aurora kinase A interacting protein 1 [Source:HGNC Symbol;Acc:HGNC:24114]
NRM	11270	1.35307	0.00667541	0.0377425	protein_coding	nurim (nuclear envelope membrane protein) [Source:HGNC Symbol;Acc:HGNC:8003]
ABCF2	10061	1.3521	0.000149459	0.00225289	protein_coding	ATP binding cassette subfamily F member 2 [Source:HGNC Symbol;Acc:HGNC:71]
ANKHD1	54882	1.34992	0.00108184	0.0098467	protein_coding	ankyrin repeat and KH domain containing 1 [Source:HGNC Symbol;Acc:HGNC:24714]
FKBPL	63943	1.34916	0.00739746	0.0407305	protein_coding	FK506 binding protein like [Source:HGNC Symbol;Acc:HGNC:13949]
GMPS	8833	1.3463	8.25e-06	0.000226414	protein_coding	guanine monophosphate synthase [Source:HGNC Symbol;Acc:HGNC:4378]
PRIM2	5558	1.34475	0.000104187	0.00169027	protein_coding	primase (DNA) subunit 2 [Source:HGNC Symbol;Acc:HGNC:9370]
ZNF786	136051	1.34314	0.00295154	0.0207947	protein_coding	zinc finger protein 786 [Source:HGNC Symbol;Acc:HGNC:21806]
NUP62	23636	1.3427	1.56e-05	0.000376127	protein_coding	nucleoporin 62 [Source:HGNC Symbol;Acc:HGNC:8066]
APEX2	27301	1.34239	0.000261001	0.00343888	protein_coding	apurinic/apyrimidinic endodeoxyribonuclease 2 [Source:HGNC Symbol;Acc:HGNC:17889]
FAM46C	54855	1.34155	0.0202677	0.0828483	protein_coding	family with sequence similarity 46 member C [Source:HGNC Symbol;Acc:HGNC:24712]
FGFR1OP	11116	1.34051	0.00548067	0.0328904	protein_coding	FGFR1 oncogene partner [Source:HGNC Symbol;Acc:HGNC:17012]
ZBED6CL	113763	1.339	0.00295739	0.0207986	protein_coding	ZBED6 C-terminal like [Source:HGNC Symbol;Acc:HGNC:21720]
CEP131	22994	1.33864	0.000274406	0.00357213	protein_coding	centrosomal protein 131 [Source:HGNC Symbol;Acc:HGNC:29511]
ZNF512B	57473	1.33626	0.00646844	0.0369369	protein_coding	zinc finger protein 512B [Source:HGNC Symbol;Acc:HGNC:29212]
MRPL51	51258	1.33515	0.00614933	0.0356578	protein_coding	mitochondrial ribosomal protein L51 [Source:HGNC Symbol;Acc:HGNC:14044]
C8orf44	56260	1.33489	0.0108898	0.0537067	protein_coding	chromosome 8 open reading frame 44 [Source:HGNC Symbol;Acc:HGNC:25646]
FBXL6	26233	1.3346	0.000956997	0.00901062	protein_coding	F-box and leucine rich repeat protein 6 [Source:HGNC Symbol;Acc:HGNC:13603]
TIMP1	7076	1.33252	0.0218336	0.0873853	protein_coding	TIMP metallopeptidase inhibitor 1 [Source:HGNC Symbol;Acc:HGNC:11820]
MRPS12	6183	1.32949	0.0161088	0.0707835	protein_coding	mitochondrial ribosomal protein S12 [Source:HGNC Symbol;Acc:HGNC:10380]
MARCKSL1	65108	1.3294	0.00151095	0.0125984	protein_coding	MARCKS like 1 [Source:HGNC Symbol;Acc:HGNC:7142]
SLC5A6	8884	1.3287	0.000430894	0.00504545	protein_coding	solute carrier family 5 member 6 [Source:HGNC Symbol;Acc:HGNC:11041]
CDK5	1020	1.32603	0.00318256	0.0219773	protein_coding	cyclin dependent kinase 5 [Source:HGNC Symbol;Acc:HGNC:1774]
TAZ	6901	1.32497	0.000516911	0.00578021	protein_coding	tafazzin [Source:HGNC Symbol;Acc:HGNC:11577]
ZNHIT2	741	1.32415	0.00988102	0.0500729	protein_coding	zinc finger HIT-type containing 2 [Source:HGNC Symbol;Acc:HGNC:1177]
LYPLA2	11313	1.32378	0.00123729	0.0108704	protein_coding	lysophospholipase II [Source:HGNC Symbol;Acc:HGNC:6738]
AP5Z1	9907	1.3233	0.0162985	0.0712867	protein_coding	adaptor related protein complex 5 zeta 1 subunit [Source:HGNC Symbol;Acc:HGNC:22197]
TBL3		1.32033	0.000786235	0.00785854	protein_coding	transducin beta like 3 [Source:HGNC Symbol;Acc:HGNC:11587]
HDGF	3068	1.31804	0.00117361	0.0104444	protein_coding	heparin binding growth factor [Source:HGNC Symbol;Acc:HGNC:4856]
CRELD2	79174	1.318	0.00284917	0.0202586	protein_coding	cysteine rich with EGF like domains 2 [Source:HGNC Symbol;Acc:HGNC:28150]
ZNF296	162979	1.31601	0.0248961	0.0955795	protein_coding	zinc finger protein 296 [Source:HGNC Symbol;Acc:HGNC:15981]
U2AF1	7307	1.31589	0.0195288	0.0808115	protein_coding	U2 small nuclear RNA auxiliary factor 1 [Source:HGNC Symbol;Acc:HGNC:12453]
GPX8	493869	1.31574	0.0142378	0.0647089	protein_coding	glutathione peroxidase 8 (putative) [Source:HGNC Symbol;Acc:HGNC:33100]
STIP1	10963	1.31557	0.000130796	0.00203702	protein_coding	stress induced phosphoprotein 1 [Source:HGNC Symbol;Acc:HGNC:11387]
MAGOHB	55110	1.31542	0.000917126	0.0087714	protein_coding	mago homolog B, exon junction complex core component [Source:HGNC Symbol;Acc:HGNC:25504]
CORO7	79585	1.31538	0.00890862	0.0464113	protein_coding	coronin 7 [Source:HGNC Symbol;Acc:HGNC:26161]
BCL2L12	83596	1.31491	0.000153988	0.00230926	protein_coding	BCL2 like 12 [Source:HGNC Symbol;Acc:HGNC:13787]
B4GALT2	8704	1.31442	0.00394589	0.025789	protein_coding	beta-1,4-galactosyltransferase 2 [Source:HGNC Symbol;Acc:HGNC:925]
RTEL1-TNFRSF6B		1.3132	0.0190051	0.0792576	protein_coding	RTEL1-TNFRSF6B readthrough (NMD candidate) [Source:HGNC Symbol;Acc:HGNC:44095]
KCTD13	253980	1.31262	4.12e-05	0.00080826	protein_coding	potassium channel tetramerization domain containing 13 [Source:HGNC Symbol;Acc:HGNC:22234]
SIL1	64374	1.31228	0.0102832	0.0516039	protein_coding	SIL1 nucleotide exchange factor [Source:HGNC Symbol;Acc:HGNC:24624]
DHRS11	79154	1.31129	0.0145012	0.0656167	protein_coding	dehydrogenase/reductase 11 [Source:HGNC Symbol;Acc:HGNC:28639]
CPOX	1371	1.31126	0.000189683	0.00271427	protein_coding	coproporphyrinogen oxidase [Source:HGNC Symbol;Acc:HGNC:2321]
DCTPP1	79077	1.31112	0.00537115	0.0324409	protein_coding	dCTP pyrophosphatase 1 [Source:HGNC Symbol;Acc:HGNC:28777]
GEMIN7	79760	1.31087	0.00346639	0.0234351	protein_coding	gem nuclear organelle associated protein 7 [Source:HGNC Symbol;Acc:HGNC:20045]
HSD3B7	80270	1.30628	0.0207569	0.0842987	protein_coding	hydroxy-delta-5-steroid dehydrogenase, 3 beta- and steroid delta-isomerase 7 [Source:HGNC Symbol;Acc:HGNC:18324]
IRF3	3661	1.30469	0.000125225	0.00197411	protein_coding	interferon regulatory factor 3 [Source:HGNC Symbol;Acc:HGNC:6118]
FOXRED2	80020	1.30452	0.00117724	0.0104587	protein_coding	FAD dependent oxidoreductase domain containing 2 [Source:HGNC Symbol;Acc:HGNC:26264]
ADAT2	134637	1.30137	0.00176187	0.0140813	protein_coding	adenosine deaminase, tRNA specific 2 [Source:HGNC Symbol;Acc:HGNC:21172]
BANF1	8815	1.30125	0.00773901	0.0419991	protein_coding	barrier to autointegration factor 1 [Source:HGNC Symbol;Acc:HGNC:17397]
TIMM10	26519	1.29871	0.0210756	0.085295	protein_coding	translocase of inner mitochondrial membrane 10 [Source:HGNC Symbol;Acc:HGNC:11814]
AGAP6	414189	1.29866	0.00114428	0.0102543	protein_coding	ArfGAP with GTPase domain, ankyrin repeat and PH domain 6 [Source:HGNC Symbol;Acc:HGNC:23466]
LAS1L	81887	1.2984	4.34e-05	0.000844278	protein_coding	LAS1 like, ribosome biogenesis factor [Source:HGNC Symbol;Acc:HGNC:25726]
NOP2	4839	1.29708	2.56e-05	0.000552886	protein_coding	NOP2 nucleolar protein [Source:HGNC Symbol;Acc:HGNC:7867]
CDC25B	994	1.29688	0.000960933	0.00904356	protein_coding	cell division cycle 25B [Source:HGNC Symbol;Acc:HGNC:1726]
FAM53A	152877	1.2966	0.0213877	0.086203	protein_coding	family with sequence similarity 53 member A [Source:HGNC Symbol;Acc:HGNC:31860]
BCAP31	10134	1.29657	0.00364646	0.024357	protein_coding	B-cell receptor associated protein 31 [Source:HGNC Symbol;Acc:HGNC:16695]
IGSF3	3321	1.29624	0.02507	0.0960324	protein_coding	immunoglobulin superfamily member 3 [Source:HGNC Symbol;Acc:HGNC:5950]
DSCC1	79075	1.29585	0.00756485	0.0414089	protein_coding	DNA replication and sister chromatid cohesion 1 [Source:HGNC Symbol;Acc:HGNC:24453]
FAM81A	145773	1.29526	0.0237959	0.0927369	protein_coding	family with sequence similarity 81 member A [Source:HGNC Symbol;Acc:HGNC:28379]
ANKRD36	375248	1.29481	0.0131485	0.0611834	protein_coding	ankyrin repeat domain 36 [Source:HGNC Symbol;Acc:HGNC:24079]
DDX39A	10212	1.29404	0.000631622	0.00670997	protein_coding	DExD-box helicase 39A [Source:HGNC Symbol;Acc:HGNC:17821]
YARS	8565	1.29372	2.63e-06	9.28e-05	protein_coding	tyrosyl-tRNA synthetase [Source:HGNC Symbol;Acc:HGNC:12840]
TMEM117	84216	1.29178	0.0167743	0.0726244	protein_coding	transmembrane protein 117 [Source:HGNC Symbol;Acc:HGNC:25308]
SEC61A1	29927	1.29149	1.83e-09	2.08e-07	protein_coding	Sec61 translocon alpha 1 subunit [Source:HGNC Symbol;Acc:HGNC:18276]
BICDL1	92558	1.29091	0.0134877	0.0621905	protein_coding	BICD family like cargo adaptor 1 [Source:HGNC Symbol;Acc:HGNC:28095]
GART	2618	1.29039	0.000488484	0.0055496	protein_coding	phosphoribosylglycinamide formyltransferase, phosphoribosylglycinamide synthetase, phosphoribosylaminoimidazole synthetase [Source:HGNC Symbol;Acc:HGNC:4163]
SSRP1	6749	1.28883	3.16e-06	0.000107728	protein_coding	structure specific recognition protein 1 [Source:HGNC Symbol;Acc:HGNC:11327]
POLR2H	5437	1.28876	0.00125553	0.0109745	protein_coding	RNA polymerase II subunit H [Source:HGNC Symbol;Acc:HGNC:9195]
POLM	27434	1.28541	0.000178439	0.00259662	protein_coding	DNA polymerase mu [Source:HGNC Symbol;Acc:HGNC:9185]
ANGPTL6	83854	1.28537	0.026143	0.0989118	protein_coding	angiopoietin like 6 [Source:HGNC Symbol;Acc:HGNC:23140]
ZNF282	8427	1.28506	8.19e-05	0.0013872	protein_coding	zinc finger protein 282 [Source:HGNC Symbol;Acc:HGNC:13076]
MDC1	9656	1.28419	0.000296654	0.00379702	protein_coding	mediator of DNA damage checkpoint 1 [Source:HGNC Symbol;Acc:HGNC:21163]
ATOX1	475	1.28226	0.0248448	0.0954181	protein_coding	antioxidant 1 copper chaperone [Source:HGNC Symbol;Acc:HGNC:798]
NDUFA13	51079	1.28105	0.0185134	0.0777329	protein_coding	NADH:ubiquinone oxidoreductase subunit A13 [Source:HGNC Symbol;Acc:HGNC:17194]
POLD3	10714	1.28064	0.00166235	0.0134633	protein_coding	DNA polymerase delta 3, accessory subunit [Source:HGNC Symbol;Acc:HGNC:20932]
FBXO45	200933	1.28028	0.000107336	0.00173182	protein_coding	F-box protein 45 [Source:HGNC Symbol;Acc:HGNC:29148]
LRR1	122769	1.27934	0.00152164	0.0126619	protein_coding	leucine rich repeat protein 1 [Source:HGNC Symbol;Acc:HGNC:19742]
C19orf24	55009	1.27894	0.0105505	0.0524977	protein_coding	chromosome 19 open reading frame 24 [Source:HGNC Symbol;Acc:HGNC:26073]
VARS2	57176	1.2778	0.00150528	0.0125692	protein_coding	valyl-tRNA synthetase 2, mitochondrial [Source:HGNC Symbol;Acc:HGNC:21642]
GPR89B	51463	1.27735	0.000313728	0.00395475	protein_coding	G protein-coupled receptor 89B [Source:HGNC Symbol;Acc:HGNC:13840]
ARFGAP1	55738	1.27544	2.3e-05	0.000512048	protein_coding	ADP ribosylation factor GTPase activating protein 1 [Source:HGNC Symbol;Acc:HGNC:15852]
SFXN4	119559	1.27428	0.0193161	0.0801879	protein_coding	sideroflexin 4 [Source:HGNC Symbol;Acc:HGNC:16088]
MST1	4485	1.27315	0.0153055	0.0683805	protein_coding	macrophage stimulating 1 [Source:HGNC Symbol;Acc:HGNC:7380]
VKORC1	79001	1.27231	0.0026241	0.019113	protein_coding	vitamin K epoxide reductase complex subunit 1 [Source:HGNC Symbol;Acc:HGNC:23663]
UTP14A	10813	1.27228	8.36e-06	0.000228023	protein_coding	UTP14A, small subunit processome component [Source:HGNC Symbol;Acc:HGNC:10665]
INTS6L	203522	1.27191	0.0162797	0.0712408	protein_coding	integrator complex subunit 6 like [Source:HGNC Symbol;Acc:HGNC:27334]
NR2C2AP	126382	1.27133	0.000756687	0.0076335	protein_coding	nuclear receptor 2C2 associated protein [Source:HGNC Symbol;Acc:HGNC:30763]
MRPL17	63875	1.27116	0.00179888	0.0143327	protein_coding	mitochondrial ribosomal protein L17 [Source:HGNC Symbol;Acc:HGNC:14053]
NOP58	51602	1.26986	0.00296061	0.0208141	protein_coding	NOP58 ribonucleoprotein [Source:HGNC Symbol;Acc:HGNC:29926]
PYGO2	90780	1.26978	0.00070868	0.00728827	protein_coding	pygopus family PHD finger 2 [Source:HGNC Symbol;Acc:HGNC:30257]
DNMT1	1786	1.26837	1.75e-05	0.000411883	protein_coding	DNA methyltransferase 1 [Source:HGNC Symbol;Acc:HGNC:2976]
FKBP2	2286	1.26476	0.0067132	0.0379042	protein_coding	FK506 binding protein 2 [Source:HGNC Symbol;Acc:HGNC:3718]
PHF6	84295	1.26413	0.000335067	0.00418286	protein_coding	PHD finger protein 6 [Source:HGNC Symbol;Acc:HGNC:18145]
PSMC3	5702	1.26169	0.00907732	0.0470313	protein_coding	proteasome 26S subunit, ATPase 3 [Source:HGNC Symbol;Acc:HGNC:9549]
ACYP1	97	1.26112	0.00582201	0.0342217	protein_coding	acylphosphatase 1 [Source:HGNC Symbol;Acc:HGNC:179]
TOMM34	10953	1.26078	0.00155717	0.0128796	protein_coding	translocase of outer mitochondrial membrane 34 [Source:HGNC Symbol;Acc:HGNC:15746]
C11orf80	79703	1.25982	0.000226369	0.00310354	protein_coding	chromosome 11 open reading frame 80 [Source:HGNC Symbol;Acc:HGNC:26197]
TRMT2A	27037	1.25852	0.000514893	0.0057639	protein_coding	tRNA methyltransferase 2 homolog A [Source:HGNC Symbol;Acc:HGNC:24974]
DDX56	54606	1.25777	0.000483112	0.00551899	protein_coding	DEAD-box helicase 56 [Source:HGNC Symbol;Acc:HGNC:18193]
UNG	7374	1.25628	0.00215957	0.0164016	protein_coding	uracil DNA glycosylase [Source:HGNC Symbol;Acc:HGNC:12572]
TRAF5	7188	1.25616	0.00596136	0.0348323	protein_coding	TNF receptor associated factor 5 [Source:HGNC Symbol;Acc:HGNC:12035]
ANKRD36B	57730	1.25599	0.0130851	0.060989	protein_coding	ankyrin repeat domain 36B [Source:HGNC Symbol;Acc:HGNC:29333]
PTGR1	22949	1.25584	0.0139748	0.0638445	protein_coding	prostaglandin reductase 1 [Source:HGNC Symbol;Acc:HGNC:18429]
SURF2	6835	1.2543	0.0103756	0.0519281	protein_coding	surfeit 2 [Source:HGNC Symbol;Acc:HGNC:11475]
SLC5A3	6526	1.25256	0.000875383	0.00850011	protein_coding	solute carrier family 5 member 3 [Source:HGNC Symbol;Acc:HGNC:11038]
AP4B1	10717	1.25198	5.39e-05	0.00101366	protein_coding	adaptor related protein complex 4 beta 1 subunit [Source:HGNC Symbol;Acc:HGNC:572]
TSPAN6	7105	1.2519	0.0079992	0.042887	protein_coding	tetraspanin 6 [Source:HGNC Symbol;Acc:HGNC:11858]
NT5DC2	64943	1.25116	0.00879445	0.0459681	protein_coding	5'-nucleotidase domain containing 2 [Source:HGNC Symbol;Acc:HGNC:25717]
AP2S1	1175	1.25096	0.0126198	0.0594926	protein_coding	adaptor related protein complex 2 sigma 1 subunit [Source:HGNC Symbol;Acc:HGNC:565]
PLXNA3	55558	1.25023	0.000469152	0.00539157	protein_coding	plexin A3 [Source:HGNC Symbol;Acc:HGNC:9101]
NKRF	55922	1.24927	1.64e-07	9.71e-06	protein_coding	NFKB repressing factor [Source:HGNC Symbol;Acc:HGNC:19374]
C1orf35	79169	1.24926	0.00747643	0.0410885	protein_coding	chromosome 1 open reading frame 35 [Source:HGNC Symbol;Acc:HGNC:19032]
GET4	51608	1.24817	0.0112586	0.0549964	protein_coding	golgi to ER traffic protein 4 [Source:HGNC Symbol;Acc:HGNC:21690]
ZNF212	7988	1.24621	0.000321363	0.00404055	protein_coding	zinc finger protein 212 [Source:HGNC Symbol;Acc:HGNC:13004]
EED	8726	1.24442	0.000531552	0.0058812	protein_coding	embryonic ectoderm development [Source:HGNC Symbol;Acc:HGNC:3188]
WEE1	7465	1.24411	0.00823247	0.0438082	protein_coding	WEE1 G2 checkpoint kinase [Source:HGNC Symbol;Acc:HGNC:12761]
PRPF19	27339	1.24395	5.45e-06	0.00016398	protein_coding	pre-mRNA processing factor 19 [Source:HGNC Symbol;Acc:HGNC:17896]
FRMD8	83786	1.2427	0.000783415	0.00783795	protein_coding	FERM domain containing 8 [Source:HGNC Symbol;Acc:HGNC:25462]
PAK1	5058	1.24183	0.0123043	0.0582714	protein_coding	p21 (RAC1) activated kinase 1 [Source:HGNC Symbol;Acc:HGNC:8590]
HOOK2	29911	1.24134	0.00936449	0.0481871	protein_coding	hook microtubule tethering protein 2 [Source:HGNC Symbol;Acc:HGNC:19885]
PGK1	5230	1.24096	0.0108957	0.053723	protein_coding	phosphoglycerate kinase 1 [Source:HGNC Symbol;Acc:HGNC:8896]
RABL6	55684	1.24025	0.00529381	0.0320516	protein_coding	RAB, member RAS oncogene family like 6 [Source:HGNC Symbol;Acc:HGNC:24703]
DAP	1611	1.23861	0.00173954	0.013957	protein_coding	death associated protein [Source:HGNC Symbol;Acc:HGNC:2672]
CLTB	1212	1.23805	0.0234465	0.0919487	protein_coding	clathrin light chain B [Source:HGNC Symbol;Acc:HGNC:2091]
AARS	16	1.238	0.000105598	0.00170912	protein_coding	alanyl-tRNA synthetase [Source:HGNC Symbol;Acc:HGNC:20]
SPDL1	54908	1.23783	1.88e-07	1.08e-05	protein_coding	spindle apparatus coiled-coil protein 1 [Source:HGNC Symbol;Acc:HGNC:26010]
ZBTB12	221527	1.23743	0.00319549	0.0220519	protein_coding	zinc finger and BTB domain containing 12 [Source:HGNC Symbol;Acc:HGNC:19066]
SAAL1	113174	1.23627	4.37e-05	0.00084921	protein_coding	serum amyloid A like 1 [Source:HGNC Symbol;Acc:HGNC:25158]
POP1	10940	1.23555	0.00117277	0.0104444	protein_coding	POP1 homolog, ribonuclease P/MRP subunit [Source:HGNC Symbol;Acc:HGNC:30129]
CBX5	23468	1.23529	0.00105596	0.00967728	protein_coding	chromobox 5 [Source:HGNC Symbol;Acc:HGNC:1555]
RMI1	80010	1.2351	0.00396051	0.0258518	protein_coding	RecQ mediated genome instability 1 [Source:HGNC Symbol;Acc:HGNC:25764]
MZT2B	80097	1.23203	0.009497	0.0486815	protein_coding	mitotic spindle organizing protein 2B [Source:HGNC Symbol;Acc:HGNC:25886]
APOO	79135	1.23168	0.00587723	0.0344677	protein_coding	apolipoprotein O [Source:HGNC Symbol;Acc:HGNC:28727]
ALG6	29929	1.23094	0.000353357	0.00434738	protein_coding	ALG6, alpha-1,3-glucosyltransferase [Source:HGNC Symbol;Acc:HGNC:23157]
DNAJB11	51726	1.23081	7.34e-06	0.000208484	protein_coding	DnaJ heat shock protein family (Hsp40) member B11 [Source:HGNC Symbol;Acc:HGNC:14889]
MRPL11	65003	1.22989	0.0178895	0.0760579	protein_coding	mitochondrial ribosomal protein L11 [Source:HGNC Symbol;Acc:HGNC:14042]
PRPF3	9129	1.22543	2.4e-05	0.000527886	protein_coding	pre-mRNA processing factor 3 [Source:HGNC Symbol;Acc:HGNC:17348]
PAQR7	164091	1.22492	0.0085759	0.045088	protein_coding	progestin and adipoQ receptor family member 7 [Source:HGNC Symbol;Acc:HGNC:23146]
MRM1	79922	1.22412	0.0106894	0.0529716	protein_coding	mitochondrial rRNA methyltransferase 1 [Source:HGNC Symbol;Acc:HGNC:26202]
CCAR1	55749	1.22366	2.57e-06	9.1e-05	protein_coding	cell division cycle and apoptosis regulator 1 [Source:HGNC Symbol;Acc:HGNC:24236]
FAM102A	399665	1.22202	0.000364508	0.00446063	protein_coding	family with sequence similarity 102 member A [Source:HGNC Symbol;Acc:HGNC:31419]
MRPL24	79590	1.22153	0.0159031	0.0701737	protein_coding	mitochondrial ribosomal protein L24 [Source:HGNC Symbol;Acc:HGNC:14037]
NDC1	55706	1.22123	7.21e-05	0.00125734	protein_coding	NDC1 transmembrane nucleoporin [Source:HGNC Symbol;Acc:HGNC:25525]
CKAP5	9793	1.22032	0.00071485	0.00732979	protein_coding	cytoskeleton associated protein 5 [Source:HGNC Symbol;Acc:HGNC:28959]
GALNT2	2590	1.21867	0.0137646	0.0631287	protein_coding	polypeptide N-acetylgalactosaminyltransferase 2 [Source:HGNC Symbol;Acc:HGNC:4124]
SEMA4B	10509	1.21768	0.0237074	0.0925271	protein_coding	semaphorin 4B [Source:HGNC Symbol;Acc:HGNC:10730]
LSG1	55341	1.2152	0.000248586	0.00332631	protein_coding	large 60S subunit nuclear export GTPase 1 [Source:HGNC Symbol;Acc:HGNC:25652]
PDP1	54704	1.21484	0.00282153	0.0201593	protein_coding	pyruvate dehyrogenase phosphatase catalytic subunit 1 [Source:HGNC Symbol;Acc:HGNC:9279]
PPAN	56342	1.21244	0.00775582	0.0420324	protein_coding	peter pan homolog (Drosophila) [Source:HGNC Symbol;Acc:HGNC:9227]
TARBP1	6894	1.21183	0.0202398	0.0827573	protein_coding	TAR (HIV-1) RNA binding protein 1 [Source:HGNC Symbol;Acc:HGNC:11568]
MTMR1	8776	1.21133	1.81e-05	0.000423172	protein_coding	myotubularin related protein 1 [Source:HGNC Symbol;Acc:HGNC:7449]
HGH1	51236	1.21083	0.000890076	0.00857634	protein_coding	HGH1 homolog [Source:HGNC Symbol;Acc:HGNC:24161]
DNPH1	10591	1.21076	0.0107931	0.0533379	protein_coding	2'-deoxynucleoside 5'-phosphate N-hydrolase 1 [Source:HGNC Symbol;Acc:HGNC:21218]
IER5L	389792	1.2107	0.00719136	0.0399047	protein_coding	immediate early response 5 like [Source:HGNC Symbol;Acc:HGNC:23679]
RFC5	5985	1.21028	0.00045048	0.00521848	protein_coding	replication factor C subunit 5 [Source:HGNC Symbol;Acc:HGNC:9973]
SMC2	10592	1.21005	0.000988852	0.00924854	protein_coding	structural maintenance of chromosomes 2 [Source:HGNC Symbol;Acc:HGNC:14011]
TIMM50	92609	1.20964	0.0131388	0.0611699	protein_coding	translocase of inner mitochondrial membrane 50 [Source:HGNC Symbol;Acc:HGNC:23656]
DBF4	10926	1.20927	6.91e-05	0.00121751	protein_coding	DBF4 zinc finger [Source:HGNC Symbol;Acc:HGNC:17364]
PRIM1	5557	1.20888	0.00206219	0.0157985	protein_coding	primase (DNA) subunit 1 [Source:HGNC Symbol;Acc:HGNC:9369]
ZNF408	79797	1.20824	0.00114306	0.0102478	protein_coding	zinc finger protein 408 [Source:HGNC Symbol;Acc:HGNC:20041]
PABPN1	8106	1.20771	0.000726221	0.00739098	protein_coding	poly(A) binding protein nuclear 1 [Source:HGNC Symbol;Acc:HGNC:8565]
PRRC2C	23215	1.20708	0.000391657	0.00469261	protein_coding	proline rich coiled-coil 2C [Source:HGNC Symbol;Acc:HGNC:24903]
SSSCA1	10534	1.20625	0.00881695	0.0460329	protein_coding	Sjogren syndrome/scleroderma autoantigen 1 [Source:HGNC Symbol;Acc:HGNC:11328]
EHMT2	10919	1.20606	0.00395291	0.0258241	protein_coding	euchromatic histone lysine methyltransferase 2 [Source:HGNC Symbol;Acc:HGNC:14129]
SLC2A8	29988	1.20516	0.00183952	0.0145274	protein_coding	solute carrier family 2 member 8 [Source:HGNC Symbol;Acc:HGNC:13812]
RAD9A	5883	1.20502	0.00568493	0.0336848	protein_coding	RAD9 checkpoint clamp component A [Source:HGNC Symbol;Acc:HGNC:9827]
PCNX2	80003	1.20494	0.000554839	0.00608228	protein_coding	pecanex homolog 2 [Source:HGNC Symbol;Acc:HGNC:8736]
NCAPD3	23310	1.20378	0.000918437	0.00877987	protein_coding	non-SMC condensin II complex subunit D3 [Source:HGNC Symbol;Acc:HGNC:28952]
CYHR1	50626	1.20334	0.00773708	0.0419991	protein_coding	cysteine and histidine rich 1 [Source:HGNC Symbol;Acc:HGNC:17806]
TRMT1	55621	1.20223	0.000513774	0.00575449	protein_coding	tRNA methyltransferase 1 [Source:HGNC Symbol;Acc:HGNC:25980]
ZNF814	730051	1.20123	0.00178027	0.0142118	protein_coding	zinc finger protein 814 [Source:HGNC Symbol;Acc:HGNC:33258]
SNRPA1	6627	1.20061	5.91e-06	0.000175454	protein_coding	small nuclear ribonucleoprotein polypeptide A' [Source:HGNC Symbol;Acc:HGNC:11152]
LIMK1	3984	1.19983	0.00430314	0.0275647	protein_coding	LIM domain kinase 1 [Source:HGNC Symbol;Acc:HGNC:6613]
MSANTD3	91283	1.1997	0.0257802	0.0979345	protein_coding	Myb/SANT DNA binding domain containing 3 [Source:HGNC Symbol;Acc:HGNC:23370]
TMED3	23423	1.19959	0.00646327	0.0369176	protein_coding	transmembrane p24 trafficking protein 3 [Source:HGNC Symbol;Acc:HGNC:28889]
EBP	10682	1.19893	0.0197569	0.0813962	protein_coding	emopamil binding protein (sterol isomerase) [Source:HGNC Symbol;Acc:HGNC:3133]
TMEM201	199953	1.19881	0.0049987	0.0307961	protein_coding	transmembrane protein 201 [Source:HGNC Symbol;Acc:HGNC:33719]
FAM213A	84293	1.19827	0.00666305	0.0377243	protein_coding	family with sequence similarity 213 member A [Source:HGNC Symbol;Acc:HGNC:28651]
INTS1	26173	1.19686	0.000300578	0.00383298	protein_coding	integrator complex subunit 1 [Source:HGNC Symbol;Acc:HGNC:24555]
LYSMD1	388695	1.19632	0.0156566	0.0695072	protein_coding	LysM domain containing 1 [Source:HGNC Symbol;Acc:HGNC:32070]
CARS	833	1.19629	0.000123521	0.00195023	protein_coding	cysteinyl-tRNA synthetase [Source:HGNC Symbol;Acc:HGNC:1493]
MRPL15	29088	1.19608	0.0262886	0.0993168	protein_coding	mitochondrial ribosomal protein L15 [Source:HGNC Symbol;Acc:HGNC:14054]
TMEM208	29100	1.19328	0.0189353	0.0790731	protein_coding	transmembrane protein 208 [Source:HGNC Symbol;Acc:HGNC:25015]
RBL1	5933	1.19214	2.67e-05	0.000572136	protein_coding	RB transcriptional corepressor like 1 [Source:HGNC Symbol;Acc:HGNC:9893]
FAM57A	79850	1.19191	0.00396367	0.025856	protein_coding	family with sequence similarity 57 member A [Source:HGNC Symbol;Acc:HGNC:29646]
CUTA	51596	1.19132	0.0160108	0.0705283	protein_coding	cutA divalent cation tolerance homolog [Source:HGNC Symbol;Acc:HGNC:21101]
MSH6	2956	1.19062	0.000652565	0.00687226	protein_coding	mutS homolog 6 [Source:HGNC Symbol;Acc:HGNC:7329]
PSMB3	5691	1.19018	0.0255038	0.0971348	protein_coding	proteasome subunit beta 3 [Source:HGNC Symbol;Acc:HGNC:9540]
PLD6	201164	1.18999	0.0167461	0.0725892	protein_coding	phospholipase D family member 6 [Source:HGNC Symbol;Acc:HGNC:30447]
RPS6KB2	6199	1.18812	0.0073379	0.0404999	protein_coding	ribosomal protein S6 kinase B2 [Source:HGNC Symbol;Acc:HGNC:10437]
OXCT1	5019	1.18681	0.00196117	0.0152176	protein_coding	3-oxoacid CoA-transferase 1 [Source:HGNC Symbol;Acc:HGNC:8527]
GSS	2937	1.18595	0.000288501	0.00371111	protein_coding	glutathione synthetase [Source:HGNC Symbol;Acc:HGNC:4624]
BARD1	580	1.18556	0.000140391	0.00215392	protein_coding	BRCA1 associated RING domain 1 [Source:HGNC Symbol;Acc:HGNC:952]
VMA21	203547	1.18457	3.96e-05	0.000783718	protein_coding	VMA21, vacuolar ATPase assembly factor [Source:HGNC Symbol;Acc:HGNC:22082]
FLVCR1	28982	1.18418	0.0206146	0.0838399	protein_coding	feline leukemia virus subgroup C cellular receptor 1 [Source:HGNC Symbol;Acc:HGNC:24682]
TPD52	7163	1.18392	0.00100835	0.00937856	protein_coding	tumor protein D52 [Source:HGNC Symbol;Acc:HGNC:12005]
PDIA3	2923	1.18388	0.00743188	0.040909	protein_coding	protein disulfide isomerase family A member 3 [Source:HGNC Symbol;Acc:HGNC:4606]
CEP128	145508	1.1835	7.91e-05	0.00134791	protein_coding	centrosomal protein 128 [Source:HGNC Symbol;Acc:HGNC:20359]
MERTK	10461	1.18196	0.0015683	0.0129301	protein_coding	MER proto-oncogene, tyrosine kinase [Source:HGNC Symbol;Acc:HGNC:7027]
RCN1	5954	1.18142	4.57e-05	0.000881959	protein_coding	reticulocalbin 1 [Source:HGNC Symbol;Acc:HGNC:9934]
MUTYH	4595	1.18102	0.00230081	0.0172645	protein_coding	mutY DNA glycosylase [Source:HGNC Symbol;Acc:HGNC:7527]
ALYREF	10189	1.18037	0.0181085	0.0766702	protein_coding	Aly/REF export factor [Source:HGNC Symbol;Acc:HGNC:19071]
SLC35B2	347734	1.17905	0.0108226	0.0534392	protein_coding	solute carrier family 35 member B2 [Source:HGNC Symbol;Acc:HGNC:16872]
WDR5	11091	1.1789	7.59e-05	0.00130196	protein_coding	WD repeat domain 5 [Source:HGNC Symbol;Acc:HGNC:12757]
ZIK1	284307	1.17836	0.00520928	0.03169	protein_coding	zinc finger protein interacting with K protein 1 [Source:HGNC Symbol;Acc:HGNC:33104]
PBDC1	51260	1.17794	0.0107612	0.0532117	protein_coding	polysaccharide biosynthesis domain containing 1 [Source:HGNC Symbol;Acc:HGNC:28790]
ORAOV1	220064	1.17788	0.00376342	0.0249663	protein_coding	oral cancer overexpressed 1 [Source:HGNC Symbol;Acc:HGNC:17589]
PSMB2	5690	1.17695	0.000927651	0.00884335	protein_coding	proteasome subunit beta 2 [Source:HGNC Symbol;Acc:HGNC:9539]
PUM3	9933	1.17553	0.000792353	0.00790054	protein_coding	pumilio RNA binding family member 3 [Source:HGNC Symbol;Acc:HGNC:29676]
DHCR7	1717	1.17378	0.016468	0.0717604	protein_coding	7-dehydrocholesterol reductase [Source:HGNC Symbol;Acc:HGNC:2860]
YIF1B	90522	1.17375	0.00924932	0.0477519	protein_coding	Yip1 interacting factor homolog B, membrane trafficking protein [Source:HGNC Symbol;Acc:HGNC:30511]
PA2G4	5036	1.17349	0.000201401	0.00283861	protein_coding	proliferation-associated 2G4 [Source:HGNC Symbol;Acc:HGNC:8550]
PLA2G6	8398	1.17299	0.0177672	0.0756325	protein_coding	phospholipase A2 group VI [Source:HGNC Symbol;Acc:HGNC:9039]
TIAF1	9220	1.17232	0.00880525	0.0460064	protein_coding	TGFB1-induced anti-apoptotic factor 1 [Source:HGNC Symbol;Acc:HGNC:11803]
FIBP	9158	1.17191	0.00562134	0.0334619	protein_coding	FGF1 intracellular binding protein [Source:HGNC Symbol;Acc:HGNC:3705]
AATF	26574	1.17011	0.00427166	0.0274056	protein_coding	apoptosis antagonizing transcription factor [Source:HGNC Symbol;Acc:HGNC:19235]
USP5	8078	1.16975	0.00484366	0.0299928	protein_coding	ubiquitin specific peptidase 5 [Source:HGNC Symbol;Acc:HGNC:12628]
PPM1G	5496	1.16974	0.000159581	0.00237441	protein_coding	protein phosphatase, Mg2+/Mn2+ dependent 1G [Source:HGNC Symbol;Acc:HGNC:9278]
TMEM81	388730	1.16626	0.0157525	0.069716	protein_coding	transmembrane protein 81 [Source:HGNC Symbol;Acc:HGNC:32349]
URB1	9875	1.16568	0.0164485	0.0716904	protein_coding	URB1 ribosome biogenesis 1 homolog (S. cerevisiae) [Source:HGNC Symbol;Acc:HGNC:17344]
CABLES2	81928	1.16518	0.00119682	0.0105791	protein_coding	Cdk5 and Abl enzyme substrate 2 [Source:HGNC Symbol;Acc:HGNC:16143]
INTS5	80789	1.16465	0.000492102	0.00558455	protein_coding	integrator complex subunit 5 [Source:HGNC Symbol;Acc:HGNC:29352]
CEP72	55722	1.16435	0.00469036	0.0293642	protein_coding	centrosomal protein 72 [Source:HGNC Symbol;Acc:HGNC:25547]
CCT6A	908	1.16387	0.000361862	0.00443615	protein_coding	chaperonin containing TCP1 subunit 6A [Source:HGNC Symbol;Acc:HGNC:1620]
TYSND1	219743	1.16179	0.0153997	0.0686876	protein_coding	trypsin domain containing 1 [Source:HGNC Symbol;Acc:HGNC:28531]
PCNX3	399909	1.16092	1.46e-05	0.000356863	protein_coding	pecanex homolog 3 [Source:HGNC Symbol;Acc:HGNC:18760]
SRM	6723	1.15905	0.00084984	0.00832442	protein_coding	spermidine synthase [Source:HGNC Symbol;Acc:HGNC:11296]
FBXL18	80028	1.15851	0.00946213	0.0485346	protein_coding	F-box and leucine rich repeat protein 18 [Source:HGNC Symbol;Acc:HGNC:21874]
TRAP1	10131	1.15814	0.0165703	0.0720689	protein_coding	TNF receptor associated protein 1 [Source:HGNC Symbol;Acc:HGNC:16264]
TEPSIN	146705	1.1581	0.00240654	0.0178757	protein_coding	TEPSIN, adaptor related protein complex 4 accessory protein [Source:HGNC Symbol;Acc:HGNC:26458]
TMTC4	84899	1.15757	0.00719072	0.0399047	protein_coding	transmembrane and tetratricopeptide repeat containing 4 [Source:HGNC Symbol;Acc:HGNC:25904]
SNRPF	6636	1.15756	0.00164911	0.0133876	protein_coding	small nuclear ribonucleoprotein polypeptide F [Source:HGNC Symbol;Acc:HGNC:11162]
CCS	9973	1.15677	0.00237577	0.0176931	protein_coding	copper chaperone for superoxide dismutase [Source:HGNC Symbol;Acc:HGNC:1613]
INTS13	55726	1.15641	2.35e-05	0.000518937	protein_coding	integrator complex subunit 13 [Source:HGNC Symbol;Acc:HGNC:20174]
NUDC	10726	1.15612	0.00863913	0.0453395	protein_coding	nuclear distribution C, dynein complex regulator [Source:HGNC Symbol;Acc:HGNC:8045]
BABAM1	29086	1.15557	0.0238392	0.0928356	protein_coding	BRISC and BRCA1 A complex member 1 [Source:HGNC Symbol;Acc:HGNC:25008]
TAPBP	6892	1.15468	0.0107275	0.053084	protein_coding	TAP binding protein [Source:HGNC Symbol;Acc:HGNC:11566]
POLR3A	11128	1.1537	0.000284332	0.00367351	protein_coding	RNA polymerase III subunit A [Source:HGNC Symbol;Acc:HGNC:30074]
APRT	353	1.15282	0.0133579	0.0618828	protein_coding	adenine phosphoribosyltransferase [Source:HGNC Symbol;Acc:HGNC:626]
PSMD1	5707	1.15074	0.00196894	0.0152515	protein_coding	proteasome 26S subunit, non-ATPase 1 [Source:HGNC Symbol;Acc:HGNC:9554]
HARBI1	283254	1.15039	0.00190659	0.014886	protein_coding	harbinger transposase derived 1 [Source:HGNC Symbol;Acc:HGNC:26522]
ASB3	51130	1.1499	0.0178376	0.0758688	protein_coding	ankyrin repeat and SOCS box containing 3 [Source:HGNC Symbol;Acc:HGNC:16013]
TMEM44	93109	1.14945	0.00975628	0.0496374	protein_coding	transmembrane protein 44 [Source:HGNC Symbol;Acc:HGNC:25120]
HDHD3	81932	1.1476	0.00463403	0.0291856	protein_coding	haloacid dehalogenase like hydrolase domain containing 3 [Source:HGNC Symbol;Acc:HGNC:28171]
TIMM17B	10245	1.14697	0.0225698	0.0895151	protein_coding	translocase of inner mitochondrial membrane 17B [Source:HGNC Symbol;Acc:HGNC:17310]
ATAT1	79969	1.14639	0.0122804	0.0582121	protein_coding	alpha tubulin acetyltransferase 1 [Source:HGNC Symbol;Acc:HGNC:21186]
PHF14	9678	1.14565	0.00160364	0.0131323	protein_coding	PHD finger protein 14 [Source:HGNC Symbol;Acc:HGNC:22203]
RNPS1	10921	1.1454	0.000182648	0.00264667	protein_coding	RNA binding protein with serine rich domain 1 [Source:HGNC Symbol;Acc:HGNC:10080]
GANAB	23193	1.14511	0.000173347	0.00254406	protein_coding	glucosidase II alpha subunit [Source:HGNC Symbol;Acc:HGNC:4138]
RECQL5	9400	1.14487	0.00387569	0.0254593	protein_coding	RecQ like helicase 5 [Source:HGNC Symbol;Acc:HGNC:9950]
PEX6	5190	1.1435	0.00904279	0.0469206	protein_coding	peroxisomal biogenesis factor 6 [Source:HGNC Symbol;Acc:HGNC:8859]
DPP3	10072	1.14153	0.00772252	0.0419429	protein_coding	dipeptidyl peptidase 3 [Source:HGNC Symbol;Acc:HGNC:3008]
BRAT1	221927	1.14025	0.000880374	0.00852804	protein_coding	BRCA1 associated ATM activator 1 [Source:HGNC Symbol;Acc:HGNC:21701]
PAK1IP1	55003	1.14019	0.00796779	0.0427854	protein_coding	PAK1 interacting protein 1 [Source:HGNC Symbol;Acc:HGNC:20882]
FRK	2444	1.14001	0.0221718	0.0883444	protein_coding	fyn related Src family tyrosine kinase [Source:HGNC Symbol;Acc:HGNC:3955]
CXorf40A	91966	1.13943	0.000330647	0.00414464	protein_coding	chromosome X open reading frame 40A [Source:HGNC Symbol;Acc:HGNC:28089]
XRRA1	143570	1.13934	0.016254	0.071219	protein_coding	X-ray radiation resistance associated 1 [Source:HGNC Symbol;Acc:HGNC:18868]
SNX8	29886	1.13854	0.00836915	0.0443401	protein_coding	sorting nexin 8 [Source:HGNC Symbol;Acc:HGNC:14972]
TBC1D24	57465	1.13744	0.0184381	0.0775081	protein_coding	TBC1 domain family member 24 [Source:HGNC Symbol;Acc:HGNC:29203]
FBXO5	26271	1.13682	0.000774218	0.00777233	protein_coding	F-box protein 5 [Source:HGNC Symbol;Acc:HGNC:13584]
ANP32E	81611	1.13618	0.00130225	0.0113077	protein_coding	acidic nuclear phosphoprotein 32 family member E [Source:HGNC Symbol;Acc:HGNC:16673]
NAP1L4	4676	1.13603	8.3e-05	0.00140018	protein_coding	nucleosome assembly protein 1 like 4 [Source:HGNC Symbol;Acc:HGNC:7640]
KLC2	64837	1.13598	0.0036791	0.0245402	protein_coding	kinesin light chain 2 [Source:HGNC Symbol;Acc:HGNC:20716]
DOLPP1	57171	1.13467	9.04e-05	0.00150503	protein_coding	dolichyldiphosphatase 1 [Source:HGNC Symbol;Acc:HGNC:29565]
RCC2	55920	1.13276	0.00206741	0.015824	protein_coding	regulator of chromosome condensation 2 [Source:HGNC Symbol;Acc:HGNC:30297]
PSMD4	5710	1.13221	0.0131249	0.0611331	protein_coding	proteasome 26S subunit, non-ATPase 4 [Source:HGNC Symbol;Acc:HGNC:9561]
GLI4	2738	1.13199	0.00960614	0.0491266	protein_coding	GLI family zinc finger 4 [Source:HGNC Symbol;Acc:HGNC:4320]
DAGLB	221955	1.13155	0.00677686	0.0381551	protein_coding	diacylglycerol lipase beta [Source:HGNC Symbol;Acc:HGNC:28923]
ZNF320	162967	1.13135	0.012641	0.0595652	protein_coding	zinc finger protein 320 [Source:HGNC Symbol;Acc:HGNC:13842]
CREB3L4	148327	1.13058	0.00781042	0.0422221	protein_coding	cAMP responsive element binding protein 3 like 4 [Source:HGNC Symbol;Acc:HGNC:18854]
FKTN	2218	1.13011	0.00716236	0.0397973	protein_coding	fukutin [Source:HGNC Symbol;Acc:HGNC:3622]
ZNF841	284371	1.13001	0.00566094	0.0336101	protein_coding	zinc finger protein 841 [Source:HGNC Symbol;Acc:HGNC:27611]
FAM234A	83986	1.1298	0.000200028	0.00282312	protein_coding	family with sequence similarity 234 member A [Source:HGNC Symbol;Acc:HGNC:14163]
GINS3	64785	1.1296	0.0125691	0.0592806	protein_coding	GINS complex subunit 3 [Source:HGNC Symbol;Acc:HGNC:25851]
GGCX	2677	1.12944	0.0141472	0.0643964	protein_coding	gamma-glutamyl carboxylase [Source:HGNC Symbol;Acc:HGNC:4247]
CELF1	10658	1.12938	2.12e-06	7.8e-05	protein_coding	CUGBP Elav-like family member 1 [Source:HGNC Symbol;Acc:HGNC:2549]
USB1	79650	1.12918	0.00696853	0.0389512	protein_coding	U6 snRNA biogenesis phosphodiesterase 1 [Source:HGNC Symbol;Acc:HGNC:25792]
P3H1	64175	1.12903	9.17e-05	0.00152134	protein_coding	prolyl 3-hydroxylase 1 [Source:HGNC Symbol;Acc:HGNC:19316]
NADSYN1	55191	1.12881	0.00472202	0.0294796	protein_coding	NAD synthetase 1 [Source:HGNC Symbol;Acc:HGNC:29832]
PIGU	128869	1.12861	8.09e-05	0.00137453	protein_coding	phosphatidylinositol glycan anchor biosynthesis class U [Source:HGNC Symbol;Acc:HGNC:15791]
SNRPD1	6632	1.12788	0.00595077	0.0348097	protein_coding	small nuclear ribonucleoprotein D1 polypeptide [Source:HGNC Symbol;Acc:HGNC:11158]
IQCC	55721	1.12734	0.0258572	0.0981184	protein_coding	IQ motif containing C [Source:HGNC Symbol;Acc:HGNC:25545]
PHF8	23133	1.12663	8.27e-05	0.00139684	protein_coding	PHD finger protein 8 [Source:HGNC Symbol;Acc:HGNC:20672]
SLC9A3R1	9368	1.12649	0.0228667	0.0903104	protein_coding	SLC9A3 regulator 1 [Source:HGNC Symbol;Acc:HGNC:11075]
COMMD4	54939	1.12586	0.00375874	0.0249575	protein_coding	COMM domain containing 4 [Source:HGNC Symbol;Acc:HGNC:26027]
XIAP	331	1.12473	0.000232776	0.0031632	protein_coding	X-linked inhibitor of apoptosis [Source:HGNC Symbol;Acc:HGNC:592]
LSM2	57819	1.12346	0.0226214	0.0896478	protein_coding	LSM2 homolog, U6 small nuclear RNA and mRNA degradation associated [Source:HGNC Symbol;Acc:HGNC:13940]
RAB34	83871	1.12329	0.0207884	0.084398	protein_coding	RAB34, member RAS oncogene family [Source:HGNC Symbol;Acc:HGNC:16519]
HDAC2	3066	1.1228	0.0038656	0.0254254	protein_coding	histone deacetylase 2 [Source:HGNC Symbol;Acc:HGNC:4853]
XYLB	9942	1.12246	0.00358152	0.0240557	protein_coding	xylulokinase [Source:HGNC Symbol;Acc:HGNC:12839]
YIPF1	54432	1.12223	0.00473962	0.0295528	protein_coding	Yip1 domain family member 1 [Source:HGNC Symbol;Acc:HGNC:25231]
HAGHL	84264	1.12142	0.0233494	0.0916899	protein_coding	hydroxyacylglutathione hydrolase like [Source:HGNC Symbol;Acc:HGNC:14177]
DBF4B	80174	1.1212	0.00244394	0.0181159	protein_coding	DBF4 zinc finger B [Source:HGNC Symbol;Acc:HGNC:17883]
DDX55	57696	1.11955	0.000637358	0.00676046	protein_coding	DEAD-box helicase 55 [Source:HGNC Symbol;Acc:HGNC:20085]
KANTR		1.11941	0.0256938	0.0976602	protein_coding	KDM5C adjacent transcript [Source:HGNC Symbol;Acc:HGNC:49510]
R3HDM1	23518	1.11904	0.00205349	0.0157645	protein_coding	R3H domain containing 1 [Source:HGNC Symbol;Acc:HGNC:9757]
FARSB	10056	1.11802	0.00613634	0.0356025	protein_coding	phenylalanyl-tRNA synthetase beta subunit [Source:HGNC Symbol;Acc:HGNC:17800]
PRDX4	10549	1.11768	0.0129966	0.0607188	protein_coding	peroxiredoxin 4 [Source:HGNC Symbol;Acc:HGNC:17169]
ZNF598	90850	1.11525	3.95e-06	0.000128028	protein_coding	zinc finger protein 598 [Source:HGNC Symbol;Acc:HGNC:28079]
YDJC	150223	1.11308	0.0056107	0.0334082	protein_coding	YdjC chitooligosaccharide deacetylase homolog [Source:HGNC Symbol;Acc:HGNC:27158]
TMEM234	56063	1.11258	0.0142191	0.064638	protein_coding	transmembrane protein 234 [Source:HGNC Symbol;Acc:HGNC:28837]
KYAT1	883	1.11166	0.0235023	0.0920451	protein_coding	kynurenine aminotransferase 1 [Source:HGNC Symbol;Acc:HGNC:1564]
NACC1	112939	1.10942	0.00150037	0.0125457	protein_coding	nucleus accumbens associated 1 [Source:HGNC Symbol;Acc:HGNC:20967]
DUS1L	64118	1.10847	0.000382041	0.00460925	protein_coding	dihydrouridine synthase 1 like [Source:HGNC Symbol;Acc:HGNC:30086]
GAR1	54433	1.1084	0.000474247	0.00543461	protein_coding	GAR1 ribonucleoprotein [Source:HGNC Symbol;Acc:HGNC:14264]
NBPF9	400818	1.10776	0.014003	0.0639092	protein_coding	NBPF member 9 [Source:HGNC Symbol;Acc:HGNC:31991]
PARP1	142	1.10667	0.0013556	0.0116362	protein_coding	poly(ADP-ribose) polymerase 1 [Source:HGNC Symbol;Acc:HGNC:270]
NIPSNAP1	8508	1.1066	0.00351966	0.0237174	protein_coding	nipsnap homolog 1 [Source:HGNC Symbol;Acc:HGNC:7827]
TRNAU1AP	54952	1.10615	0.00574396	0.0339025	protein_coding	tRNA selenocysteine 1 associated protein 1 [Source:HGNC Symbol;Acc:HGNC:30813]
EIF1AD	84285	1.10561	0.000952955	0.00900134	protein_coding	eukaryotic translation initiation factor 1A domain containing [Source:HGNC Symbol;Acc:HGNC:28147]
SPPL2B	56928	1.10534	0.001383	0.0118182	protein_coding	signal peptide peptidase like 2B [Source:HGNC Symbol;Acc:HGNC:30627]
TMEM138	51524	1.10487	7.95e-06	0.000220617	protein_coding	transmembrane protein 138 [Source:HGNC Symbol;Acc:HGNC:26944]
DUS4L	11062	1.10349	0.000717951	0.00733848	protein_coding	dihydrouridine synthase 4 like [Source:HGNC Symbol;Acc:HGNC:21517]
PSMA5	5686	1.09943	0.00634821	0.0364726	protein_coding	proteasome subunit alpha 5 [Source:HGNC Symbol;Acc:HGNC:9534]
PPIP5K1	9677	1.09916	0.00205812	0.0157861	protein_coding	diphosphoinositol pentakisphosphate kinase 1 [Source:HGNC Symbol;Acc:HGNC:29023]
ANP32B	10541	1.09876	0.00163751	0.0133149	protein_coding	acidic nuclear phosphoprotein 32 family member B [Source:HGNC Symbol;Acc:HGNC:16677]
PRICKLE3	4007	1.09649	0.00316425	0.0219033	protein_coding	prickle planar cell polarity protein 3 [Source:HGNC Symbol;Acc:HGNC:6645]
CEP250	11190	1.09606	0.000279208	0.00362092	protein_coding	centrosomal protein 250 [Source:HGNC Symbol;Acc:HGNC:1859]
PTDSS2	81490	1.09601	0.00323823	0.0223095	protein_coding	phosphatidylserine synthase 2 [Source:HGNC Symbol;Acc:HGNC:15463]
GTF3C5	9328	1.09564	0.00210053	0.0160418	protein_coding	general transcription factor IIIC subunit 5 [Source:HGNC Symbol;Acc:HGNC:4668]
YIF1A	10897	1.09526	0.0176313	0.0752084	protein_coding	Yip1 interacting factor homolog A, membrane trafficking protein [Source:HGNC Symbol;Acc:HGNC:16688]
STT3A	3703	1.09378	0.000251017	0.00335449	protein_coding	STT3A, catalytic subunit of the oligosaccharyltransferase complex [Source:HGNC Symbol;Acc:HGNC:6172]
PAXIP1	22976	1.09321	0.00737873	0.0406497	protein_coding	PAX interacting protein 1 [Source:HGNC Symbol;Acc:HGNC:8624]
CDKAL1	54901	1.09277	0.00096207	0.00904841	protein_coding	CDK5 regulatory subunit associated protein 1 like 1 [Source:HGNC Symbol;Acc:HGNC:21050]
LRP11	84918	1.0916	0.00379157	0.0250906	protein_coding	LDL receptor related protein 11 [Source:HGNC Symbol;Acc:HGNC:16936]
NFKBIL1	4795	1.09121	0.0199812	0.0820086	protein_coding	NFKB inhibitor like 1 [Source:HGNC Symbol;Acc:HGNC:7800]
MRPL9	65005	1.08971	0.00166467	0.0134768	protein_coding	mitochondrial ribosomal protein L9 [Source:HGNC Symbol;Acc:HGNC:14277]
EXOSC2	23404	1.08959	0.000643013	0.00680613	protein_coding	exosome component 2 [Source:HGNC Symbol;Acc:HGNC:17097]
MAD1L1	8379	1.08827	0.0144876	0.0655694	protein_coding	MAD1 mitotic arrest deficient like 1 [Source:HGNC Symbol;Acc:HGNC:6762]
HSP90B1	7184	1.08654	0.00482285	0.0298871	protein_coding	heat shock protein 90 beta family member 1 [Source:HGNC Symbol;Acc:HGNC:12028]
MAPK8IP3	23162	1.08609	0.00295553	0.0207986	protein_coding	mitogen-activated protein kinase 8 interacting protein 3 [Source:HGNC Symbol;Acc:HGNC:6884]
CASP2	835	1.08605	0.00145725	0.0123049	protein_coding	caspase 2 [Source:HGNC Symbol;Acc:HGNC:1503]
ZDHHC12	84885	1.086	0.00777248	0.0420873	protein_coding	zinc finger DHHC-type containing 12 [Source:HGNC Symbol;Acc:HGNC:19159]
PLPP5	84513	1.0858	0.000137609	0.00211911	protein_coding	phospholipid phosphatase 5 [Source:HGNC Symbol;Acc:HGNC:25026]
FAM122B	159090	1.08577	0.00111134	0.0100392	protein_coding	family with sequence similarity 122B [Source:HGNC Symbol;Acc:HGNC:30490]
HMGN1	3150	1.08553	0.000116184	0.0018514	protein_coding	high mobility group nucleosome binding domain 1 [Source:HGNC Symbol;Acc:HGNC:4984]
BUD23	114049	1.08412	0.0023465	0.0175371	protein_coding	BUD23, rRNA methyltransferase and ribosome maturation factor [Source:HGNC Symbol;Acc:HGNC:16405]
PRDM15	63977	1.08256	0.00106089	0.00970953	protein_coding	PR/SET domain 15 [Source:HGNC Symbol;Acc:HGNC:13999]
GPR137	56834	1.08211	0.00134374	0.0115598	protein_coding	G protein-coupled receptor 137 [Source:HGNC Symbol;Acc:HGNC:24300]
CCDC138	165055	1.0814	0.00689632	0.0386524	protein_coding	coiled-coil domain containing 138 [Source:HGNC Symbol;Acc:HGNC:26531]
MIGA2	84895	1.08125	0.000241677	0.00325711	protein_coding	mitoguardin 2 [Source:HGNC Symbol;Acc:HGNC:23621]
ANKRD52	283373	1.08052	0.000128672	0.00201307	protein_coding	ankyrin repeat domain 52 [Source:HGNC Symbol;Acc:HGNC:26614]
ZNF292	23036	1.08049	0.00790913	0.0425583	protein_coding	zinc finger protein 292 [Source:HGNC Symbol;Acc:HGNC:18410]
DUS2	54920	1.0782	0.0144588	0.0654889	protein_coding	dihydrouridine synthase 2 [Source:HGNC Symbol;Acc:HGNC:26014]
RUVBL1	8607	1.07782	4.08e-05	0.000801528	protein_coding	RuvB like AAA ATPase 1 [Source:HGNC Symbol;Acc:HGNC:10474]
QSOX2	169714	1.07761	2.41e-05	0.000529488	protein_coding	quiescin sulfhydryl oxidase 2 [Source:HGNC Symbol;Acc:HGNC:30249]
PAXX	286257	1.0749	0.016098	0.0707612	protein_coding	PAXX, non-homologous end joining factor [Source:HGNC Symbol;Acc:HGNC:27849]
RRP9	9136	1.07472	0.00759593	0.0415271	protein_coding	ribosomal RNA processing 9, U3 small nucleolar RNA binding protein [Source:HGNC Symbol;Acc:HGNC:16829]
QTRT1	81890	1.07457	0.000301005	0.00383604	protein_coding	queuine tRNA-ribosyltransferase catalytic subunit 1 [Source:HGNC Symbol;Acc:HGNC:23797]
KNSTRN	90417	1.07421	0.00023567	0.00319495	protein_coding	kinetochore localized astrin/SPAG5 binding protein [Source:HGNC Symbol;Acc:HGNC:30767]
MFSD12	126321	1.07376	0.0116764	0.0563595	protein_coding	major facilitator superfamily domain containing 12 [Source:HGNC Symbol;Acc:HGNC:28299]
ANKRD65	441869	1.07316	0.00212413	0.0161987	protein_coding	ankyrin repeat domain 65 [Source:HGNC Symbol;Acc:HGNC:42950]
PSMA1	5682	1.07174	0.00910805	0.0471287	protein_coding	proteasome subunit alpha 1 [Source:HGNC Symbol;Acc:HGNC:9530]
NUP85	79902	1.07066	6.15e-05	0.00111999	protein_coding	nucleoporin 85 [Source:HGNC Symbol;Acc:HGNC:8734]
MRPS5	64969	1.07045	0.0111824	0.0547221	protein_coding	mitochondrial ribosomal protein S5 [Source:HGNC Symbol;Acc:HGNC:14498]
SNRPC	6631	1.07033	0.0112707	0.0550316	protein_coding	small nuclear ribonucleoprotein polypeptide C [Source:HGNC Symbol;Acc:HGNC:11157]
ZDHHC13	54503	1.07027	0.00022991	0.00313542	protein_coding	zinc finger DHHC-type containing 13 [Source:HGNC Symbol;Acc:HGNC:18413]
ABCF1	23	1.06942	0.00216812	0.0164544	protein_coding	ATP binding cassette subfamily F member 1 [Source:HGNC Symbol;Acc:HGNC:70]
TMEM189	387521	1.06863	0.00531203	0.0321214	protein_coding	transmembrane protein 189 [Source:HGNC Symbol;Acc:HGNC:16735]
PUS1	80324	1.068	0.00320998	0.022137	protein_coding	pseudouridylate synthase 1 [Source:HGNC Symbol;Acc:HGNC:15508]
CEP78	84131	1.06765	0.000589135	0.00636019	protein_coding	centrosomal protein 78 [Source:HGNC Symbol;Acc:HGNC:25740]
DARS	1615	1.06723	0.0199687	0.0819739	protein_coding	aspartyl-tRNA synthetase [Source:HGNC Symbol;Acc:HGNC:2678]
EIF2B4	8890	1.06714	0.00502439	0.0308802	protein_coding	eukaryotic translation initiation factor 2B subunit delta [Source:HGNC Symbol;Acc:HGNC:3260]
TMEM250	90120	1.06676	0.000709776	0.00729591	protein_coding	transmembrane protein 250 [Source:HGNC Symbol;Acc:HGNC:31009]
NONO	4841	1.06406	0.000122946	0.00194264	protein_coding	non-POU domain containing octamer binding [Source:HGNC Symbol;Acc:HGNC:7871]
PLEKHA8	84725	1.06392	0.00722806	0.0400545	protein_coding	pleckstrin homology domain containing A8 [Source:HGNC Symbol;Acc:HGNC:30037]
RPS2	6187	1.06292	0.00674128	0.0380003	protein_coding	ribosomal protein S2 [Source:HGNC Symbol;Acc:HGNC:10404]
MEN1	4221	1.06286	0.000471997	0.005413	protein_coding	menin 1 [Source:HGNC Symbol;Acc:HGNC:7010]
ZNF75A	7627	1.06262	0.00225682	0.0169776	protein_coding	zinc finger protein 75a [Source:HGNC Symbol;Acc:HGNC:13146]
RASSF4	83937	1.06211	0.0225923	0.0895776	protein_coding	Ras association domain family member 4 [Source:HGNC Symbol;Acc:HGNC:20793]
ZNF587	84914	1.06209	0.00118088	0.0104786	protein_coding	zinc finger protein 587 [Source:HGNC Symbol;Acc:HGNC:30955]
MRGBP	55257	1.06207	0.00143307	0.0121605	protein_coding	MRG domain binding protein [Source:HGNC Symbol;Acc:HGNC:15866]
SLC27A4	10999	1.06143	0.00473621	0.0295405	protein_coding	solute carrier family 27 member 4 [Source:HGNC Symbol;Acc:HGNC:10998]
DNAJC2	27000	1.06036	0.00114894	0.0102781	protein_coding	DnaJ heat shock protein family (Hsp40) member C2 [Source:HGNC Symbol;Acc:HGNC:13192]
PRPF31	26121	1.05925	0.00259181	0.0189112	protein_coding	pre-mRNA processing factor 31 [Source:HGNC Symbol;Acc:HGNC:15446]
ODF2	4957	1.05882	0.00023882	0.00322916	protein_coding	outer dense fiber of sperm tails 2 [Source:HGNC Symbol;Acc:HGNC:8114]
POLD1	5424	1.05833	0.00367984	0.0245402	protein_coding	DNA polymerase delta 1, catalytic subunit [Source:HGNC Symbol;Acc:HGNC:9175]
STAMBPL1	57559	1.05708	0.00812441	0.0434004	protein_coding	STAM binding protein like 1 [Source:HGNC Symbol;Acc:HGNC:24105]
SRSF11	9295	1.05672	0.00250658	0.0184394	protein_coding	serine and arginine rich splicing factor 11 [Source:HGNC Symbol;Acc:HGNC:10782]
RTN4IP1	84816	1.05636	0.0131506	0.0611834	protein_coding	reticulon 4 interacting protein 1 [Source:HGNC Symbol;Acc:HGNC:18647]
DPH2	1802	1.0542	0.000314078	0.0039562	protein_coding	DPH2 homolog [Source:HGNC Symbol;Acc:HGNC:3004]
CHD4	1108	1.05419	0.000264511	0.00347181	protein_coding	chromodomain helicase DNA binding protein 4 [Source:HGNC Symbol;Acc:HGNC:1919]
MARK2	2011	1.05414	0.0012424	0.0108875	protein_coding	microtubule affinity regulating kinase 2 [Source:HGNC Symbol;Acc:HGNC:3332]
TSTA3	7264	1.05377	0.0215003	0.0864836	protein_coding	tissue specific transplantation antigen P35B [Source:HGNC Symbol;Acc:HGNC:12390]
FAM84B	157638	1.0537	0.0115682	0.0559811	protein_coding	family with sequence similarity 84 member B [Source:HGNC Symbol;Acc:HGNC:24166]
BRCC3	79184	1.05362	0.00587028	0.0344367	protein_coding	BRCA1/BRCA2-containing complex subunit 3 [Source:HGNC Symbol;Acc:HGNC:24185]
FNDC10	643988	1.05343	0.0171413	0.0736823	protein_coding	fibronectin type III domain containing 10 [Source:HGNC Symbol;Acc:HGNC:42951]
HLTF	6596	1.05297	0.00451834	0.0286231	protein_coding	helicase like transcription factor [Source:HGNC Symbol;Acc:HGNC:11099]
CTU2	348180	1.0525	0.00764239	0.0416674	protein_coding	cytosolic thiouridylase subunit 2 [Source:HGNC Symbol;Acc:HGNC:28005]
PRPF6	24148	1.05246	0.00123687	0.0108704	protein_coding	pre-mRNA processing factor 6 [Source:HGNC Symbol;Acc:HGNC:15860]
KIAA0895L	653319	1.05218	0.0192929	0.0801408	protein_coding	KIAA0895 like [Source:HGNC Symbol;Acc:HGNC:34408]
ZRANB3	84083	1.05128	0.0172393	0.0739955	protein_coding	zinc finger RANBP2-type containing 3 [Source:HGNC Symbol;Acc:HGNC:25249]
CUL7	9820	1.05065	0.00187813	0.0147307	protein_coding	cullin 7 [Source:HGNC Symbol;Acc:HGNC:21024]
HSD17B10	3028	1.04946	0.00554013	0.0331411	protein_coding	hydroxysteroid 17-beta dehydrogenase 10 [Source:HGNC Symbol;Acc:HGNC:4800]
PPP1R37	284352	1.04903	0.00112989	0.0101693	protein_coding	protein phosphatase 1 regulatory subunit 37 [Source:HGNC Symbol;Acc:HGNC:27607]
SNRPE	6635	1.0481	0.0244766	0.0944436	protein_coding	small nuclear ribonucleoprotein polypeptide E [Source:HGNC Symbol;Acc:HGNC:11161]
C6orf136	221545	1.04784	0.0241066	0.0934886	protein_coding	chromosome 6 open reading frame 136 [Source:HGNC Symbol;Acc:HGNC:21301]
CLPTM1L	81037	1.04722	0.00775081	0.0420324	protein_coding	CLPTM1 like [Source:HGNC Symbol;Acc:HGNC:24308]
TKFC	26007	1.04699	0.00249461	0.0183841	protein_coding	triokinase and FMN cyclase [Source:HGNC Symbol;Acc:HGNC:24552]
MLEC	9761	1.04681	0.0145856	0.0658973	protein_coding	malectin [Source:HGNC Symbol;Acc:HGNC:28973]
EXOSC3	51010	1.04632	0.00477754	0.0296647	protein_coding	exosome component 3 [Source:HGNC Symbol;Acc:HGNC:17944]
ILF2	3608	1.04609	0.00529123	0.0320516	protein_coding	interleukin enhancer binding factor 2 [Source:HGNC Symbol;Acc:HGNC:6037]
VOPP1	81552	1.04602	0.0115303	0.0558764	protein_coding	vesicular, overexpressed in cancer, prosurvival protein 1 [Source:HGNC Symbol;Acc:HGNC:34518]
B4GALT7	11285	1.04453	0.00370923	0.0246883	protein_coding	beta-1,4-galactosyltransferase 7 [Source:HGNC Symbol;Acc:HGNC:930]
MRPL47	57129	1.044	0.0168039	0.0726954	protein_coding	mitochondrial ribosomal protein L47 [Source:HGNC Symbol;Acc:HGNC:16652]
SMARCA4	6597	1.04312	0.00071659	0.00733102	protein_coding	SWI/SNF related, matrix associated, actin dependent regulator of chromatin, subfamily a, member 4 [Source:HGNC Symbol;Acc:HGNC:11100]
PABPC4	8761	1.04276	0.00113893	0.0102244	protein_coding	poly(A) binding protein cytoplasmic 4 [Source:HGNC Symbol;Acc:HGNC:8557]
PSMC3IP	29893	1.0424	0.0245153	0.0945282	protein_coding	PSMC3 interacting protein [Source:HGNC Symbol;Acc:HGNC:17928]
MGME1	92667	1.04184	0.000270412	0.00353129	protein_coding	mitochondrial genome maintenance exonuclease 1 [Source:HGNC Symbol;Acc:HGNC:16205]
BORA	79866	1.03992	0.00720078	0.0399452	protein_coding	bora, aurora kinase A activator [Source:HGNC Symbol;Acc:HGNC:24724]
SMAP1	60682	1.03842	0.0153932	0.068673	protein_coding	small ArfGAP 1 [Source:HGNC Symbol;Acc:HGNC:19651]
TRIM28	10155	1.03836	2.93e-05	0.000615985	protein_coding	tripartite motif containing 28 [Source:HGNC Symbol;Acc:HGNC:16384]
OGT	8473	1.03793	0.01324	0.0614471	protein_coding	O-linked N-acetylglucosamine (GlcNAc) transferase [Source:HGNC Symbol;Acc:HGNC:8127]
DSN1	79980	1.03771	0.000535844	0.00592128	protein_coding	DSN1 homolog, MIS12 kinetochore complex component [Source:HGNC Symbol;Acc:HGNC:16165]
FAM189B	10712	1.03714	0.0131677	0.0612416	protein_coding	family with sequence similarity 189 member B [Source:HGNC Symbol;Acc:HGNC:1233]
ENGASE	64772	1.03626	0.0182572	0.077018	protein_coding	endo-beta-N-acetylglucosaminidase [Source:HGNC Symbol;Acc:HGNC:24622]
SPOUT1	51490	1.03583	5.56e-05	0.00103842	protein_coding	SPOUT domain containing methyltransferase 1 [Source:HGNC Symbol;Acc:HGNC:26933]
TSFM	10102	1.03547	0.00159584	0.0130809	protein_coding	Ts translation elongation factor, mitochondrial [Source:HGNC Symbol;Acc:HGNC:12367]
SPG7	6687	1.03429	0.000427495	0.00500849	protein_coding	SPG7, paraplegin matrix AAA peptidase subunit [Source:HGNC Symbol;Acc:HGNC:11237]
SMYD5	10322	1.03373	0.00895719	0.0466037	protein_coding	SMYD family member 5 [Source:HGNC Symbol;Acc:HGNC:16258]
EFTUD2	9343	1.03337	0.00237674	0.0176931	protein_coding	elongation factor Tu GTP binding domain containing 2 [Source:HGNC Symbol;Acc:HGNC:30858]
RUVBL2	10856	1.03302	0.00584597	0.0343189	protein_coding	RuvB like AAA ATPase 2 [Source:HGNC Symbol;Acc:HGNC:10475]
KLHDC4	54758	1.03299	0.00094213	0.00894206	protein_coding	kelch domain containing 4 [Source:HGNC Symbol;Acc:HGNC:25272]
STOML2	30968	1.03292	0.0222511	0.0885921	protein_coding	stomatin like 2 [Source:HGNC Symbol;Acc:HGNC:14559]
CPSF4	10898	1.03233	0.000606168	0.00649984	protein_coding	cleavage and polyadenylation specific factor 4 [Source:HGNC Symbol;Acc:HGNC:2327]
BAIAP2L1	55971	1.03168	0.0233637	0.0917005	protein_coding	BAI1 associated protein 2 like 1 [Source:HGNC Symbol;Acc:HGNC:21649]
STRBP	55342	1.03155	0.00163106	0.013283	protein_coding	spermatid perinuclear RNA binding protein [Source:HGNC Symbol;Acc:HGNC:16462]
RHBDF2	79651	1.0313	0.0210716	0.085295	protein_coding	rhomboid 5 homolog 2 [Source:HGNC Symbol;Acc:HGNC:20788]
NABP2	79035	1.03058	0.00123793	0.0108714	protein_coding	nucleic acid binding protein 2 [Source:HGNC Symbol;Acc:HGNC:28412]
MSH2	4436	1.03043	0.00839002	0.0444165	protein_coding	mutS homolog 2 [Source:HGNC Symbol;Acc:HGNC:7325]
PDCD5	9141	1.02943	0.0158961	0.0701579	protein_coding	programmed cell death 5 [Source:HGNC Symbol;Acc:HGNC:8764]
CENPL	91687	1.0286	0.00554442	0.0331572	protein_coding	centromere protein L [Source:HGNC Symbol;Acc:HGNC:17879]
VPS72	6944	1.02792	0.00190353	0.0148727	protein_coding	vacuolar protein sorting 72 homolog [Source:HGNC Symbol;Acc:HGNC:11644]
NOL9	79707	1.02778	4.81e-05	0.000921862	protein_coding	nucleolar protein 9 [Source:HGNC Symbol;Acc:HGNC:26265]
VRK1	7443	1.02775	0.00104007	0.00956565	protein_coding	vaccinia related kinase 1 [Source:HGNC Symbol;Acc:HGNC:12718]
ZNF275	10838	1.02728	0.000741541	0.00750642	protein_coding	zinc finger protein 275 [Source:HGNC Symbol;Acc:HGNC:13069]
SLC1A5	6510	1.02717	0.00017599	0.0025692	protein_coding	solute carrier family 1 member 5 [Source:HGNC Symbol;Acc:HGNC:10943]
LSM4	25804	1.02632	0.0215474	0.0866433	protein_coding	LSM4 homolog, U6 small nuclear RNA and mRNA degradation associated [Source:HGNC Symbol;Acc:HGNC:17259]
CSE1L	1434	1.02597	0.00410145	0.02662	protein_coding	chromosome segregation 1 like [Source:HGNC Symbol;Acc:HGNC:2431]
LONP1	9361	1.02451	0.00374631	0.0249029	protein_coding	lon peptidase 1, mitochondrial [Source:HGNC Symbol;Acc:HGNC:9479]
PDCD11	22984	1.02288	0.00165476	0.0134282	protein_coding	programmed cell death 11 [Source:HGNC Symbol;Acc:HGNC:13408]
SCNM1	79005	1.02257	0.0157932	0.0698532	protein_coding	sodium channel modifier 1 [Source:HGNC Symbol;Acc:HGNC:23136]
UGGT1	56886	1.02231	0.0084919	0.0447834	protein_coding	UDP-glucose glycoprotein glucosyltransferase 1 [Source:HGNC Symbol;Acc:HGNC:15663]
HYOU1	10525	1.02231	0.0167566	0.0726035	protein_coding	hypoxia up-regulated 1 [Source:HGNC Symbol;Acc:HGNC:16931]
FOXRED1	55572	1.02163	0.00101761	0.00943066	protein_coding	FAD dependent oxidoreductase domain containing 1 [Source:HGNC Symbol;Acc:HGNC:26927]
RPS6KA4	8986	1.02147	0.00892847	0.0464912	protein_coding	ribosomal protein S6 kinase A4 [Source:HGNC Symbol;Acc:HGNC:10433]
PTPRF	5792	1.02129	0.0155698	0.0692364	protein_coding	protein tyrosine phosphatase, receptor type F [Source:HGNC Symbol;Acc:HGNC:9670]
POMK	84197	1.02113	0.00795951	0.0427632	protein_coding	protein-O-mannose kinase [Source:HGNC Symbol;Acc:HGNC:26267]
NHS	4810	1.02045	0.0102204	0.0513803	protein_coding	NHS actin remodeling regulator [Source:HGNC Symbol;Acc:HGNC:7820]
ARFRP1	10139	1.02043	0.00135605	0.0116362	protein_coding	ADP ribosylation factor related protein 1 [Source:HGNC Symbol;Acc:HGNC:662]
ZNF530	348327	1.02018	0.00551617	0.0330169	protein_coding	zinc finger protein 530 [Source:HGNC Symbol;Acc:HGNC:29297]
CARNMT1	138199	1.01973	0.00017449	0.0025572	protein_coding	carnosine N-methyltransferase 1 [Source:HGNC Symbol;Acc:HGNC:23435]
ACAT2	39	1.01969	0.0234124	0.0918324	protein_coding	acetyl-CoA acetyltransferase 2 [Source:HGNC Symbol;Acc:HGNC:94]
C7orf43	55262	1.01899	0.00735211	0.0405675	protein_coding	chromosome 7 open reading frame 43 [Source:HGNC Symbol;Acc:HGNC:25604]
IMPDH2	3615	1.01863	0.00907872	0.0470313	protein_coding	inosine monophosphate dehydrogenase 2 [Source:HGNC Symbol;Acc:HGNC:6053]
RPGRIP1L	23322	1.01681	0.00158599	0.013021	protein_coding	RPGRIP1 like [Source:HGNC Symbol;Acc:HGNC:29168]
LENG8	114823	1.01636	0.0235551	0.0921468	protein_coding	leukocyte receptor cluster member 8 [Source:HGNC Symbol;Acc:HGNC:15500]
DCLRE1B	64858	1.01542	0.00618693	0.0358154	protein_coding	DNA cross-link repair 1B [Source:HGNC Symbol;Acc:HGNC:17641]
RBM25	58517	1.01509	0.000643315	0.00680613	protein_coding	RNA binding motif protein 25 [Source:HGNC Symbol;Acc:HGNC:23244]
DNAJC9	23234	1.01352	0.000764825	0.00770053	protein_coding	DnaJ heat shock protein family (Hsp40) member C9 [Source:HGNC Symbol;Acc:HGNC:19123]
MPHOSPH9	10198	1.01172	0.00311872	0.0216744	protein_coding	M-phase phosphoprotein 9 [Source:HGNC Symbol;Acc:HGNC:7215]
NAA25	80018	1.01083	0.00312702	0.0217174	protein_coding	N(alpha)-acetyltransferase 25, NatB auxiliary subunit [Source:HGNC Symbol;Acc:HGNC:25783]
TOP1MT	116447	1.01074	0.00596342	0.0348345	protein_coding	topoisomerase (DNA) I, mitochondrial [Source:HGNC Symbol;Acc:HGNC:29787]
LYAR	55646	1.01066	0.0235381	0.0921154	protein_coding	Ly1 antibody reactive [Source:HGNC Symbol;Acc:HGNC:26021]
LIG3	3980	1.01047	0.000239876	0.00323918	protein_coding	DNA ligase 3 [Source:HGNC Symbol;Acc:HGNC:6600]
TDP1	55775	1.01034	0.00246039	0.0181607	protein_coding	tyrosyl-DNA phosphodiesterase 1 [Source:HGNC Symbol;Acc:HGNC:18884]
ARPC1A	10552	1.01022	0.0188355	0.0787485	protein_coding	actin related protein 2/3 complex subunit 1A [Source:HGNC Symbol;Acc:HGNC:703]
EDF1	8721	1.00976	0.0188963	0.0789548	protein_coding	endothelial differentiation related factor 1 [Source:HGNC Symbol;Acc:HGNC:3164]
NOC2L	26155	1.00975	0.000213819	0.002971	protein_coding	NOC2 like nucleolar associated transcriptional repressor [Source:HGNC Symbol;Acc:HGNC:24517]
TAF15	8148	1.00877	0.000869006	0.0084763	protein_coding	TATA-box binding protein associated factor 15 [Source:HGNC Symbol;Acc:HGNC:11547]
USP42	84132	1.00848	0.000161598	0.00239895	protein_coding	ubiquitin specific peptidase 42 [Source:HGNC Symbol;Acc:HGNC:20068]
SEM1	7979	1.00847	0.0127771	0.0599517	protein_coding	SEM1, 26S proteasome complex subunit [Source:HGNC Symbol;Acc:HGNC:10845]
GTPBP3	84705	1.00664	0.00446576	0.0283597	protein_coding	GTP binding protein 3 (mitochondrial) [Source:HGNC Symbol;Acc:HGNC:14880]
KMT5C	84787	1.00653	0.0103118	0.0517346	protein_coding	lysine methyltransferase 5C [Source:HGNC Symbol;Acc:HGNC:28405]
APTX	54840	1.00652	0.00629384	0.0362714	protein_coding	aprataxin [Source:HGNC Symbol;Acc:HGNC:15984]
ERAL1	26284	1.00624	0.00421236	0.0271349	protein_coding	Era like 12S mitochondrial rRNA chaperone 1 [Source:HGNC Symbol;Acc:HGNC:3424]
ZC3H8	84524	1.00624	0.00566253	0.0336101	protein_coding	zinc finger CCCH-type containing 8 [Source:HGNC Symbol;Acc:HGNC:30941]
SREK1	140890	1.00589	0.000479523	0.00548103	protein_coding	splicing regulatory glutamic acid and lysine rich protein 1 [Source:HGNC Symbol;Acc:HGNC:17882]
SNAPC4	6621	1.00586	0.00218312	0.0165317	protein_coding	small nuclear RNA activating complex polypeptide 4 [Source:HGNC Symbol;Acc:HGNC:11137]
SUGP2	10147	1.0057	0.00015345	0.00230286	protein_coding	SURP and G-patch domain containing 2 [Source:HGNC Symbol;Acc:HGNC:18641]
MROH1	727957	1.00482	0.00370807	0.0246883	protein_coding	maestro heat like repeat family member 1 [Source:HGNC Symbol;Acc:HGNC:26958]
TAF6L	10629	1.00424	0.000653917	0.00687948	protein_coding	TATA-box binding protein associated factor 6 like [Source:HGNC Symbol;Acc:HGNC:17305]
ACAP3	116983	1.00375	0.0198611	0.0816351	protein_coding	ArfGAP with coiled-coil, ankyrin repeat and PH domains 3 [Source:HGNC Symbol;Acc:HGNC:16754]
TRABD	80305	1.00355	0.004267	0.0273842	protein_coding	TraB domain containing [Source:HGNC Symbol;Acc:HGNC:28805]
ENTPD7	57089	1.00344	0.0235158	0.0920805	protein_coding	ectonucleoside triphosphate diphosphohydrolase 7 [Source:HGNC Symbol;Acc:HGNC:19745]
HDAC1	3065	1.00216	0.00041168	0.00488678	protein_coding	histone deacetylase 1 [Source:HGNC Symbol;Acc:HGNC:4852]
RNF113A	7737	1.00071	0.00981821	0.0498649	protein_coding	ring finger protein 113A [Source:HGNC Symbol;Acc:HGNC:12974]
[truncated: 1,549 more rows]
