# Supplementary material for: Lung gene expression signatures suggest pathogenic links and molecular markers for pulmonary tuberculosis, adenocarcinoma and sarcoidosis
Source: Commun Biol. 2020 Oct 23;3:604. doi: 10.1038/s42003-020-01318-0 (PMC7584606; doi:10.1038/s42003-020-01318-0)
Supplement: Supplementary file 6 — Supplementary Data 4 [file 42003_2020_1318_MOESM6_ESM.xlsx]

## Sheet: Supplementary Data 4
Supplementary Data 4. A total of 1472 differentially expressed genes of sarcoidosis group as compared to the normal control group.
Gene name	Gene ID	Log2 (fold change)	P-value	Adjusted P-value	Category	Description
TMPRSS11D	9407	19.8647	1.2931e-19	2.72198e-15	protein_coding	transmembrane protease, serine 11D [Source:HGNC Symbol;Acc:HGNC:24059]
CASP14	23581	19.7719	9.97334e-12	5.24847e-08	protein_coding	caspase 14 [Source:HGNC Symbol;Acc:HGNC:1502]
DMRTA2	63950	18.5144	6.01036e-16	6.3259e-12	protein_coding	DMRT like family A2 [Source:HGNC Symbol;Acc:HGNC:13908]
HHIPL2	79802	9.51877	7.49848e-07	0.000192491	protein_coding	HHIP like 2 [Source:HGNC Symbol;Acc:HGNC:25842]
NR0B1	190	9.22437	0.000250863	0.00996354	protein_coding	nuclear receptor subfamily 0 group B member 1 [Source:HGNC Symbol;Acc:HGNC:7960]
SERPINB4	6318	9.22148	9.66973e-05	0.00530671	protein_coding	serpin family B member 4 [Source:HGNC Symbol;Acc:HGNC:10570]
FGL1	2267	9.12136	1.69642e-06	0.000364385	protein_coding	fibrinogen like 1 [Source:HGNC Symbol;Acc:HGNC:3695]
HOXC13	3229	8.46471	0.00099978	0.0224364	protein_coding	homeobox C13 [Source:HGNC Symbol;Acc:HGNC:5125]
PCSK2	5126	8.25299	4.84088e-07	0.000145572	protein_coding	proprotein convertase subtilisin/kexin type 2 [Source:HGNC Symbol;Acc:HGNC:8744]
TINAG	27283	8.00468	0.00465934	0.0557675	protein_coding	tubulointerstitial nephritis antigen [Source:HGNC Symbol;Acc:HGNC:14599]
CYP24A1	1591	7.86765	5.58888e-11	1.47057e-07	protein_coding	cytochrome P450 family 24 subfamily A member 1 [Source:HGNC Symbol;Acc:HGNC:2602]
MMP12	4321	7.7388	4.05653e-07	0.000129379	protein_coding	matrix metallopeptidase 12 [Source:HGNC Symbol;Acc:HGNC:7158]
NKAIN3		7.69054	0.000226942	0.00928517	protein_coding	sodium/potassium transporting ATPase interacting 3 [Source:HGNC Symbol;Acc:HGNC:26829]
HTR3A	3359	7.61505	4.63791e-08	3.14929e-05	protein_coding	5-hydroxytryptamine receptor 3A [Source:HGNC Symbol;Acc:HGNC:5297]
PGLYRP3	114771	7.57908	6.8496e-05	0.004304	protein_coding	peptidoglycan recognition protein 3 [Source:HGNC Symbol;Acc:HGNC:30014]
INHA	3623	7.52737	5.51893e-08	3.63042e-05	protein_coding	inhibin alpha subunit [Source:HGNC Symbol;Acc:HGNC:6065]
LGSN	51557	7.43544	2.15266e-05	0.00200502	protein_coding	lengsin, lens protein with glutamine synthetase domain [Source:HGNC Symbol;Acc:HGNC:21016]
FDCSP	260436	7.29398	1.04524e-05	0.00127921	protein_coding	follicular dendritic cell secreted protein [Source:HGNC Symbol;Acc:HGNC:19215]
IL22RA2	116379	7.2777	2.40831e-06	0.000452109	protein_coding	interleukin 22 receptor subunit alpha 2 [Source:HGNC Symbol;Acc:HGNC:14901]
AKR1B10	57016	7.237	0.000212758	0.00892143	protein_coding	aldo-keto reductase family 1 member B10 [Source:HGNC Symbol;Acc:HGNC:382]
FSIP2	401024	7.08625	2.60691e-10	5.48755e-07	protein_coding	fibrous sheath interacting protein 2 [Source:HGNC Symbol;Acc:HGNC:21675]
LY6D	8581	6.85299	0.00144122	0.0278567	protein_coding	lymphocyte antigen 6 family member D [Source:HGNC Symbol;Acc:HGNC:13348]
FAM83B	222584	6.79658	4.8861e-06	0.000729449	protein_coding	family with sequence similarity 83 member B [Source:HGNC Symbol;Acc:HGNC:21357]
ITPKA	3706	6.77766	1.05334e-07	5.15645e-05	protein_coding	inositol-trisphosphate 3-kinase A [Source:HGNC Symbol;Acc:HGNC:6178]
CNTN5	53942	6.75872	1.90388e-08	1.66986e-05	protein_coding	contactin 5 [Source:HGNC Symbol;Acc:HGNC:2175]
SLC16A14	151473	6.70037	2.61834e-11	9.186e-08	protein_coding	solute carrier family 16 member 14 [Source:HGNC Symbol;Acc:HGNC:26417]
ABCC2	1244	6.6062	1.51262e-12	1.06135e-08	protein_coding	ATP binding cassette subfamily C member 2 [Source:HGNC Symbol;Acc:HGNC:53]
FAM83A	84985	6.5795	8.53289e-08	4.72402e-05	protein_coding	family with sequence similarity 83 member A [Source:HGNC Symbol;Acc:HGNC:28210]
BPIFA1	51297	6.55336	0.000143503	0.00691049	protein_coding	BPI fold containing family A member 1 [Source:HGNC Symbol;Acc:HGNC:15749]
OGDHL	55753	6.53781	0.000362372	0.0123882	protein_coding	oxoglutarate dehydrogenase like [Source:HGNC Symbol;Acc:HGNC:25590]
CABYR	26256	6.46084	2.03521e-08	1.71365e-05	protein_coding	calcium binding tyrosine phosphorylation regulated [Source:HGNC Symbol;Acc:HGNC:15569]
LHFPL5	222662	6.43927	0.000184527	0.0081048	protein_coding	LHFPL tetraspan subfamily member 5 [Source:HGNC Symbol;Acc:HGNC:21253]
WFDC5	149708	6.32404	8.58724e-05	0.00499341	protein_coding	WAP four-disulfide core domain 5 [Source:HGNC Symbol;Acc:HGNC:20477]
PPP2R2C	5522	6.22121	8.68763e-06	0.00110833	protein_coding	protein phosphatase 2 regulatory subunit Bgamma [Source:HGNC Symbol;Acc:HGNC:9306]
ARHGAP40	343578	6.20509	4.93832e-10	8.66264e-07	protein_coding	Rho GTPase activating protein 40 [Source:HGNC Symbol;Acc:HGNC:16226]
GUCA1A	2978	6.1957	0.000639583	0.0175074	protein_coding	guanylate cyclase activator 1A [Source:HGNC Symbol;Acc:HGNC:4678]
MUC5AC	4586	6.17018	5.75509e-06	0.000806979	protein_coding	mucin 5AC, oligomeric mucus/gel-forming [Source:HGNC Symbol;Acc:HGNC:7515]
ONECUT1	3175	6.14482	0.000532809	0.0155341	protein_coding	one cut homeobox 1 [Source:HGNC Symbol;Acc:HGNC:8138]
DMP1	1758	6.13243	0.00240924	0.0385955	protein_coding	dentin matrix acidic phosphoprotein 1 [Source:HGNC Symbol;Acc:HGNC:2932]
COL11A1	1301	6.08269	4.23245e-11	1.27276e-07	protein_coding	collagen type XI alpha 1 chain [Source:HGNC Symbol;Acc:HGNC:2186]
HGD	3081	6.05033	8.8822e-07	0.00021678	protein_coding	homogentisate 1,2-dioxygenase [Source:HGNC Symbol;Acc:HGNC:4892]
AC233755.1		6.00863	0.00290581	0.0426848	protein_coding	Immunoglobulin heavy variable 4-38-2 [Source:UniProtKB/Swiss-Prot;Acc:P0DP08]
NEIL3	55247	6.00118	4.13136e-09	5.79768e-06	protein_coding	nei like DNA glycosylase 3 [Source:HGNC Symbol;Acc:HGNC:24573]
LCT	3938	5.97266	0.000144119	0.00691049	protein_coding	lactase [Source:HGNC Symbol;Acc:HGNC:6530]
SPP1	6696	5.95537	6.96654e-09	8.14698e-06	protein_coding	secreted phosphoprotein 1 [Source:HGNC Symbol;Acc:HGNC:11255]
COL7A1	1294	5.92555	3.90467e-08	2.83425e-05	protein_coding	collagen type VII alpha 1 chain [Source:HGNC Symbol;Acc:HGNC:2214]
TRIM31	11074	5.92018	1.08566e-08	1.14266e-05	protein_coding	tripartite motif containing 31 [Source:HGNC Symbol;Acc:HGNC:16289]
NRK	203447	5.90714	2.61204e-07	9.81848e-05	protein_coding	Nik related kinase [Source:HGNC Symbol;Acc:HGNC:25391]
TMEM59L	25789	5.88745	1.03919e-07	5.15645e-05	protein_coding	transmembrane protein 59 like [Source:HGNC Symbol;Acc:HGNC:13237]
COL25A1	84570	5.87311	3.11387e-06	0.000545684	protein_coding	collagen type XXV alpha 1 chain [Source:HGNC Symbol;Acc:HGNC:18603]
PKP1	5317	5.77385	2.50732e-06	0.000458949	protein_coding	plakophilin 1 [Source:HGNC Symbol;Acc:HGNC:9023]
ALOX12B	242	5.7499	0.00168159	0.0306472	protein_coding	arachidonate 12-lipoxygenase, 12R type [Source:HGNC Symbol;Acc:HGNC:430]
BCL2L10	10017	5.74554	0.00028874	0.0108928	protein_coding	BCL2 like 10 [Source:HGNC Symbol;Acc:HGNC:993]
ADAMDEC1	27299	5.71372	9.88415e-08	5.07467e-05	protein_coding	ADAM like decysin 1 [Source:HGNC Symbol;Acc:HGNC:16299]
CXCL6	6372	5.64664	3.12018e-05	0.00256562	protein_coding	C-X-C motif chemokine ligand 6 [Source:HGNC Symbol;Acc:HGNC:10643]
LCN8	138307	5.63486	0.00444333	0.0546014	protein_coding	lipocalin 8 [Source:HGNC Symbol;Acc:HGNC:27038]
CPLX2	10814	5.6191	5.04211e-06	0.000742212	protein_coding	complexin 2 [Source:HGNC Symbol;Acc:HGNC:2310]
UCN2	90226	5.61406	0.000259523	0.0101542	protein_coding	urocortin 2 [Source:HGNC Symbol;Acc:HGNC:18414]
IL31RA	133396	5.59265	4.50078e-06	0.000694786	protein_coding	interleukin 31 receptor A [Source:HGNC Symbol;Acc:HGNC:18969]
SHISA8	440829	5.59221	4.07073e-08	2.8563e-05	protein_coding	shisa family member 8 [Source:HGNC Symbol;Acc:HGNC:18351]
SERPINB13	5275	5.5792	0.00781366	0.0759011	protein_coding	serpin family B member 13 [Source:HGNC Symbol;Acc:HGNC:8944]
ENTHD1	150350	5.57714	8.85173e-05	0.00504454	protein_coding	ENTH domain containing 1 [Source:HGNC Symbol;Acc:HGNC:26352]
R3HDML	140902	5.57427	0.000780457	0.0195579	protein_coding	R3H domain containing like [Source:HGNC Symbol;Acc:HGNC:16249]
CHRNA5	1138	5.57288	5.95438e-07	0.00016712	protein_coding	cholinergic receptor nicotinic alpha 5 subunit [Source:HGNC Symbol;Acc:HGNC:1959]
EFNA2	1943	5.55464	0.00490587	0.0575899	protein_coding	ephrin A2 [Source:HGNC Symbol;Acc:HGNC:3222]
SPINK4	27290	5.51635	0.00020315	0.00868912	protein_coding	serine peptidase inhibitor, Kazal type 4 [Source:HGNC Symbol;Acc:HGNC:16646]
SAA4	6291	5.50597	0.00761582	0.0742748	protein_coding	serum amyloid A4, constitutive [Source:HGNC Symbol;Acc:HGNC:10516]
GOLGA6L7P		5.49626	0.000156458	0.00727262	protein_coding	golgin A6 family-like 7, pseudogene [Source:HGNC Symbol;Acc:HGNC:37442]
CELF5	60680	5.44911	2.27963e-05	0.00204569	protein_coding	CUGBP Elav-like family member 5 [Source:HGNC Symbol;Acc:HGNC:14058]
MMP1	4312	5.43131	5.04377e-05	0.00352729	protein_coding	matrix metallopeptidase 1 [Source:HGNC Symbol;Acc:HGNC:7155]
STRA6	64220	5.42706	7.67618e-11	1.79537e-07	protein_coding	stimulated by retinoic acid 6 [Source:HGNC Symbol;Acc:HGNC:30650]
ONECUT2	9480	5.41637	6.92081e-06	0.000916246	protein_coding	one cut homeobox 2 [Source:HGNC Symbol;Acc:HGNC:8139]
PTPRN	5798	5.40699	6.67903e-05	0.00420939	protein_coding	protein tyrosine phosphatase, receptor type N [Source:HGNC Symbol;Acc:HGNC:9676]
AOC1	26	5.39545	6.1178e-08	3.71125e-05	protein_coding	amine oxidase, copper containing 1 [Source:HGNC Symbol;Acc:HGNC:80]
SPATA21	374955	5.34358	0.00153562	0.0290691	protein_coding	spermatogenesis associated 21 [Source:HGNC Symbol;Acc:HGNC:28026]
SYT14	255928	5.3388	0.00163754	0.0301312	protein_coding	synaptotagmin 14 [Source:HGNC Symbol;Acc:HGNC:23143]
MSMB	4477	5.33691	8.34952e-05	0.00488215	protein_coding	microseminoprotein beta [Source:HGNC Symbol;Acc:HGNC:7372]
CDK5R2	8941	5.28494	0.00117497	0.0243437	protein_coding	cyclin dependent kinase 5 regulatory subunit 2 [Source:HGNC Symbol;Acc:HGNC:1776]
SLC7A11	23657	5.22547	3.93879e-09	5.79768e-06	protein_coding	solute carrier family 7 member 11 [Source:HGNC Symbol;Acc:HGNC:11059]
EDARADD	128178	5.21969	1.16338e-07	5.56569e-05	protein_coding	EDAR associated death domain [Source:HGNC Symbol;Acc:HGNC:14341]
KCNJ6	3763	5.16947	5.61967e-07	0.000162047	protein_coding	potassium voltage-gated channel subfamily J member 6 [Source:HGNC Symbol;Acc:HGNC:6267]
TMEM82	388595	5.1646	0.00671507	0.0691468	protein_coding	transmembrane protein 82 [Source:HGNC Symbol;Acc:HGNC:32350]
SOHLH2	54937	5.15737	9.43395e-05	0.0052397	protein_coding	spermatogenesis and oogenesis specific basic helix-loop-helix 2 [Source:HGNC Symbol;Acc:HGNC:26026]
SLC15A1	6564	5.13134	0.000153054	0.00719148	protein_coding	solute carrier family 15 member 1 [Source:HGNC Symbol;Acc:HGNC:10920]
MS4A1	931	5.1144	5.84926e-08	3.71125e-05	protein_coding	membrane spanning 4-domains A1 [Source:HGNC Symbol;Acc:HGNC:7315]
DNAJC12	56521	5.08481	1.04433e-06	0.000247002	protein_coding	DnaJ heat shock protein family (Hsp40) member C12 [Source:HGNC Symbol;Acc:HGNC:28908]
IL36G	56300	5.07651	0.00664115	0.0687128	protein_coding	interleukin 36, gamma [Source:HGNC Symbol;Acc:HGNC:15741]
AKR1C2	1646	5.07512	0.000148346	0.00703307	protein_coding	aldo-keto reductase family 1 member C2 [Source:HGNC Symbol;Acc:HGNC:385]
BPIFB4	149954	5.06026	0.00795863	0.0767376	protein_coding	BPI fold containing family B member 4 [Source:HGNC Symbol;Acc:HGNC:16179]
CDH17	1015	5.04991	1.09515e-05	0.00131731	protein_coding	cadherin 17 [Source:HGNC Symbol;Acc:HGNC:1756]
HAVCR1	26762	5.04403	0.000230337	0.00939649	protein_coding	hepatitis A virus cellular receptor 1 [Source:HGNC Symbol;Acc:HGNC:17866]
CYP2C9	1559	5.04155	0.00111308	0.0237593	protein_coding	cytochrome P450 family 2 subfamily C member 9 [Source:HGNC Symbol;Acc:HGNC:2623]
ST8SIA5	29906	5.03937	0.00289061	0.0425693	protein_coding	ST8 alpha-N-acetyl-neuraminide alpha-2,8-sialyltransferase 5 [Source:HGNC Symbol;Acc:HGNC:17827]
MMP9	4318	5.01593	5.064e-07	0.000150137	protein_coding	matrix metallopeptidase 9 [Source:HGNC Symbol;Acc:HGNC:7176]
SMOC1	64093	4.97957	4.30187e-06	0.000686017	protein_coding	SPARC related modular calcium binding 1 [Source:HGNC Symbol;Acc:HGNC:20318]
GPX2	2877	4.96762	0.000223989	0.00924048	protein_coding	glutathione peroxidase 2 [Source:HGNC Symbol;Acc:HGNC:4554]
PROC	5624	4.96329	6.3232e-07	0.000170746	protein_coding	protein C, inactivator of coagulation factors Va and VIIIa [Source:HGNC Symbol;Acc:HGNC:9451]
FEZF1	389549	4.95586	0.000879583	0.0209658	protein_coding	FEZ family zinc finger 1 [Source:HGNC Symbol;Acc:HGNC:22788]
OR10H1	26539	4.9454	0.00814275	0.0774483	protein_coding	olfactory receptor family 10 subfamily H member 1 [Source:HGNC Symbol;Acc:HGNC:8172]
SLC28A1	9154	4.93699	0.00364556	0.0486923	protein_coding	solute carrier family 28 member 1 [Source:HGNC Symbol;Acc:HGNC:11001]
CDC20B	166979	4.92239	7.34787e-05	0.0044932	protein_coding	cell division cycle 20B [Source:HGNC Symbol;Acc:HGNC:24222]
PI3	5266	4.92082	5.72238e-06	0.000806979	protein_coding	peptidase inhibitor 3 [Source:HGNC Symbol;Acc:HGNC:8947]
CARD14	79092	4.86293	5.51839e-09	7.26013e-06	protein_coding	caspase recruitment domain family member 14 [Source:HGNC Symbol;Acc:HGNC:16446]
SERPINB3	6317	4.85074	0.00977279	0.0856085	protein_coding	serpin family B member 3 [Source:HGNC Symbol;Acc:HGNC:10569]
MUC5B	727897	4.83054	2.9478e-05	0.00249067	protein_coding	mucin 5B, oligomeric mucus/gel-forming [Source:HGNC Symbol;Acc:HGNC:7516]
PI15	51050	4.81757	9.47556e-08	4.98651e-05	protein_coding	peptidase inhibitor 15 [Source:HGNC Symbol;Acc:HGNC:8946]
FBXW10	10517	4.81628	0.000103435	0.00556855	protein_coding	F-box and WD repeat domain containing 10 [Source:HGNC Symbol;Acc:HGNC:1211]
FCRL2	79368	4.81318	2.26367e-08	1.8327e-05	protein_coding	Fc receptor like 2 [Source:HGNC Symbol;Acc:HGNC:14875]
ACMSD	130013	4.79199	2.27176e-05	0.00204569	protein_coding	aminocarboxymuconate semialdehyde decarboxylase [Source:HGNC Symbol;Acc:HGNC:19288]
PGLYRP4	57115	4.78077	0.000297689	0.0111501	protein_coding	peptidoglycan recognition protein 4 [Source:HGNC Symbol;Acc:HGNC:30015]
ZBTB8B	728116	4.7664	0.00505783	0.0588087	protein_coding	zinc finger and BTB domain containing 8B [Source:HGNC Symbol;Acc:HGNC:37057]
CXCL13	10563	4.72241	6.35693e-06	0.000863312	protein_coding	C-X-C motif chemokine ligand 13 [Source:HGNC Symbol;Acc:HGNC:10639]
BPIFB2	80341	4.71635	0.00173451	0.0311798	protein_coding	BPI fold containing family B member 2 [Source:HGNC Symbol;Acc:HGNC:16177]
MUC13	56667	4.71204	2.14894e-06	0.000418844	protein_coding	mucin 13, cell surface associated [Source:HGNC Symbol;Acc:HGNC:7511]
C12orf42	374470	4.69641	3.00956e-06	0.000536875	protein_coding	chromosome 12 open reading frame 42 [Source:HGNC Symbol;Acc:HGNC:24729]
FCRL4	83417	4.68774	0.00097241	0.0221644	protein_coding	Fc receptor like 4 [Source:HGNC Symbol;Acc:HGNC:18507]
TUBB3	10381	4.68105	4.82041e-05	0.00343965	protein_coding	tubulin beta 3 class III [Source:HGNC Symbol;Acc:HGNC:20772]
CCDC169	728591	4.67221	3.45234e-06	0.00058682	protein_coding	coiled-coil domain containing 169 [Source:HGNC Symbol;Acc:HGNC:34361]
MOGAT2	80168	4.66811	0.00669442	0.0690095	protein_coding	monoacylglycerol O-acyltransferase 2 [Source:HGNC Symbol;Acc:HGNC:23248]
C14orf105	55195	4.65818	0.0125394	0.0991192	protein_coding	chromosome 14 open reading frame 105 [Source:HGNC Symbol;Acc:HGNC:20189]
BLK	640	4.65777	4.04338e-07	0.000129379	protein_coding	BLK proto-oncogene, Src family tyrosine kinase [Source:HGNC Symbol;Acc:HGNC:1057]
CHRNA6	8973	4.64862	0.00162401	0.0300399	protein_coding	cholinergic receptor nicotinic alpha 6 subunit [Source:HGNC Symbol;Acc:HGNC:15963]
NUP210L	91181	4.64106	2.0647e-05	0.00199737	protein_coding	nucleoporin 210 like [Source:HGNC Symbol;Acc:HGNC:29915]
OR51E2	81285	4.63522	0.00273289	0.0410909	protein_coding	olfactory receptor family 51 subfamily E member 2 [Source:HGNC Symbol;Acc:HGNC:15195]
CHRNB4	1143	4.63143	0.000547509	0.0157662	protein_coding	cholinergic receptor nicotinic beta 4 subunit [Source:HGNC Symbol;Acc:HGNC:1964]
KLK3	354	4.62629	0.00401637	0.0515516	protein_coding	kallikrein related peptidase 3 [Source:HGNC Symbol;Acc:HGNC:6364]
IL26	55801	4.5993	0.00403361	0.0517099	protein_coding	interleukin 26 [Source:HGNC Symbol;Acc:HGNC:17119]
CD19	930	4.59844	3.39172e-07	0.000115154	protein_coding	CD19 molecule [Source:HGNC Symbol;Acc:HGNC:1633]
SERPINB7	8710	4.57165	0.00278555	0.0416744	protein_coding	serpin family B member 7 [Source:HGNC Symbol;Acc:HGNC:13902]
AKR7A3	22977	4.56287	7.83485e-07	0.000196338	protein_coding	aldo-keto reductase family 7 member A3 [Source:HGNC Symbol;Acc:HGNC:390]
AC068580.4		4.5155	1.52149e-05	0.00164242	protein_coding
CKMT1B	1159	4.50434	0.000156508	0.00727262	protein_coding	creatine kinase, mitochondrial 1B [Source:HGNC Symbol;Acc:HGNC:1995]
CLEC17A	388512	4.50129	4.05904e-05	0.00311634	protein_coding	C-type lectin domain containing 17A [Source:HGNC Symbol;Acc:HGNC:34520]
MATR3	9782	4.49407	0.000113054	0.00586156	protein_coding	matrin 3 [Source:NCBI gene;Acc:9782]
GJB4	127534	4.48511	0.00893251	0.0817358	protein_coding	gap junction protein beta 4 [Source:HGNC Symbol;Acc:HGNC:4286]
PABPC1L	80336	4.46954	1.02623e-09	1.6617e-06	protein_coding	poly(A) binding protein cytoplasmic 1 like [Source:HGNC Symbol;Acc:HGNC:15797]
IL24	11009	4.46874	2.07339e-06	0.000411743	protein_coding	interleukin 24 [Source:HGNC Symbol;Acc:HGNC:11346]
CR2	1380	4.46527	8.83773e-05	0.00504454	protein_coding	complement C3d receptor 2 [Source:HGNC Symbol;Acc:HGNC:2336]
SYT13	57586	4.43529	0.00173173	0.0311563	protein_coding	synaptotagmin 13 [Source:HGNC Symbol;Acc:HGNC:14962]
OTX1	5013	4.43241	2.68476e-05	0.00231616	protein_coding	orthodenticle homeobox 1 [Source:HGNC Symbol;Acc:HGNC:8521]
MMP13	4322	4.42709	0.000385206	0.0128323	protein_coding	matrix metallopeptidase 13 [Source:HGNC Symbol;Acc:HGNC:7159]
MTNR1A	4543	4.42597	0.0040979	0.0520899	protein_coding	melatonin receptor 1A [Source:HGNC Symbol;Acc:HGNC:7463]
SLC14A2	8170	4.42235	6.30919e-06	0.000862393	protein_coding	solute carrier family 14 member 2 [Source:HGNC Symbol;Acc:HGNC:10919]
TRIM17	51127	4.41816	3.13671e-06	0.000545684	protein_coding	tripartite motif containing 17 [Source:HGNC Symbol;Acc:HGNC:13430]
IFITM5	387733	4.41751	0.0119897	0.0966242	protein_coding	interferon induced transmembrane protein 5 [Source:HGNC Symbol;Acc:HGNC:16644]
HS6ST2	90161	4.41074	0.000113362	0.00586307	protein_coding	heparan sulfate 6-O-sulfotransferase 2 [Source:HGNC Symbol;Acc:HGNC:19133]
RNF183	138065	4.3932	0.000423052	0.0137004	protein_coding	ring finger protein 183 [Source:HGNC Symbol;Acc:HGNC:28721]
TNFRSF13C	115650	4.39261	3.00012e-07	0.000108425	protein_coding	TNF receptor superfamily member 13C [Source:HGNC Symbol;Acc:HGNC:17755]
PAX5	5079	4.38727	1.66474e-05	0.00177882	protein_coding	paired box 5 [Source:HGNC Symbol;Acc:HGNC:8619]
TFF1	7031	4.37909	0.00370302	0.0492379	protein_coding	trefoil factor 1 [Source:HGNC Symbol;Acc:HGNC:11755]
COL10A1	1300	4.37415	1.48246e-06	0.000328482	protein_coding	collagen type X alpha 1 chain [Source:HGNC Symbol;Acc:HGNC:2185]
SLC7A2	6542	4.37171	4.36624e-05	0.00327387	protein_coding	solute carrier family 7 member 2 [Source:HGNC Symbol;Acc:HGNC:11060]
PRKCG	5582	4.37087	0.0010096	0.0225845	protein_coding	protein kinase C gamma [Source:HGNC Symbol;Acc:HGNC:9402]
RHBG	57127	4.36174	0.00299999	0.0436419	protein_coding	Rh family B glycoprotein (gene/pseudogene) [Source:HGNC Symbol;Acc:HGNC:14572]
AC092821.1		4.33148	5.30812e-05	0.00363376	protein_coding
VIL1	7429	4.31443	4.56429e-05	0.00335207	protein_coding	villin 1 [Source:HGNC Symbol;Acc:HGNC:12690]
BRDT	676	4.272	0.00717248	0.0719641	protein_coding	bromodomain testis associated [Source:HGNC Symbol;Acc:HGNC:1105]
JAKMIP3	282973	4.25709	3.36912e-05	0.00274641	protein_coding	Janus kinase and microtubule interacting protein 3 [Source:HGNC Symbol;Acc:HGNC:23523]
GPR83	10888	4.24839	0.0014011	0.0273085	protein_coding	G protein-coupled receptor 83 [Source:HGNC Symbol;Acc:HGNC:4523]
CHL1	10752	4.24034	9.53961e-06	0.00118822	protein_coding	cell adhesion molecule L1 like [Source:HGNC Symbol;Acc:HGNC:1939]
TTYH1	57348	4.21812	0.000217509	0.00906647	protein_coding	tweety family member 1 [Source:HGNC Symbol;Acc:HGNC:13476]
CACNA1B	774	4.19235	0.00407244	0.0519859	protein_coding	calcium voltage-gated channel subunit alpha1 B [Source:HGNC Symbol;Acc:HGNC:1389]
EYS	346007	4.18826	2.59672e-07	9.81848e-05	protein_coding	eyes shut homolog (Drosophila) [Source:HGNC Symbol;Acc:HGNC:21555]
GREM1	26585	4.17872	5.2068e-07	0.000152227	protein_coding	gremlin 1, DAN family BMP antagonist [Source:HGNC Symbol;Acc:HGNC:2001]
UCHL1	7345	4.15442	5.5035e-05	0.00367774	protein_coding	ubiquitin C-terminal hydrolase L1 [Source:HGNC Symbol;Acc:HGNC:12513]
CIT	11113	4.15352	1.83536e-06	0.000371731	protein_coding	citron rho-interacting serine/threonine kinase [Source:HGNC Symbol;Acc:HGNC:1985]
P2RX5	5026	4.15338	3.0884e-07	0.000108425	protein_coding	purinergic receptor P2X 5 [Source:HGNC Symbol;Acc:HGNC:8536]
SLC30A3	7781	4.14065	2.99424e-07	0.000108425	protein_coding	solute carrier family 30 member 3 [Source:HGNC Symbol;Acc:HGNC:11014]
NKPD1	284353	4.1175	0.000436249	0.013956	protein_coding	NTPase KAP family P-loop domain containing 1 [Source:HGNC Symbol;Acc:HGNC:24739]
GCKR	2646	4.08949	0.000999318	0.0224364	protein_coding	glucokinase regulator [Source:HGNC Symbol;Acc:HGNC:4196]
SALL4	57167	4.08376	2.01165e-05	0.00198804	protein_coding	spalt like transcription factor 4 [Source:HGNC Symbol;Acc:HGNC:15924]
AKR1C1	1645	4.0778	4.63528e-05	0.00335301	protein_coding	aldo-keto reductase family 1 member C1 [Source:HGNC Symbol;Acc:HGNC:384]
RAB26	25837	4.07059	1.60592e-07	6.94972e-05	protein_coding	RAB26, member RAS oncogene family [Source:HGNC Symbol;Acc:HGNC:14259]
SLC6A11	6538	4.06537	0.000354706	0.0123291	protein_coding	solute carrier family 6 member 11 [Source:HGNC Symbol;Acc:HGNC:11044]
VPREB3	29802	4.0586	1.69144e-05	0.00179822	protein_coding	V-set pre-B cell surrogate light chain 3 [Source:HGNC Symbol;Acc:HGNC:12710]
ATP10B	23120	4.05693	0.000103426	0.00556855	protein_coding	ATPase phospholipid transporting 10B (putative) [Source:HGNC Symbol;Acc:HGNC:13543]
ENTPD8	377841	4.0569	0.00310277	0.0444914	protein_coding	ectonucleoside triphosphate diphosphohydrolase 8 [Source:HGNC Symbol;Acc:HGNC:24860]
STUM	375057	4.0479	4.07123e-05	0.00311634	protein_coding	stum, mechanosensory transduction mediator homolog [Source:HGNC Symbol;Acc:HGNC:30491]
GLB1L3	112937	4.03465	0.0017189	0.0309785	protein_coding	galactosidase beta 1 like 3 [Source:HGNC Symbol;Acc:HGNC:25147]
FXYD4	53828	4.02206	0.000723677	0.0188766	protein_coding	FXYD domain containing ion transport regulator 4 [Source:HGNC Symbol;Acc:HGNC:4028]
ITIH4	3700	4.0185	0.000459952	0.0143863	protein_coding	inter-alpha-trypsin inhibitor heavy chain family member 4 [Source:HGNC Symbol;Acc:HGNC:6169]
KCNS2	3788	4.01418	0.000930779	0.0215857	protein_coding	potassium voltage-gated channel modifier subfamily S member 2 [Source:HGNC Symbol;Acc:HGNC:6301]
AC024940.1	144203	3.98898	0.00179815	0.0320229	protein_coding
ALPK2	115701	3.97586	0.0013225	0.0261379	protein_coding	alpha kinase 2 [Source:HGNC Symbol;Acc:HGNC:20565]
KLK2	3817	3.9739	0.00993479	0.0863092	protein_coding	kallikrein related peptidase 2 [Source:HGNC Symbol;Acc:HGNC:6363]
MMP10	4319	3.96642	0.00161042	0.0298672	protein_coding	matrix metallopeptidase 10 [Source:HGNC Symbol;Acc:HGNC:7156]
TDRD12	91646	3.96052	0.00424783	0.0534075	protein_coding	tudor domain containing 12 [Source:HGNC Symbol;Acc:HGNC:25044]
GJB6	10804	3.94178	0.00611169	0.0657726	protein_coding	gap junction protein beta 6 [Source:HGNC Symbol;Acc:HGNC:4288]
CD79A	973	3.94102	3.4568e-06	0.00058682	protein_coding	CD79a molecule [Source:HGNC Symbol;Acc:HGNC:1698]
MMP11	4320	3.93978	2.34476e-05	0.00208258	protein_coding	matrix metallopeptidase 11 [Source:HGNC Symbol;Acc:HGNC:7157]
SYT7	9066	3.93548	4.37929e-06	0.000693113	protein_coding	synaptotagmin 7 [Source:HGNC Symbol;Acc:HGNC:11514]
ACAN	176	3.93503	1.81579e-05	0.0018922	protein_coding	aggrecan [Source:HGNC Symbol;Acc:HGNC:319]
PITX1	5307	3.91892	0.0048043	0.0569749	protein_coding	paired like homeodomain 1 [Source:HGNC Symbol;Acc:HGNC:9004]
KCNJ10	3766	3.91308	0.000692942	0.0184713	protein_coding	potassium voltage-gated channel subfamily J member 10 [Source:HGNC Symbol;Acc:HGNC:6256]
FCRL5	83416	3.90274	2.2816e-05	0.00204569	protein_coding	Fc receptor like 5 [Source:HGNC Symbol;Acc:HGNC:18508]
KIAA0319	9856	3.89508	7.37105e-06	0.000957782	protein_coding	KIAA0319 [Source:HGNC Symbol;Acc:HGNC:21580]
DRP2	1821	3.89452	0.00861909	0.0801024	protein_coding	dystrophin related protein 2 [Source:HGNC Symbol;Acc:HGNC:3032]
GPR84	53831	3.87648	0.000471321	0.0144355	protein_coding	G protein-coupled receptor 84 [Source:HGNC Symbol;Acc:HGNC:4535]
FCRLA	84824	3.87141	2.14627e-05	0.00200502	protein_coding	Fc receptor like A [Source:HGNC Symbol;Acc:HGNC:18504]
HNF4G	3174	3.87105	0.000118442	0.006041	protein_coding	hepatocyte nuclear factor 4 gamma [Source:HGNC Symbol;Acc:HGNC:5026]
SAPCD1	401251	3.85733	0.00420628	0.0530428	protein_coding	suppressor APC domain containing 1 [Source:HGNC Symbol;Acc:HGNC:13938]
TRPA1	8989	3.85386	8.86487e-05	0.00504454	protein_coding	transient receptor potential cation channel subfamily A member 1 [Source:HGNC Symbol;Acc:HGNC:497]
ERO1B	56605	3.85315	4.4213e-07	0.000138908	protein_coding	endoplasmic reticulum oxidoreductase 1 beta [Source:HGNC Symbol;Acc:HGNC:14355]
CRLF1	9244	3.84297	0.00104511	0.0230603	protein_coding	cytokine receptor like factor 1 [Source:HGNC Symbol;Acc:HGNC:2364]
LRRC15	131578	3.8386	7.97446e-05	0.00476643	protein_coding	leucine rich repeat containing 15 [Source:HGNC Symbol;Acc:HGNC:20818]
MAS1	4142	3.83411	0.00286999	0.0424549	protein_coding	MAS1 proto-oncogene, G protein-coupled receptor [Source:HGNC Symbol;Acc:HGNC:6899]
LCN2	3934	3.83365	0.000910628	0.0214655	protein_coding	lipocalin 2 [Source:HGNC Symbol;Acc:HGNC:6526]
MZB1	51237	3.82799	6.03366e-05	0.00386181	protein_coding	marginal zone B and B1 cell specific protein [Source:HGNC Symbol;Acc:HGNC:30125]
FAM95C	100289137	3.81569	0.00100421	0.0224879	protein_coding	family with sequence similarity 95 member C [Source:HGNC Symbol;Acc:HGNC:45272]
CHAD	1101	3.80926	0.000292189	0.0110028	protein_coding	chondroadherin [Source:HGNC Symbol;Acc:HGNC:1909]
DCST1	149095	3.80839	3.46158e-05	0.00276886	protein_coding	DC-STAMP domain containing 1 [Source:HGNC Symbol;Acc:HGNC:26539]
ELAVL2	1993	3.80588	0.00541369	0.0608751	protein_coding	ELAV like RNA binding protein 2 [Source:HGNC Symbol;Acc:HGNC:3313]
BARX2	8538	3.80518	0.000944577	0.0216931	protein_coding	BARX homeobox 2 [Source:HGNC Symbol;Acc:HGNC:956]
BTBD16	118663	3.80485	0.000216679	0.00904981	protein_coding	BTB domain containing 16 [Source:HGNC Symbol;Acc:HGNC:26340]
CILP2	148113	3.79778	4.02621e-05	0.00310446	protein_coding	cartilage intermediate layer protein 2 [Source:HGNC Symbol;Acc:HGNC:24213]
KRT6B	3854	3.79394	0.00742792	0.0733041	protein_coding	keratin 6B [Source:HGNC Symbol;Acc:HGNC:6444]
FAM177B	400823	3.79261	2.72471e-05	0.00233728	protein_coding	family with sequence similarity 177 member B [Source:HGNC Symbol;Acc:HGNC:34395]
CYP4F11	57834	3.77241	0.00118572	0.0244508	protein_coding	cytochrome P450 family 4 subfamily F member 11 [Source:HGNC Symbol;Acc:HGNC:13265]
SLC18A1	6570	3.77122	0.00720665	0.0721693	protein_coding	solute carrier family 18 member A1 [Source:HGNC Symbol;Acc:HGNC:10934]
CCL19	6363	3.77056	8.7724e-05	0.00504454	protein_coding	C-C motif chemokine ligand 19 [Source:HGNC Symbol;Acc:HGNC:10617]
GLYATL1	92292	3.7701	0.0062615	0.0664673	protein_coding	glycine-N-acyltransferase like 1 [Source:HGNC Symbol;Acc:HGNC:30519]
DLL3	10683	3.75728	0.00534668	0.0603149	protein_coding	delta like canonical Notch ligand 3 [Source:HGNC Symbol;Acc:HGNC:2909]
TSHR	7253	3.75023	2.03611e-05	0.00199737	protein_coding	thyroid stimulating hormone receptor [Source:HGNC Symbol;Acc:HGNC:12373]
RHOH	399	3.74161	3.06345e-05	0.00254884	protein_coding	ras homolog family member H [Source:HGNC Symbol;Acc:HGNC:686]
ABCA12	26154	3.73218	0.000603445	0.0168916	protein_coding	ATP binding cassette subfamily A member 12 [Source:HGNC Symbol;Acc:HGNC:14637]
RASAL1	8437	3.7279	2.1958e-05	0.00201841	protein_coding	RAS protein activator like 1 [Source:HGNC Symbol;Acc:HGNC:9873]
CUX2	23316	3.71937	0.00267431	0.0406457	protein_coding	cut like homeobox 2 [Source:HGNC Symbol;Acc:HGNC:19347]
DCAF4L1	285429	3.71345	1.4891e-05	0.0016317	protein_coding	DDB1 and CUL4 associated factor 4 like 1 [Source:HGNC Symbol;Acc:HGNC:27723]
INSL3	3640	3.70116	0.00330906	0.0464309	protein_coding	insulin like 3 [Source:HGNC Symbol;Acc:HGNC:6086]
LHFPL4	375323	3.68887	0.00120975	0.0247693	protein_coding	LHFPL tetraspan subfamily member 4 [Source:HGNC Symbol;Acc:HGNC:29568]
SLC2A5	6518	3.66977	8.95954e-07	0.00021678	protein_coding	solute carrier family 2 member 5 [Source:HGNC Symbol;Acc:HGNC:11010]
POU2AF1	5450	3.6684	2.53547e-05	0.00220544	protein_coding	POU class 2 associating factor 1 [Source:HGNC Symbol;Acc:HGNC:9211]
DPEP1	1800	3.64203	4.54471e-05	0.00335207	protein_coding	dipeptidase 1 (renal) [Source:HGNC Symbol;Acc:HGNC:3002]
SSTR3	6753	3.63895	0.0014801	0.0283269	protein_coding	somatostatin receptor 3 [Source:HGNC Symbol;Acc:HGNC:11332]
BTBD11	121551	3.63608	3.35568e-07	0.000115154	protein_coding	BTB domain containing 11 [Source:HGNC Symbol;Acc:HGNC:23844]
HRH4	59340	3.63018	0.00213638	0.035522	protein_coding	histamine receptor H4 [Source:HGNC Symbol;Acc:HGNC:17383]
SGK2	10110	3.61106	7.34223e-05	0.0044932	protein_coding	SGK2, serine/threonine kinase 2 [Source:HGNC Symbol;Acc:HGNC:13900]
EPHA10	284656	3.61086	0.000471812	0.0144355	protein_coding	EPH receptor A10 [Source:HGNC Symbol;Acc:HGNC:19987]
GCNT7	140687	3.60938	0.00256123	0.0397009	protein_coding	glucosaminyl (N-acetyl) transferase family member 7 [Source:HGNC Symbol;Acc:HGNC:16099]
S100P	6286	3.604	0.00478652	0.0567961	protein_coding	S100 calcium binding protein P [Source:HGNC Symbol;Acc:HGNC:10504]
TMPRSS5	80975	3.59698	0.000222916	0.00921882	protein_coding	transmembrane protease, serine 5 [Source:HGNC Symbol;Acc:HGNC:14908]
RUFY4	285180	3.59549	1.18889e-05	0.0014139	protein_coding	RUN and FYVE domain containing 4 [Source:HGNC Symbol;Acc:HGNC:24804]
TNFRSF13B	23495	3.5938	0.000207419	0.00874985	protein_coding	TNF receptor superfamily member 13B [Source:HGNC Symbol;Acc:HGNC:18153]
TNFSF11	8600	3.59313	0.000125081	0.00626892	protein_coding	TNF superfamily member 11 [Source:HGNC Symbol;Acc:HGNC:11926]
PGLYRP2	114770	3.58226	0.00159028	0.0296767	protein_coding	peptidoglycan recognition protein 2 [Source:HGNC Symbol;Acc:HGNC:30013]
AC011498.4		3.57826	0.00151233	0.0287316	protein_coding
KISS1R	84634	3.56843	0.00075009	0.019178	protein_coding	KISS1 receptor [Source:HGNC Symbol;Acc:HGNC:4510]
CHIT1	1118	3.54934	0.00166383	0.0304553	protein_coding	chitinase 1 [Source:HGNC Symbol;Acc:HGNC:1936]
BCAN	63827	3.53775	0.000926453	0.0215857	protein_coding	brevican [Source:HGNC Symbol;Acc:HGNC:23059]
CNTN2	6900	3.53108	0.00205906	0.0347579	protein_coding	contactin 2 [Source:HGNC Symbol;Acc:HGNC:2172]
EPHX3	79852	3.52925	0.00012925	0.00639185	protein_coding	epoxide hydrolase 3 [Source:HGNC Symbol;Acc:HGNC:23760]
U2AF1L5	102724594	3.52788	0.00362333	0.0485183	protein_coding	U2 small nuclear RNA auxiliary factor 1 like 5 [Source:HGNC Symbol;Acc:HGNC:51830]
SHD	56961	3.52664	0.00884769	0.0811166	protein_coding	Src homology 2 domain containing transforming protein D [Source:HGNC Symbol;Acc:HGNC:30633]
PKHD1	5314	3.52352	0.000414141	0.0135368	protein_coding	PKHD1, fibrocystin/polyductin [Source:HGNC Symbol;Acc:HGNC:9016]
MAST1	22983	3.52095	0.000152172	0.00716605	protein_coding	microtubule associated serine/threonine kinase 1 [Source:HGNC Symbol;Acc:HGNC:19034]
RAB3B	5865	3.51114	0.00347962	0.0475818	protein_coding	RAB3B, member RAS oncogene family [Source:HGNC Symbol;Acc:HGNC:9778]
MCHR1	2847	3.50849	0.0024628	0.0390376	protein_coding	melanin concentrating hormone receptor 1 [Source:HGNC Symbol;Acc:HGNC:4479]
BRSK2	9024	3.50149	3.66113e-06	0.000610564	protein_coding	BR serine/threonine kinase 2 [Source:HGNC Symbol;Acc:HGNC:11405]
RHOV	171177	3.50085	0.000745297	0.0191323	protein_coding	ras homolog family member V [Source:HGNC Symbol;Acc:HGNC:18313]
STRC	161497	3.49541	0.00259365	0.0398818	protein_coding	stereocilin [Source:HGNC Symbol;Acc:HGNC:16035]
HAL	3034	3.48848	0.000579893	0.0163849	protein_coding	histidine ammonia-lyase [Source:HGNC Symbol;Acc:HGNC:4806]
CEACAM8	1088	3.48467	5.56618e-05	0.00368328	protein_coding	carcinoembryonic antigen related cell adhesion molecule 8 [Source:HGNC Symbol;Acc:HGNC:1820]
MSLNL		3.48033	0.0037079	0.0492437	protein_coding	mesothelin-like [Source:HGNC Symbol;Acc:HGNC:14170]
GPT	2875	3.4802	0.000819358	0.0201898	protein_coding	glutamic--pyruvic transaminase [Source:HGNC Symbol;Acc:HGNC:4552]
C4orf50		3.46665	0.00129965	0.0259313	protein_coding	chromosome 4 open reading frame 50 [Source:HGNC Symbol;Acc:HGNC:33766]
CNR2	1269	3.4656	0.000231502	0.00940114	protein_coding	cannabinoid receptor 2 [Source:HGNC Symbol;Acc:HGNC:2160]
SLC24A2	25769	3.43949	0.00475033	0.0565259	protein_coding	solute carrier family 24 member 2 [Source:HGNC Symbol;Acc:HGNC:10976]
GABRB3	2562	3.43946	0.000413677	0.0135368	protein_coding	gamma-aminobutyric acid type A receptor beta3 subunit [Source:HGNC Symbol;Acc:HGNC:4083]
CCR8	1237	3.43207	0.000614433	0.0170519	protein_coding	C-C motif chemokine receptor 8 [Source:HGNC Symbol;Acc:HGNC:1609]
KIF5A	3798	3.43141	0.00108411	0.023514	protein_coding	kinesin family member 5A [Source:HGNC Symbol;Acc:HGNC:6323]
MKRN2OS	100129480	3.42424	0.000209436	0.00881724	protein_coding	MKRN2 opposite strand [Source:HGNC Symbol;Acc:HGNC:40375]
CYP4F3	4051	3.41927	0.000107511	0.0057005	protein_coding	cytochrome P450 family 4 subfamily F member 3 [Source:HGNC Symbol;Acc:HGNC:2646]
BHMT2	23743	3.41609	0.000771635	0.0194526	protein_coding	betaine--homocysteine S-methyltransferase 2 [Source:HGNC Symbol;Acc:HGNC:1048]
DQX1	165545	3.41599	0.00895852	0.081812	protein_coding	DEAQ-box RNA dependent ATPase 1 [Source:HGNC Symbol;Acc:HGNC:20410]
CA12	771	3.41546	0.000282813	0.0107653	protein_coding	carbonic anhydrase 12 [Source:HGNC Symbol;Acc:HGNC:1371]
PLXNB3	5365	3.40613	0.000383335	0.0128082	protein_coding	plexin B3 [Source:HGNC Symbol;Acc:HGNC:9105]
OR51E1	143503	3.40303	0.00323394	0.0457183	protein_coding	olfactory receptor family 51 subfamily E member 1 [Source:HGNC Symbol;Acc:HGNC:15194]
TGFBR3L	100507588	3.39663	0.0103992	0.0887328	protein_coding	transforming growth factor beta receptor 3 like [Source:HGNC Symbol;Acc:HGNC:44152]
GLRA3	8001	3.39473	0.0066811	0.0689398	protein_coding	glycine receptor alpha 3 [Source:HGNC Symbol;Acc:HGNC:4328]
SRMS	6725	3.38851	0.000466072	0.0144054	protein_coding	src-related kinase lacking C-terminal regulatory tyrosine and N-terminal myristylation sites [Source:HGNC Symbol;Acc:HGNC:11298]
SLC12A3	6559	3.38608	0.00429839	0.0536343	protein_coding	solute carrier family 12 member 3 [Source:HGNC Symbol;Acc:HGNC:10912]
SCG5	6447	3.38268	1.76553e-07	7.43286e-05	protein_coding	secretogranin V [Source:HGNC Symbol;Acc:HGNC:10816]
JSRP1	126306	3.37446	0.00152122	0.0288744	protein_coding	junctional sarcoplasmic reticulum protein 1 [Source:HGNC Symbol;Acc:HGNC:24963]
PNOC	5368	3.36195	0.000151841	0.00716605	protein_coding	prepronociceptin [Source:HGNC Symbol;Acc:HGNC:9163]
SYBU	55638	3.36147	0.000339459	0.0120094	protein_coding	syntabulin [Source:HGNC Symbol;Acc:HGNC:26011]
FOXP3	50943	3.35363	4.87705e-05	0.00345663	protein_coding	forkhead box P3 [Source:HGNC Symbol;Acc:HGNC:6106]
FAM186A	121006	3.35108	0.00354367	0.0480015	protein_coding	family with sequence similarity 186 member A [Source:HGNC Symbol;Acc:HGNC:26980]
TMPRSS4-AS1	100526771	3.34846	0.0052617	0.0598021	protein_coding	TMPRSS4 antisense RNA 1 [Source:HGNC Symbol;Acc:HGNC:44179]
GALNTL6	442117	3.33977	0.00359072	0.0482968	protein_coding	polypeptide N-acetylgalactosaminyltransferase like 6 [Source:HGNC Symbol;Acc:HGNC:33844]
AGMAT	79814	3.33454	0.000348935	0.0122214	protein_coding	agmatinase [Source:HGNC Symbol;Acc:HGNC:18407]
CDK5RAP3	80279	3.31814	6.51536e-09	8.06755e-06	protein_coding	CDK5 regulatory subunit associated protein 3 [Source:HGNC Symbol;Acc:HGNC:18673]
FTCD	10841	3.31352	0.000295482	0.0110872	protein_coding	formimidoyltransferase cyclodeaminase [Source:HGNC Symbol;Acc:HGNC:3974]
RIMBP2	23504	3.31025	0.00115624	0.0241641	protein_coding	RIMS binding protein 2 [Source:HGNC Symbol;Acc:HGNC:30339]
SPDYE2B	100310812	3.30823	0.00109838	0.0236168	protein_coding	speedy/RINGO cell cycle regulator family member E2B [Source:HGNC Symbol;Acc:HGNC:48334]
KCNE4	23704	3.29023	0.00168972	0.0307421	protein_coding	potassium voltage-gated channel subfamily E regulatory subunit 4 [Source:HGNC Symbol;Acc:HGNC:6244]
GRIK2	2898	3.28685	0.0012629	0.0255125	protein_coding	glutamate ionotropic receptor kainate type subunit 2 [Source:HGNC Symbol;Acc:HGNC:4580]
ERN2	10595	3.2835	8.29328e-05	0.00486519	protein_coding	endoplasmic reticulum to nucleus signaling 2 [Source:HGNC Symbol;Acc:HGNC:16942]
PLAC4	191585	3.27526	0.00369293	0.049138	protein_coding	placenta specific 4 [Source:HGNC Symbol;Acc:HGNC:14616]
IGDCC3	9543	3.27378	0.00182204	0.0321492	protein_coding	immunoglobulin superfamily DCC subclass member 3 [Source:HGNC Symbol;Acc:HGNC:9700]
SLC34A3	142680	3.27012	8.7904e-05	0.00504454	protein_coding	solute carrier family 34 member 3 [Source:HGNC Symbol;Acc:HGNC:20305]
GPR82	27197	3.26331	7.14915e-05	0.00442617	protein_coding	G protein-coupled receptor 82 [Source:HGNC Symbol;Acc:HGNC:4533]
DCST2	127579	3.25526	3.56179e-06	0.000599805	protein_coding	DC-STAMP domain containing 2 [Source:HGNC Symbol;Acc:HGNC:26562]
EGF	1950	3.25372	0.00918802	0.082759	protein_coding	epidermal growth factor [Source:HGNC Symbol;Acc:HGNC:3229]
CACNA1E	777	3.25024	0.00449922	0.0548959	protein_coding	calcium voltage-gated channel subunit alpha1 E [Source:HGNC Symbol;Acc:HGNC:1392]
STRIP2	57464	3.24738	0.000787494	0.0196873	protein_coding	striatin interacting protein 2 [Source:HGNC Symbol;Acc:HGNC:22209]
CXCR4	7852	3.24723	2.73145e-05	0.00233728	protein_coding	C-X-C motif chemokine receptor 4 [Source:HGNC Symbol;Acc:HGNC:2561]
XDH	7498	3.24614	0.00121583	0.0248237	protein_coding	xanthine dehydrogenase [Source:HGNC Symbol;Acc:HGNC:12805]
PRSS53	339105	3.2369	2.52187e-05	0.00220271	protein_coding	protease, serine 53 [Source:HGNC Symbol;Acc:HGNC:34407]
AC051649.2		3.23516	0.00357581	0.0481836	protein_coding
GPC2	221914	3.23359	0.000651118	0.0176852	protein_coding	glypican 2 [Source:HGNC Symbol;Acc:HGNC:4450]
TRIM67	440730	3.22371	0.00241275	0.0386068	protein_coding	tripartite motif containing 67 [Source:HGNC Symbol;Acc:HGNC:31859]
ADAM28	10863	3.21736	1.1735e-06	0.000271453	protein_coding	ADAM metallopeptidase domain 28 [Source:HGNC Symbol;Acc:HGNC:206]
TLR10	81793	3.21675	9.4969e-05	0.00526078	protein_coding	toll like receptor 10 [Source:HGNC Symbol;Acc:HGNC:15634]
PLGLB2	5342	3.21662	0.00735086	0.0728168	protein_coding	plasminogen-like B2 [Source:HGNC Symbol;Acc:HGNC:9073]
SGK494	124923	3.21538	1.84993e-05	0.00189758	protein_coding	uncharacterized serine/threonine-protein kinase SgK494 [Source:NCBI gene;Acc:124923]
ABCC11	85320	3.20425	0.00456446	0.0553149	protein_coding	ATP binding cassette subfamily C member 11 [Source:HGNC Symbol;Acc:HGNC:14639]
DERL3	91319	3.20215	2.16415e-05	0.00200684	protein_coding	derlin 3 [Source:HGNC Symbol;Acc:HGNC:14236]
CDHR2	54825	3.19901	0.000483227	0.014622	protein_coding	cadherin related family member 2 [Source:HGNC Symbol;Acc:HGNC:18231]
TMPRSS4	56649	3.19165	0.00230218	0.0374505	protein_coding	transmembrane protease, serine 4 [Source:HGNC Symbol;Acc:HGNC:11878]
MIXL1	83881	3.18324	0.000821021	0.0201898	protein_coding	Mix paired-like homeobox [Source:HGNC Symbol;Acc:HGNC:13363]
SLC22A16	85413	3.18236	0.00521122	0.0596129	protein_coding	solute carrier family 22 member 16 [Source:HGNC Symbol;Acc:HGNC:20302]
HKDC1	80201	3.17945	0.000497359	0.014935	protein_coding	hexokinase domain containing 1 [Source:HGNC Symbol;Acc:HGNC:23302]
CPNE7	27132	3.17927	4.61805e-05	0.00335207	protein_coding	copine 7 [Source:HGNC Symbol;Acc:HGNC:2320]
CEMIP	57214	3.17821	5.6766e-05	0.00371219	protein_coding	cell migration inducing hyaluronan binding protein [Source:HGNC Symbol;Acc:HGNC:29213]
CP	1356	3.15291	0.00157851	0.029519	protein_coding	ceruloplasmin [Source:HGNC Symbol;Acc:HGNC:2295]
C1orf61	10485	3.15289	0.00725923	0.0724203	protein_coding	chromosome 1 open reading frame 61 [Source:HGNC Symbol;Acc:HGNC:30780]
SLC30A2	7780	3.14747	0.0044006	0.05433	protein_coding	solute carrier family 30 member 2 [Source:HGNC Symbol;Acc:HGNC:11013]
FCRL1	115350	3.14562	0.00277997	0.0416205	protein_coding	Fc receptor like 1 [Source:HGNC Symbol;Acc:HGNC:18509]
AP003108.2		3.13755	0.000986608	0.0222595	protein_coding
NDUFV2	4729	3.12853	1.77545e-06	0.000370032	protein_coding	NADH:ubiquinone oxidoreductase core subunit V2 [Source:HGNC Symbol;Acc:HGNC:7717]
ORM1	5004	3.12583	0.00173123	0.0311563	protein_coding	orosomucoid 1 [Source:HGNC Symbol;Acc:HGNC:8498]
PCDHA11	56138	3.1245	0.00180119	0.0320487	protein_coding	protocadherin alpha 11 [Source:HGNC Symbol;Acc:HGNC:8665]
CGREF1	10669	3.1222	0.00428944	0.0536343	protein_coding	cell growth regulator with EF-hand domain 1 [Source:HGNC Symbol;Acc:HGNC:16962]
RHBDL1	9028	3.11729	0.000346294	0.0121694	protein_coding	rhomboid like 1 [Source:HGNC Symbol;Acc:HGNC:10007]
PLA2G2D	26279	3.11587	0.00388448	0.0505866	protein_coding	phospholipase A2 group IID [Source:HGNC Symbol;Acc:HGNC:9033]
MUC16	94025	3.10508	0.00683102	0.0698941	protein_coding	mucin 16, cell surface associated [Source:HGNC Symbol;Acc:HGNC:15582]
SMIM24	284422	3.09903	0.00381252	0.0500334	protein_coding	small integral membrane protein 24 [Source:HGNC Symbol;Acc:HGNC:37244]
CYP27B1	1594	3.09888	0.000694245	0.0184713	protein_coding	cytochrome P450 family 27 subfamily B member 1 [Source:HGNC Symbol;Acc:HGNC:2606]
FAM196A	642938	3.0968	0.000106262	0.00564854	protein_coding	family with sequence similarity 196 member A [Source:HGNC Symbol;Acc:HGNC:33859]
TTC24	164118	3.09578	0.00428294	0.0536148	protein_coding	tetratricopeptide repeat domain 24 [Source:HGNC Symbol;Acc:HGNC:32348]
FGF11	2256	3.09509	0.00061484	0.0170519	protein_coding	fibroblast growth factor 11 [Source:HGNC Symbol;Acc:HGNC:3667]
GCLC	2729	3.09239	1.49605e-05	0.0016317	protein_coding	glutamate-cysteine ligase catalytic subunit [Source:HGNC Symbol;Acc:HGNC:4311]
TM6SF2	53345	3.09081	0.0100976	0.0873991	protein_coding	transmembrane 6 superfamily member 2 [Source:HGNC Symbol;Acc:HGNC:11861]
SPDYE2	441273	3.0829	1.30203e-05	0.00150592	protein_coding	speedy/RINGO cell cycle regulator family member E2 [Source:HGNC Symbol;Acc:HGNC:33841]
CCER2	643669	3.07783	0.00993327	0.0863092	protein_coding	coiled-coil glutamate rich protein 2 [Source:HGNC Symbol;Acc:HGNC:44662]
GLTPD2	388323	3.07646	0.00018076	0.0080105	protein_coding	glycolipid transfer protein domain containing 2 [Source:HGNC Symbol;Acc:HGNC:33756]
DOC2A	8448	3.07422	0.000853398	0.0206233	protein_coding	double C2 domain alpha [Source:HGNC Symbol;Acc:HGNC:2985]
C10orf55	414236	3.07172	0.00388592	0.0505866	protein_coding	chromosome 10 open reading frame 55 [Source:HGNC Symbol;Acc:HGNC:31008]
MND1	84057	3.06008	6.11171e-05	0.00389853	protein_coding	meiotic nuclear divisions 1 [Source:HGNC Symbol;Acc:HGNC:24839]
SLC6A7	6534	3.06004	0.00733546	0.0727839	protein_coding	solute carrier family 6 member 7 [Source:HGNC Symbol;Acc:HGNC:11054]
ZBP1	81030	3.05792	0.000721546	0.0188443	protein_coding	Z-DNA binding protein 1 [Source:HGNC Symbol;Acc:HGNC:16176]
C17orf53	78995	3.05472	6.44075e-06	0.000869089	protein_coding	chromosome 17 open reading frame 53 [Source:HGNC Symbol;Acc:HGNC:28460]
LARGE2	120071	3.05264	0.000239528	0.00958939	protein_coding	LARGE xylosyl- and glucuronyltransferase 2 [Source:HGNC Symbol;Acc:HGNC:16522]
RPP21	79897	3.04708	0.000111713	0.00582069	protein_coding	ribonuclease P/MRP subunit p21 [Source:HGNC Symbol;Acc:HGNC:21300]
IGSF9B	22997	3.04389	0.0124672	0.0987891	protein_coding	immunoglobulin superfamily member 9B [Source:HGNC Symbol;Acc:HGNC:32326]
LPO	4025	3.04074	0.00939728	0.0838953	protein_coding	lactoperoxidase [Source:HGNC Symbol;Acc:HGNC:6678]
ALG1L	200810	3.03966	0.00110666	0.0236981	protein_coding	ALG1, chitobiosyldiphosphodolichol beta-mannosyltransferase like [Source:HGNC Symbol;Acc:HGNC:33721]
ADAM11	4185	3.03952	0.000938271	0.0216801	protein_coding	ADAM metallopeptidase domain 11 [Source:HGNC Symbol;Acc:HGNC:189]
ALDH3A1	218	3.03888	0.00360395	0.0483513	protein_coding	aldehyde dehydrogenase 3 family member A1 [Source:HGNC Symbol;Acc:HGNC:405]
SH2D6	284948	3.03634	0.00288535	0.0425326	protein_coding	SH2 domain containing 6 [Source:HGNC Symbol;Acc:HGNC:30439]
CNGB1	1258	3.03333	0.00292759	0.042766	protein_coding	cyclic nucleotide gated channel beta 1 [Source:HGNC Symbol;Acc:HGNC:2151]
FAM169A	26049	3.01548	0.000379058	0.0127772	protein_coding	family with sequence similarity 169 member A [Source:HGNC Symbol;Acc:HGNC:29138]
EIF5AL1	143244	3.01231	0.00112543	0.0238813	protein_coding	eukaryotic translation initiation factor 5A-like 1 [Source:HGNC Symbol;Acc:HGNC:17419]
GRM6	2916	3.01174	0.00796175	0.0767376	protein_coding	glutamate metabotropic receptor 6 [Source:HGNC Symbol;Acc:HGNC:4598]
NEFL	4747	3.00768	0.00640192	0.0672622	protein_coding	neurofilament light [Source:HGNC Symbol;Acc:HGNC:7739]
AC005841.2	101929469	3.00647	0.00144863	0.0279247	protein_coding	Uncharacterized protein ENSP00000372125 [Source:UniProtKB/Swiss-Prot;Acc:A6NCN8]
BASP1	10409	3.0047	8.61218e-05	0.00499411	protein_coding	brain abundant membrane attached signal protein 1 [Source:HGNC Symbol;Acc:HGNC:957]
TULP2	7288	3.00157	0.00427295	0.0535845	protein_coding	tubby like protein 2 [Source:HGNC Symbol;Acc:HGNC:12424]
ST18	9705	2.99062	0.00319765	0.045327	protein_coding	ST18, C2H2C-type zinc finger [Source:HGNC Symbol;Acc:HGNC:18695]
SH3D21	79729	2.97939	1.40527e-05	0.00157895	protein_coding	SH3 domain containing 21 [Source:HGNC Symbol;Acc:HGNC:26236]
SPTBN2	6712	2.97744	3.51964e-05	0.00279579	protein_coding	spectrin beta, non-erythrocytic 2 [Source:HGNC Symbol;Acc:HGNC:11276]
NOX5	79400	2.97672	0.00840889	0.0790563	protein_coding	NADPH oxidase 5 [Source:HGNC Symbol;Acc:HGNC:14874]
MUC6	4588	2.97257	0.0126455	0.0997706	protein_coding	mucin 6, oligomeric mucus/gel-forming [Source:HGNC Symbol;Acc:HGNC:7517]
FAM129C	199786	2.96937	0.0023661	0.0381972	protein_coding	family with sequence similarity 129 member C [Source:HGNC Symbol;Acc:HGNC:24130]
HECW1	23072	2.9691	0.00058199	0.0164001	protein_coding	HECT, C2 and WW domain containing E3 ubiquitin protein ligase 1 [Source:HGNC Symbol;Acc:HGNC:22195]
AANAT	15	2.96873	0.00354976	0.0480221	protein_coding	aralkylamine N-acetyltransferase [Source:HGNC Symbol;Acc:HGNC:19]
ELOVL2	54898	2.96382	0.000154873	0.00722854	protein_coding	ELOVL fatty acid elongase 2 [Source:HGNC Symbol;Acc:HGNC:14416]
CTLA4	1493	2.9605	6.53815e-07	0.000170746	protein_coding	cytotoxic T-lymphocyte associated protein 4 [Source:HGNC Symbol;Acc:HGNC:2505]
GCNT3	9245	2.95992	0.0101175	0.0875223	protein_coding	glucosaminyl (N-acetyl) transferase 3, mucin type [Source:HGNC Symbol;Acc:HGNC:4205]
TRPV1	7442	2.95428	2.17126e-06	0.000419311	protein_coding	transient receptor potential cation channel subfamily V member 1 [Source:HGNC Symbol;Acc:HGNC:12716]
NPAS3	64067	2.95122	8.08976e-05	0.00479688	protein_coding	neuronal PAS domain protein 3 [Source:HGNC Symbol;Acc:HGNC:19311]
SPIB	6689	2.94883	0.00220437	0.0363075	protein_coding	Spi-B transcription factor [Source:HGNC Symbol;Acc:HGNC:11242]
TEKT5	146279	2.94116	0.00759867	0.0741892	protein_coding	tektin 5 [Source:HGNC Symbol;Acc:HGNC:26554]
KIF26B	55083	2.94041	8.3926e-05	0.00489375	protein_coding	kinesin family member 26B [Source:HGNC Symbol;Acc:HGNC:25484]
ORM2	5005	2.94027	0.00242896	0.0387768	protein_coding	orosomucoid 2 [Source:HGNC Symbol;Acc:HGNC:8499]
C16orf96	342346	2.9299	0.000238327	0.009574	protein_coding	chromosome 16 open reading frame 96 [Source:HGNC Symbol;Acc:HGNC:40031]
CCDC194	105372343	2.92416	0.00466009	0.0557675	protein_coding	coiled-coil domain containing 194 [Source:HGNC Symbol;Acc:HGNC:53438]
RUBCNL	80183	2.9095	0.00335115	0.0467164	protein_coding	RUN and cysteine rich domain containing beclin 1 interacting protein like [Source:HGNC Symbol;Acc:HGNC:20420]
CBR1	873	2.90076	0.000181694	0.00803062	protein_coding	carbonyl reductase 1 [Source:HGNC Symbol;Acc:HGNC:1548]
AC068775.1		2.90075	0.00103341	0.0229465	protein_coding	Putative eukaryotic translation initiation factor 2 subunit 3-like protein [Source:UniProtKB/Swiss-Prot;Acc:Q2VIR3]
C5orf58	133874	2.89929	0.00211464	0.0353279	protein_coding	chromosome 5 open reading frame 58 [Source:HGNC Symbol;Acc:HGNC:37272]
PDE6C	5146	2.897	0.00790254	0.0762952	protein_coding	phosphodiesterase 6C [Source:HGNC Symbol;Acc:HGNC:8787]
ARSE	415	2.89637	0.00340858	0.0471113	protein_coding	arylsulfatase E (chondrodysplasia punctata 1) [Source:HGNC Symbol;Acc:HGNC:719]
CELSR3	1951	2.88804	4.34047e-05	0.00327387	protein_coding	cadherin EGF LAG seven-pass G-type receptor 3 [Source:HGNC Symbol;Acc:HGNC:3230]
CD177	57126	2.88434	0.00409723	0.0520899	protein_coding	CD177 molecule [Source:HGNC Symbol;Acc:HGNC:30072]
IGLL5	100423062	2.881	0.00120169	0.0246497	protein_coding	immunoglobulin lambda like polypeptide 5 [Source:HGNC Symbol;Acc:HGNC:38476]
ADAM32	203102	2.87883	0.000120104	0.00610673	protein_coding	ADAM metallopeptidase domain 32 [Source:HGNC Symbol;Acc:HGNC:15479]
WNT3	7473	2.87469	1.94926e-05	0.00193547	protein_coding	Wnt family member 3 [Source:HGNC Symbol;Acc:HGNC:12782]
SLC9A3	6550	2.87452	0.00132366	0.0261379	protein_coding	solute carrier family 9 member A3 [Source:HGNC Symbol;Acc:HGNC:11073]
COL24A1	255631	2.87277	1.61775e-07	6.94972e-05	protein_coding	collagen type XXIV alpha 1 chain [Source:HGNC Symbol;Acc:HGNC:20821]
COL22A1	169044	2.87238	0.00344732	0.0474288	protein_coding	collagen type XXII alpha 1 chain [Source:HGNC Symbol;Acc:HGNC:22989]
SYT2	127833	2.86772	0.00081724	0.0201898	protein_coding	synaptotagmin 2 [Source:HGNC Symbol;Acc:HGNC:11510]
GRM2	2912	2.8663	0.00257604	0.0397548	protein_coding	glutamate metabotropic receptor 2 [Source:HGNC Symbol;Acc:HGNC:4594]
UNC13A	23025	2.86047	0.000755533	0.0191927	protein_coding	unc-13 homolog A [Source:HGNC Symbol;Acc:HGNC:23150]
ADAMTS14	140766	2.85495	9.26299e-05	0.00519962	protein_coding	ADAM metallopeptidase with thrombospondin type 1 motif 14 [Source:HGNC Symbol;Acc:HGNC:14899]
STX16-NPEPL1		2.85363	0.00110895	0.0237231	protein_coding	STX16-NPEPL1 readthrough (NMD candidate) [Source:HGNC Symbol;Acc:HGNC:41993]
CLNK	116449	2.85206	0.000121438	0.0061448	protein_coding	cytokine dependent hematopoietic cell linker [Source:HGNC Symbol;Acc:HGNC:17438]
CHODL	140578	2.851	0.00157098	0.0294471	protein_coding	chondrolectin [Source:HGNC Symbol;Acc:HGNC:17807]
SMPDL3B	27293	2.84451	0.00107751	0.0234556	protein_coding	sphingomyelin phosphodiesterase acid like 3B [Source:HGNC Symbol;Acc:HGNC:21416]
TAT	6898	2.84329	0.00229336	0.0373358	protein_coding	tyrosine aminotransferase [Source:HGNC Symbol;Acc:HGNC:11573]
TMEM132E	124842	2.83692	0.000854326	0.0206233	protein_coding	transmembrane protein 132E [Source:HGNC Symbol;Acc:HGNC:26991]
B3GNT3	10331	2.81859	0.00154114	0.0291213	protein_coding	UDP-GlcNAc:betaGal beta-1,3-N-acetylglucosaminyltransferase 3 [Source:HGNC Symbol;Acc:HGNC:13528]
PRR19	284338	2.81192	0.00253813	0.0394883	protein_coding	proline rich 19 [Source:HGNC Symbol;Acc:HGNC:33728]
IFITM10	402778	2.81047	4.4586e-06	0.000694786	protein_coding	interferon induced transmembrane protein 10 [Source:HGNC Symbol;Acc:HGNC:40022]
ADAM12	8038	2.80807	3.68369e-06	0.000610564	protein_coding	ADAM metallopeptidase domain 12 [Source:HGNC Symbol;Acc:HGNC:190]
TAS2R20	259295	2.79792	0.00998343	0.0866246	protein_coding	taste 2 receptor member 20 [Source:HGNC Symbol;Acc:HGNC:19109]
PAK3	5063	2.79257	0.00212816	0.0354515	protein_coding	p21 (RAC1) activated kinase 3 [Source:HGNC Symbol;Acc:HGNC:8592]
AC244197.3		2.78764	0.000500382	0.014983	protein_coding
LPAR4	2846	2.78312	0.00332055	0.0464436	protein_coding	lysophosphatidic acid receptor 4 [Source:HGNC Symbol;Acc:HGNC:4478]
CAPN12	147968	2.78291	5.21186e-05	0.00360411	protein_coding	calpain 12 [Source:HGNC Symbol;Acc:HGNC:13249]
LCN12	286256	2.78262	0.00110175	0.023641	protein_coding	lipocalin 12 [Source:HGNC Symbol;Acc:HGNC:28733]
COCH	1690	2.7702	0.000932133	0.0215857	protein_coding	cochlin [Source:HGNC Symbol;Acc:HGNC:2180]
MROH7	374977	2.76635	0.0124347	0.0986055	protein_coding	maestro heat like repeat family member 7 [Source:HGNC Symbol;Acc:HGNC:24802]
ABCB6	10058	2.76345	0.00081291	0.0201552	protein_coding	ATP binding cassette subfamily B member 6 (Langereis blood group) [Source:HGNC Symbol;Acc:HGNC:47]
RGS20	8601	2.75722	0.00907677	0.0823332	protein_coding	regulator of G protein signaling 20 [Source:HGNC Symbol;Acc:HGNC:14600]
GPT2	84706	2.75686	0.00137552	0.0268886	protein_coding	glutamic--pyruvic transaminase 2 [Source:HGNC Symbol;Acc:HGNC:18062]
SPDYE5	442590	2.75428	0.000845608	0.0205781	protein_coding	speedy/RINGO cell cycle regulator family member E5 [Source:HGNC Symbol;Acc:HGNC:35464]
TMEM156	80008	2.75402	0.000265887	0.0103378	protein_coding	transmembrane protein 156 [Source:HGNC Symbol;Acc:HGNC:26260]
CCNO	10309	2.75314	0.000511771	0.0151706	protein_coding	cyclin O [Source:HGNC Symbol;Acc:HGNC:18576]
CEP295NL	100653515	2.74588	0.00071883	0.0188201	protein_coding	CEP295 N-terminal like [Source:HGNC Symbol;Acc:HGNC:44659]
FUT2	2524	2.73714	1.0352e-05	0.00127433	protein_coding	fucosyltransferase 2 [Source:HGNC Symbol;Acc:HGNC:4013]
HPX	3263	2.73647	0.000309016	0.0114119	protein_coding	hemopexin [Source:HGNC Symbol;Acc:HGNC:5171]
CDHR5	53841	2.73215	0.000708128	0.0186727	protein_coding	cadherin related family member 5 [Source:HGNC Symbol;Acc:HGNC:7521]
CLEC12B	387837	2.73202	0.00461365	0.0555961	protein_coding	C-type lectin domain family 12 member B [Source:HGNC Symbol;Acc:HGNC:31966]
SLC52A1	55065	2.72882	0.00315178	0.0448091	protein_coding	solute carrier family 52 member 1 [Source:HGNC Symbol;Acc:HGNC:30225]
ASB16	92591	2.72557	0.0087103	0.0804528	protein_coding	ankyrin repeat and SOCS box containing 16 [Source:HGNC Symbol;Acc:HGNC:19768]
GUCY2D	3000	2.72472	0.000930687	0.0215857	protein_coding	guanylate cyclase 2D, retinal [Source:HGNC Symbol;Acc:HGNC:4689]
BTBD18	643376	2.72224	0.00788776	0.0762339	protein_coding	BTB domain containing 18 [Source:HGNC Symbol;Acc:HGNC:37214]
PGGHG	80162	2.71683	7.50631e-06	0.000969374	protein_coding	protein-glucosylgalactosylhydroxylysine glucosidase [Source:HGNC Symbol;Acc:HGNC:26210]
CSMD2	114784	2.71179	0.00131386	0.0260426	protein_coding	CUB and Sushi multiple domains 2 [Source:HGNC Symbol;Acc:HGNC:19290]
LYPD1	116372	2.7107	0.0122895	0.0978787	protein_coding	LY6/PLAUR domain containing 1 [Source:HGNC Symbol;Acc:HGNC:28431]
HSF5	124535	2.70997	0.0104455	0.0889669	protein_coding	heat shock transcription factor 5 [Source:HGNC Symbol;Acc:HGNC:26862]
TNFRSF17	608	2.70865	0.00329496	0.0463213	protein_coding	TNF receptor superfamily member 17 [Source:HGNC Symbol;Acc:HGNC:11913]
ESPNL	339768	2.70468	0.000237319	0.00956819	protein_coding	espin like [Source:HGNC Symbol;Acc:HGNC:27937]
SLC45A4	57210	2.70255	3.71477e-06	0.000610905	protein_coding	solute carrier family 45 member 4 [Source:HGNC Symbol;Acc:HGNC:29196]
EPHB1	2047	2.69656	0.000542374	0.0156826	protein_coding	EPH receptor B1 [Source:HGNC Symbol;Acc:HGNC:3392]
FLRT1	23769	2.69583	0.00599217	0.0649177	protein_coding	fibronectin leucine rich transmembrane protein 1 [Source:HGNC Symbol;Acc:HGNC:3760]
FAM155B	27112	2.69291	0.000818961	0.0201898	protein_coding	family with sequence similarity 155 member B [Source:HGNC Symbol;Acc:HGNC:30701]
ADM2	79924	2.68752	1.20469e-05	0.00142465	protein_coding	adrenomedullin 2 [Source:HGNC Symbol;Acc:HGNC:28898]
MATR3	9782	2.68694	4.85866e-06	0.000729449	protein_coding	matrin 3 [Source:HGNC Symbol;Acc:HGNC:6912]
IQGAP3	128239	2.68448	2.25954e-05	0.00204569	protein_coding	IQ motif containing GTPase activating protein 3 [Source:HGNC Symbol;Acc:HGNC:20669]
INO80B	83444	2.68023	0.000767026	0.0193828	protein_coding	INO80 complex subunit B [Source:HGNC Symbol;Acc:HGNC:13324]
TFCP2L1	29842	2.67838	0.00805842	0.0771272	protein_coding	transcription factor CP2 like 1 [Source:HGNC Symbol;Acc:HGNC:17925]
MYO3B	140469	2.67484	0.00901373	0.0821381	protein_coding	myosin IIIB [Source:HGNC Symbol;Acc:HGNC:15576]
LHX4	89884	2.67065	0.000381264	0.0127772	protein_coding	LIM homeobox 4 [Source:HGNC Symbol;Acc:HGNC:21734]
PSAT1	29968	2.66887	4.80801e-06	0.000729449	protein_coding	phosphoserine aminotransferase 1 [Source:HGNC Symbol;Acc:HGNC:19129]
GPR35	2859	2.66743	2.33674e-05	0.00208258	protein_coding	G protein-coupled receptor 35 [Source:HGNC Symbol;Acc:HGNC:4492]
ZNF695	57116	2.6652	0.0119116	0.0961792	protein_coding	zinc finger protein 695 [Source:HGNC Symbol;Acc:HGNC:30954]
IQANK1	100128338	2.66479	0.00314697	0.0448022	protein_coding	IQ motif and ankyrin repeat containing 1 [Source:HGNC Symbol;Acc:HGNC:49576]
MUC4	4585	2.66422	0.00143743	0.0278567	protein_coding	mucin 4, cell surface associated [Source:HGNC Symbol;Acc:HGNC:7514]
UNC80	285175	2.6631	0.00233182	0.0378157	protein_coding	unc-80 homolog, NALCN channel complex subunit [Source:HGNC Symbol;Acc:HGNC:26582]
SLC38A11	151258	2.66277	0.00626959	0.0665196	protein_coding	solute carrier family 38 member 11 [Source:HGNC Symbol;Acc:HGNC:26836]
SPTBN5	51332	2.66068	4.9562e-06	0.000734704	protein_coding	spectrin beta, non-erythrocytic 5 [Source:HGNC Symbol;Acc:HGNC:15680]
MEX3A	92312	2.65585	0.000171669	0.00772987	protein_coding	mex-3 RNA binding family member A [Source:HGNC Symbol;Acc:HGNC:33482]
TDO2	6999	2.64888	0.000801338	0.0199779	protein_coding	tryptophan 2,3-dioxygenase [Source:HGNC Symbol;Acc:HGNC:11708]
GRM1	2911	2.64556	0.00576779	0.0633343	protein_coding	glutamate metabotropic receptor 1 [Source:HGNC Symbol;Acc:HGNC:4593]
DMGDH	29958	2.64067	0.000921654	0.0215857	protein_coding	dimethylglycine dehydrogenase [Source:HGNC Symbol;Acc:HGNC:24475]
ABCB4	5244	2.63805	0.000482149	0.014622	protein_coding	ATP binding cassette subfamily B member 4 [Source:HGNC Symbol;Acc:HGNC:45]
TSACC	128229	2.63719	0.0113929	0.0934609	protein_coding	TSSK6 activating cochaperone [Source:HGNC Symbol;Acc:HGNC:30636]
SLC4A3	6508	2.63299	0.00375052	0.0496028	protein_coding	solute carrier family 4 member 3 [Source:HGNC Symbol;Acc:HGNC:11029]
SCN5A	6331	2.62919	0.0106043	0.0898612	protein_coding	sodium voltage-gated channel alpha subunit 5 [Source:HGNC Symbol;Acc:HGNC:10593]
SPDYA	245711	2.62736	0.000254267	0.0100419	protein_coding	speedy/RINGO cell cycle regulator family member A [Source:HGNC Symbol;Acc:HGNC:30613]
EXO1	9156	2.62115	0.000447306	0.0141591	protein_coding	exonuclease 1 [Source:HGNC Symbol;Acc:HGNC:3511]
ECEL1	9427	2.62115	0.00579183	0.063404	protein_coding	endothelin converting enzyme like 1 [Source:HGNC Symbol;Acc:HGNC:3147]
DCLK3	85443	2.61084	0.00053488	0.0155729	protein_coding	doublecortin like kinase 3 [Source:HGNC Symbol;Acc:HGNC:19005]
PYCR1	5831	2.60793	3.97061e-05	0.00309561	protein_coding	pyrroline-5-carboxylate reductase 1 [Source:HGNC Symbol;Acc:HGNC:9721]
FAM186B	84070	2.60525	0.000672731	0.0181319	protein_coding	family with sequence similarity 186 member B [Source:HGNC Symbol;Acc:HGNC:25296]
RHCE	6006	2.60205	0.00173789	0.0312139	protein_coding	Rh blood group CcEe antigens [Source:HGNC Symbol;Acc:HGNC:10008]
MYO1H	283446	2.59745	0.00481397	0.0569869	protein_coding	myosin IH [Source:HGNC Symbol;Acc:HGNC:13879]
ACE2	59272	2.59173	0.00313611	0.0447256	protein_coding	angiotensin I converting enzyme 2 [Source:HGNC Symbol;Acc:HGNC:13557]
APCDD1L	164284	2.58811	0.0115917	0.0946862	protein_coding	APC down-regulated 1 like [Source:HGNC Symbol;Acc:HGNC:26892]
PKD1L3	342372	2.5853	0.0125676	0.0993048	protein_coding	polycystin 1 like 3, transient receptor potential channel interacting [Source:HGNC Symbol;Acc:HGNC:21716]
AHNAK2	113146	2.57844	0.001482	0.0283269	protein_coding	AHNAK nucleoprotein 2 [Source:HGNC Symbol;Acc:HGNC:20125]
SIRPG	55423	2.57796	9.68102e-05	0.00530671	protein_coding	signal regulatory protein gamma [Source:HGNC Symbol;Acc:HGNC:15757]
PEX5L	51555	2.57767	0.000562068	0.0160973	protein_coding	peroxisomal biogenesis factor 5 like [Source:HGNC Symbol;Acc:HGNC:30024]
AP3B2	8120	2.57664	0.0090235	0.0821639	protein_coding	adaptor related protein complex 3 beta 2 subunit [Source:HGNC Symbol;Acc:HGNC:567]
MSH5	4439	2.571	0.000645899	0.0175888	protein_coding	mutS homolog 5 [Source:HGNC Symbol;Acc:HGNC:7328]
AHSA2	130872	2.56981	6.44025e-07	0.000170746	protein_coding	activator of HSP90 ATPase homolog 2 [Source:HGNC Symbol;Acc:HGNC:20437]
RASD1	51655	2.56041	0.00783641	0.0759818	protein_coding	ras related dexamethasone induced 1 [Source:HGNC Symbol;Acc:HGNC:15828]
CROCC2	728763	2.55703	0.003994	0.0513898	protein_coding	ciliary rootlet coiled-coil, rootletin family member 2 [Source:HGNC Symbol;Acc:HGNC:51677]
BCL2L15	440603	2.55273	0.00516751	0.059452	protein_coding	BCL2 like 15 [Source:HGNC Symbol;Acc:HGNC:33624]
AGAP5	729092	2.5503	0.00561023	0.0624513	protein_coding	ArfGAP with GTPase domain, ankyrin repeat and PH domain 5 [Source:HGNC Symbol;Acc:HGNC:23467]
ARRDC5	645432	2.54939	0.00954542	0.0845314	protein_coding	arrestin domain containing 5 [Source:HGNC Symbol;Acc:HGNC:31407]
PANK1	53354	2.54819	0.000820141	0.0201898	protein_coding	pantothenate kinase 1 [Source:HGNC Symbol;Acc:HGNC:8598]
H3F3C	440093	2.54657	0.00375379	0.0496028	protein_coding	H3 histone family member 3C [Source:HGNC Symbol;Acc:HGNC:33164]
CAPN14	440854	2.54166	0.00752411	0.0737911	protein_coding	calpain 14 [Source:HGNC Symbol;Acc:HGNC:16664]
STAP1	26228	2.54088	0.000438406	0.0139825	protein_coding	signal transducing adaptor family member 1 [Source:HGNC Symbol;Acc:HGNC:24133]
L3MBTL1	26013	2.53781	2.37114e-05	0.00209716	protein_coding	L3MBTL1, histone methyl-lysine binding protein [Source:HGNC Symbol;Acc:HGNC:15905]
TFAP2A	7020	2.53375	0.00467914	0.0559635	protein_coding	transcription factor AP-2 alpha [Source:HGNC Symbol;Acc:HGNC:11742]
DIRAS1	148252	2.53311	0.00170891	0.0308777	protein_coding	DIRAS family GTPase 1 [Source:HGNC Symbol;Acc:HGNC:19127]
SLC26A4	5172	2.53114	0.00205762	0.0347579	protein_coding	solute carrier family 26 member 4 [Source:HGNC Symbol;Acc:HGNC:8818]
HIST1H2BG	8339	2.53114	0.00988624	0.0863092	protein_coding	histone cluster 1 H2B family member g [Source:HGNC Symbol;Acc:HGNC:4746]
TXNDC2	84203	2.52915	0.0116276	0.0947995	protein_coding	thioredoxin domain containing 2 [Source:HGNC Symbol;Acc:HGNC:16470]
SNX15	29907	2.5281	0.00379923	0.0499212	protein_coding	sorting nexin 15 [Source:HGNC Symbol;Acc:HGNC:14978]
BHLHA15	168620	2.52706	0.000356388	0.0123388	protein_coding	basic helix-loop-helix family member a15 [Source:HGNC Symbol;Acc:HGNC:22265]
CHML	1122	2.51779	0.00024373	0.00973531	protein_coding	CHM like, Rab escort protein 2 [Source:HGNC Symbol;Acc:HGNC:1941]
HAP1	9001	2.51332	0.00683667	0.0698941	protein_coding	huntingtin associated protein 1 [Source:HGNC Symbol;Acc:HGNC:4812]
GLDC	2731	2.51278	0.00126476	0.0255256	protein_coding	glycine decarboxylase [Source:HGNC Symbol;Acc:HGNC:4313]
EGFL8	80864	2.50931	0.0037396	0.0495397	protein_coding	EGF like domain multiple 8 [Source:HGNC Symbol;Acc:HGNC:13944]
CPNE5	57699	2.50391	0.000507347	0.0151154	protein_coding	copine 5 [Source:HGNC Symbol;Acc:HGNC:2318]
TTBK1	84630	2.5021	0.00396339	0.0510896	protein_coding	tau tubulin kinase 1 [Source:HGNC Symbol;Acc:HGNC:19140]
KCNQ3	3786	2.49668	0.00215362	0.0357519	protein_coding	potassium voltage-gated channel subfamily Q member 3 [Source:HGNC Symbol;Acc:HGNC:6297]
SYNGR3	9143	2.49334	0.000221797	0.00920872	protein_coding	synaptogyrin 3 [Source:HGNC Symbol;Acc:HGNC:11501]
HUNK	30811	2.49114	0.00434014	0.0539219	protein_coding	hormonally up-regulated Neu-associated kinase [Source:HGNC Symbol;Acc:HGNC:13326]
KIF14	9928	2.49029	4.92956e-05	0.00345891	protein_coding	kinesin family member 14 [Source:HGNC Symbol;Acc:HGNC:19181]
AGBL2	79841	2.48478	0.000438338	0.0139825	protein_coding	ATP/GTP binding protein like 2 [Source:HGNC Symbol;Acc:HGNC:26296]
CCDC150	284992	2.48341	5.3533e-05	0.00363506	protein_coding	coiled-coil domain containing 150 [Source:HGNC Symbol;Acc:HGNC:26834]
UPK3A	7380	2.4794	0.00677183	0.0695357	protein_coding	uroplakin 3A [Source:HGNC Symbol;Acc:HGNC:12580]
ABCC3	8714	2.45886	0.00802769	0.0770204	protein_coding	ATP binding cassette subfamily C member 3 [Source:HGNC Symbol;Acc:HGNC:54]
PLPP2	8612	2.44907	0.00181525	0.0321198	protein_coding	phospholipid phosphatase 2 [Source:HGNC Symbol;Acc:HGNC:9230]
CACNG8	59283	2.44489	0.00188744	0.0329028	protein_coding	calcium voltage-gated channel auxiliary subunit gamma 8 [Source:HGNC Symbol;Acc:HGNC:13628]
WNT9B	7484	2.44365	0.00835082	0.0787145	protein_coding	Wnt family member 9B [Source:HGNC Symbol;Acc:HGNC:12779]
TRPM2	7226	2.44309	0.000679485	0.0182438	protein_coding	transient receptor potential cation channel subfamily M member 2 [Source:HGNC Symbol;Acc:HGNC:12339]
MKI67	4288	2.44119	2.82977e-05	0.00241161	protein_coding	marker of proliferation Ki-67 [Source:HGNC Symbol;Acc:HGNC:7107]
TRIM45	80263	2.43712	0.00255537	0.0396393	protein_coding	tripartite motif containing 45 [Source:HGNC Symbol;Acc:HGNC:19018]
SPATC1	375686	2.43445	0.00291607	0.0427636	protein_coding	spermatogenesis and centriole associated 1 [Source:HGNC Symbol;Acc:HGNC:30510]
MC1R	4157	2.42668	1.28941e-05	0.00149956	protein_coding	melanocortin 1 receptor [Source:HGNC Symbol;Acc:HGNC:6929]
ZC3H12D	340152	2.42453	9.95858e-05	0.00541675	protein_coding	zinc finger CCCH-type containing 12D [Source:HGNC Symbol;Acc:HGNC:21175]
KEL	3792	2.42366	0.00481614	0.0569869	protein_coding	Kell blood group, metallo-endopeptidase [Source:HGNC Symbol;Acc:HGNC:6308]
POU5F2	134187	2.42094	0.00254039	0.0394943	protein_coding	POU domain class 5, transcription factor 2 [Source:HGNC Symbol;Acc:HGNC:26367]
OBSL1	23363	2.41157	0.000744919	0.0191323	protein_coding	obscurin like 1 [Source:HGNC Symbol;Acc:HGNC:29092]
KYNU	8942	2.40918	0.00463711	0.0556823	protein_coding	kynureninase [Source:HGNC Symbol;Acc:HGNC:6469]
IL4I1	259307	2.40915	0.00804259	0.0771272	protein_coding	interleukin 4 induced 1 [Source:HGNC Symbol;Acc:HGNC:19094]
SLC23A3	151295	2.40771	0.00969198	0.0852554	protein_coding	solute carrier family 23 member 3 [Source:HGNC Symbol;Acc:HGNC:20601]
STK32A	202374	2.40412	0.00721803	0.0721852	protein_coding	serine/threonine kinase 32A [Source:HGNC Symbol;Acc:HGNC:28317]
CDC25C	995	2.39176	0.00190262	0.0329903	protein_coding	cell division cycle 25C [Source:HGNC Symbol;Acc:HGNC:1727]
AARSD1	80755	2.38586	0.000755562	0.0191927	protein_coding	alanyl-tRNA synthetase domain containing 1 [Source:HGNC Symbol;Acc:HGNC:28417]
NOTCH3	4854	2.38278	0.00219054	0.0361599	protein_coding	notch 3 [Source:HGNC Symbol;Acc:HGNC:7883]
CD27	939	2.3824	0.00268015	0.0406464	protein_coding	CD27 molecule [Source:HGNC Symbol;Acc:HGNC:11922]
TPH1	7166	2.37939	0.00363023	0.0485491	protein_coding	tryptophan hydroxylase 1 [Source:HGNC Symbol;Acc:HGNC:12008]
SCLY	51540	2.37917	7.39908e-05	0.00450147	protein_coding	selenocysteine lyase [Source:HGNC Symbol;Acc:HGNC:18161]
HSF4	3299	2.37694	0.000341831	0.012073	protein_coding	heat shock transcription factor 4 [Source:HGNC Symbol;Acc:HGNC:5227]
CYP2C8	1558	2.37395	0.00170641	0.030859	protein_coding	cytochrome P450 family 2 subfamily C member 8 [Source:HGNC Symbol;Acc:HGNC:2622]
HIST2H2BF	440689	2.36993	0.00283831	0.0421641	protein_coding	histone cluster 2 H2B family member f [Source:HGNC Symbol;Acc:HGNC:24700]
CENPF	1063	2.36618	0.000200018	0.00864553	protein_coding	centromere protein F [Source:HGNC Symbol;Acc:HGNC:1857]
FPGT-TNNI3K	100526835	2.36508	0.00132929	0.026151	protein_coding	FPGT-TNNI3K readthrough [Source:HGNC Symbol;Acc:HGNC:42952]
JAK3	3718	2.35875	0.00149811	0.0285644	protein_coding	Janus kinase 3 [Source:HGNC Symbol;Acc:HGNC:6193]
IL23A	51561	2.35747	0.00255422	0.0396393	protein_coding	interleukin 23 subunit alpha [Source:HGNC Symbol;Acc:HGNC:15488]
POU2F2	5452	2.35546	0.00254474	0.0395326	protein_coding	POU class 2 homeobox 2 [Source:HGNC Symbol;Acc:HGNC:9213]
GOLGA8B	440270	2.35318	7.25153e-05	0.00446329	protein_coding	golgin A8 family member B [Source:HGNC Symbol;Acc:HGNC:31973]
FASN	2194	2.35246	0.00211198	0.0353116	protein_coding	fatty acid synthase [Source:HGNC Symbol;Acc:HGNC:3594]
BICDL1	92558	2.35017	6.65076e-06	0.000886066	protein_coding	BICD family like cargo adaptor 1 [Source:HGNC Symbol;Acc:HGNC:28095]
CDC25A	993	2.34172	0.000895216	0.0212211	protein_coding	cell division cycle 25A [Source:HGNC Symbol;Acc:HGNC:1725]
SLC5A2	6524	2.34156	0.0106051	0.0898612	protein_coding	solute carrier family 5 member 2 [Source:HGNC Symbol;Acc:HGNC:11037]
SPAG4	6676	2.336	0.000108077	0.00570183	protein_coding	sperm associated antigen 4 [Source:HGNC Symbol;Acc:HGNC:11214]
FKBP11	51303	2.33382	1.27704e-07	5.97371e-05	protein_coding	FK506 binding protein 11 [Source:HGNC Symbol;Acc:HGNC:18624]
KIF18B	146909	2.33137	0.00042192	0.0136848	protein_coding	kinesin family member 18B [Source:HGNC Symbol;Acc:HGNC:27102]
ASPHD1	253982	2.3292	0.00481564	0.0569869	protein_coding	aspartate beta-hydroxylase domain containing 1 [Source:HGNC Symbol;Acc:HGNC:27380]
KAT2A	2648	2.32463	1.79409e-05	0.00187888	protein_coding	lysine acetyltransferase 2A [Source:HGNC Symbol;Acc:HGNC:4201]
WDR64	128025	2.32417	0.00511783	0.0591925	protein_coding	WD repeat domain 64 [Source:HGNC Symbol;Acc:HGNC:26570]
C16orf59	80178	2.3222	0.00064253	0.0175555	protein_coding	chromosome 16 open reading frame 59 [Source:HGNC Symbol;Acc:HGNC:25849]
AC009690.1		2.32036	0.0069692	0.0708703	protein_coding
TFR2	7036	2.31694	8.20136e-05	0.00483582	protein_coding	transferrin receptor 2 [Source:HGNC Symbol;Acc:HGNC:11762]
CSAD	51380	2.31481	0.000262921	0.010249	protein_coding	cysteine sulfinic acid decarboxylase [Source:HGNC Symbol;Acc:HGNC:18966]
GOLGA8A	23015	2.31303	0.0013346	0.0262065	protein_coding	golgin A8 family member A [Source:HGNC Symbol;Acc:HGNC:31972]
CTHRC1	115908	2.31203	0.000659861	0.0178996	protein_coding	collagen triple helix repeat containing 1 [Source:HGNC Symbol;Acc:HGNC:18831]
CCL3L3	6349	2.31203	0.00613333	0.0658603	protein_coding	C-C motif chemokine ligand 3 like 3 [Source:HGNC Symbol;Acc:HGNC:30554]
FAM151A	338094	2.30962	0.00393326	0.0508569	protein_coding	family with sequence similarity 151 member A [Source:HGNC Symbol;Acc:HGNC:25032]
ZBTB32	27033	2.30431	0.00170565	0.030859	protein_coding	zinc finger and BTB domain containing 32 [Source:HGNC Symbol;Acc:HGNC:16763]
GSDMB	55876	2.30372	1.45421e-08	1.33092e-05	protein_coding	gasdermin B [Source:HGNC Symbol;Acc:HGNC:23690]
CBX2	84733	2.30027	0.00210213	0.0352589	protein_coding	chromobox 2 [Source:HGNC Symbol;Acc:HGNC:1552]
FAM227A	646851	2.29597	0.000314247	0.0115443	protein_coding	family with sequence similarity 227 member A [Source:HGNC Symbol;Acc:HGNC:44197]
NQO1	1728	2.28931	0.00877481	0.080715	protein_coding	NAD(P)H quinone dehydrogenase 1 [Source:HGNC Symbol;Acc:HGNC:2874]
NMNAT2	23057	2.28464	0.00211011	0.0353083	protein_coding	nicotinamide nucleotide adenylyltransferase 2 [Source:HGNC Symbol;Acc:HGNC:16789]
GLS2	27165	2.28389	0.00894347	0.0817811	protein_coding	glutaminase 2 [Source:HGNC Symbol;Acc:HGNC:29570]
LAT	27040	2.2834	0.00937776	0.0838953	protein_coding	linker for activation of T-cells [Source:HGNC Symbol;Acc:HGNC:18874]
CDK5R1	8851	2.28129	0.000352535	0.0122874	protein_coding	cyclin dependent kinase 5 regulatory subunit 1 [Source:HGNC Symbol;Acc:HGNC:1775]
RFX8	731220	2.27079	0.00550286	0.0616472	protein_coding	RFX family member 8, lacking RFX DNA binding domain [Source:HGNC Symbol;Acc:HGNC:37253]
KRTCAP2	200185	2.27059	0.000206852	0.00874985	protein_coding	keratinocyte associated protein 2 [Source:HGNC Symbol;Acc:HGNC:28942]
BGLAP	632	2.26879	0.00326921	0.0460622	protein_coding	bone gamma-carboxyglutamate protein [Source:HGNC Symbol;Acc:HGNC:1043]
U2AF1	7307	2.26822	5.23923e-05	0.00360411	protein_coding	U2 small nuclear RNA auxiliary factor 1 [Source:HGNC Symbol;Acc:HGNC:12453]
ATP6V1B1	525	2.2678	0.00314414	0.0448022	protein_coding	ATPase H+ transporting V1 subunit B1 [Source:HGNC Symbol;Acc:HGNC:853]
ODC1	4953	2.26747	0.00689553	0.070291	protein_coding	ornithine decarboxylase 1 [Source:HGNC Symbol;Acc:HGNC:8109]
LTB4R2	56413	2.2654	0.00163093	0.0300994	protein_coding	leukotriene B4 receptor 2 [Source:HGNC Symbol;Acc:HGNC:19260]
TRIM16L	147166	2.25502	0.00380814	0.050007	protein_coding	tripartite motif containing 16 like [Source:HGNC Symbol;Acc:HGNC:32670]
ASPM	259266	2.25051	9.097e-05	0.00514763	protein_coding	abnormal spindle microtubule assembly [Source:HGNC Symbol;Acc:HGNC:19048]
SPDEF	25803	2.24056	0.0117486	0.0954121	protein_coding	SAM pointed domain containing ETS transcription factor [Source:HGNC Symbol;Acc:HGNC:17257]
DDX39B	7919	2.22937	7.05166e-06	0.000921972	protein_coding	DExD-box helicase 39B [Source:HGNC Symbol;Acc:HGNC:13917]
EIF4A1	1973	2.22747	4.25456e-05	0.0032311	protein_coding	eukaryotic translation initiation factor 4A1 [Source:HGNC Symbol;Acc:HGNC:3282]
THEM5	284486	2.22553	0.00193991	0.0334988	protein_coding	thioesterase superfamily member 5 [Source:HGNC Symbol;Acc:HGNC:26755]
TUBA3D	113457	2.22388	0.0103101	0.0882641	protein_coding	tubulin alpha 3d [Source:HGNC Symbol;Acc:HGNC:24071]
AL117339.5		2.22346	0.00574742	0.063312	protein_coding
ZNF410	57862	2.22309	0.000610312	0.0169935	protein_coding	zinc finger protein 410 [Source:HGNC Symbol;Acc:HGNC:20144]
SP140	11262	2.21787	0.00291705	0.0427636	protein_coding	SP140 nuclear body protein [Source:HGNC Symbol;Acc:HGNC:17133]
ETV4	2118	2.21262	0.00718353	0.0720064	protein_coding	ETS variant 4 [Source:HGNC Symbol;Acc:HGNC:3493]
ANKLE1	126549	2.21139	0.0043761	0.0541044	protein_coding	ankyrin repeat and LEM domain containing 1 [Source:HGNC Symbol;Acc:HGNC:26812]
C2CD4D	100191040	2.21138	0.00182904	0.0321728	protein_coding	C2 calcium dependent domain containing 4D [Source:HGNC Symbol;Acc:HGNC:37210]
PRR4	11272	2.20798	0.00624937	0.0664673	protein_coding	proline rich 4 (lacrimal) [Source:HGNC Symbol;Acc:HGNC:18020]
NPTX2	4885	2.20673	0.00345194	0.0474613	protein_coding	neuronal pentraxin 2 [Source:HGNC Symbol;Acc:HGNC:7953]
TOP2A	7153	2.20655	5.69615e-05	0.00371219	protein_coding	topoisomerase (DNA) II alpha [Source:HGNC Symbol;Acc:HGNC:11989]
WDR97	340390	2.19975	5.09214e-05	0.00353761	protein_coding	WD repeat domain 97 [Source:HGNC Symbol;Acc:HGNC:26959]
FAP	2191	2.19763	1.88728e-05	0.00190997	protein_coding	fibroblast activation protein alpha [Source:HGNC Symbol;Acc:HGNC:3590]
LTB	4050	2.19244	0.00377884	0.0497953	protein_coding	lymphotoxin beta [Source:HGNC Symbol;Acc:HGNC:6711]
RASSF9	9182	2.1921	0.00942305	0.0838953	protein_coding	Ras association domain family member 9 [Source:HGNC Symbol;Acc:HGNC:15739]
CBLC	23624	2.18751	0.00728857	0.0725167	protein_coding	Cbl proto-oncogene C [Source:HGNC Symbol;Acc:HGNC:15961]
BMP8A	353500	2.18493	0.00490814	0.0575899	protein_coding	bone morphogenetic protein 8a [Source:HGNC Symbol;Acc:HGNC:21650]
SPAG5	10615	2.17771	8.75891e-05	0.00504454	protein_coding	sperm associated antigen 5 [Source:HGNC Symbol;Acc:HGNC:13452]
NT5DC3	51559	2.175	0.0044738	0.0547689	protein_coding	5'-nucleotidase domain containing 3 [Source:HGNC Symbol;Acc:HGNC:30826]
ADH6	130	2.17109	0.0123574	0.0982117	protein_coding	alcohol dehydrogenase 6 (class V) [Source:HGNC Symbol;Acc:HGNC:255]
OPLAH	26873	2.16448	0.000515019	0.0151837	protein_coding	5-oxoprolinase (ATP-hydrolysing) [Source:HGNC Symbol;Acc:HGNC:8149]
PAQR6	79957	2.16143	0.000467406	0.0144054	protein_coding	progestin and adipoQ receptor family member 6 [Source:HGNC Symbol;Acc:HGNC:30132]
ZNF267	10308	2.15735	0.00331835	0.0464436	protein_coding	zinc finger protein 267 [Source:HGNC Symbol;Acc:HGNC:13060]
RPL36A	6173	2.14488	0.000123119	0.00619099	protein_coding	ribosomal protein L36a [Source:HGNC Symbol;Acc:HGNC:10359]
MST1	4485	2.14129	4.20843e-05	0.00320969	protein_coding	macrophage stimulating 1 [Source:HGNC Symbol;Acc:HGNC:7380]
SORBS2	8470	2.13917	0.00348331	0.0475818	protein_coding	sorbin and SH3 domain containing 2 [Source:HGNC Symbol;Acc:HGNC:24098]
RHPN1	114822	2.13875	6.0358e-05	0.00386181	protein_coding	rhophilin Rho GTPase binding protein 1 [Source:HGNC Symbol;Acc:HGNC:19973]
TRIM46	80128	2.13466	0.000121728	0.0061448	protein_coding	tripartite motif containing 46 [Source:HGNC Symbol;Acc:HGNC:19019]
CELF4	56853	2.12625	0.00459749	0.0554858	protein_coding	CUGBP Elav-like family member 4 [Source:HGNC Symbol;Acc:HGNC:14015]
AGA	175	2.12492	0.000835588	0.0204287	protein_coding	aspartylglucosaminidase [Source:HGNC Symbol;Acc:HGNC:318]
CATSPERE	257044	2.12372	9.20958e-07	0.000220297	protein_coding	catsper channel auxiliary subunit epsilon [Source:HGNC Symbol;Acc:HGNC:28491]
SLC17A9	63910	2.12253	0.000335795	0.01194	protein_coding	solute carrier family 17 member 9 [Source:HGNC Symbol;Acc:HGNC:16192]
UNC5CL	222643	2.11849	0.0110509	0.0918001	protein_coding	unc-5 family C-terminal like [Source:HGNC Symbol;Acc:HGNC:21203]
FAM72B	653820	2.11626	0.000747262	0.0191594	protein_coding	family with sequence similarity 72 member B [Source:HGNC Symbol;Acc:HGNC:24805]
PLEKHG7	440107	2.10525	0.0113816	0.093441	protein_coding	pleckstrin homology and RhoGEF domain containing G7 [Source:HGNC Symbol;Acc:HGNC:33829]
UCN	7349	2.1023	0.00585013	0.0638059	protein_coding	urocortin [Source:HGNC Symbol;Acc:HGNC:12516]
LPAR2	9170	2.10205	0.000523733	0.015376	protein_coding	lysophosphatidic acid receptor 2 [Source:HGNC Symbol;Acc:HGNC:3168]
DUSP2	1844	2.09867	0.00938107	0.0838953	protein_coding	dual specificity phosphatase 2 [Source:HGNC Symbol;Acc:HGNC:3068]
MCF2L2	23101	2.09172	0.00640144	0.0672622	protein_coding	MCF.2 cell line derived transforming sequence-like 2 [Source:HGNC Symbol;Acc:HGNC:30319]
COL3A1	1281	2.08723	0.00579271	0.063404	protein_coding	collagen type III alpha 1 chain [Source:HGNC Symbol;Acc:HGNC:2201]
ZNF281	23528	2.08664	1.93884e-05	0.00193424	protein_coding	zinc finger protein 281 [Source:HGNC Symbol;Acc:HGNC:13075]
TLCD1	116238	2.08172	0.00391038	0.0507072	protein_coding	TLC domain containing 1 [Source:HGNC Symbol;Acc:HGNC:25177]
BDH1	622	2.08095	0.000385274	0.0128323	protein_coding	3-hydroxybutyrate dehydrogenase 1 [Source:HGNC Symbol;Acc:HGNC:1027]
AC005726.2		2.08035	0.000513474	0.0151732	protein_coding
THNSL1	79896	2.07576	0.000326782	0.0117826	protein_coding	threonine synthase like 1 [Source:HGNC Symbol;Acc:HGNC:26160]
GRID2IP	392862	2.07358	0.00155524	0.0292824	protein_coding	Grid2 interacting protein [Source:HGNC Symbol;Acc:HGNC:18464]
DHX34	9704	2.07317	0.000961474	0.0219751	protein_coding	DExH-box helicase 34 [Source:HGNC Symbol;Acc:HGNC:16719]
SUMO4	387082	2.06255	0.0117676	0.0954923	protein_coding	small ubiquitin-like modifier 4 [Source:HGNC Symbol;Acc:HGNC:21181]
EML6	400954	2.05653	0.000617711	0.0170865	protein_coding	echinoderm microtubule associated protein like 6 [Source:HGNC Symbol;Acc:HGNC:35412]
BAIAP2L2	80115	2.05547	0.00288393	0.0425326	protein_coding	BAI1 associated protein 2 like 2 [Source:HGNC Symbol;Acc:HGNC:26203]
LINC01125	728537	2.05405	1.21394e-05	0.00142757	protein_coding	long intergenic non-protein coding RNA 1125 [Source:HGNC Symbol;Acc:HGNC:49272]
HSH2D	84941	2.04994	0.00484915	0.0571886	protein_coding	hematopoietic SH2 domain containing [Source:HGNC Symbol;Acc:HGNC:24920]
FBXO41	150726	2.04877	0.000147085	0.00700074	protein_coding	F-box protein 41 [Source:HGNC Symbol;Acc:HGNC:29409]
DARS2	55157	2.04756	0.000371592	0.0125844	protein_coding	aspartyl-tRNA synthetase 2, mitochondrial [Source:HGNC Symbol;Acc:HGNC:25538]
C1QTNF6	114904	2.04182	0.00190129	0.0329903	protein_coding	C1q and TNF related 6 [Source:HGNC Symbol;Acc:HGNC:14343]
CD79B	974	2.04179	0.00721922	0.0721852	protein_coding	CD79b molecule [Source:HGNC Symbol;Acc:HGNC:1699]
KIF20A	10112	2.02901	0.000282799	0.0107653	protein_coding	kinesin family member 20A [Source:HGNC Symbol;Acc:HGNC:9787]
MTRNR2L12	100462981	2.0274	0.0104904	0.0891661	protein_coding	MT-RNR2-like 12 [Source:HGNC Symbol;Acc:HGNC:37169]
ASIC3	9311	2.02581	0.00030878	0.0114119	protein_coding	acid sensing ion channel subunit 3 [Source:HGNC Symbol;Acc:HGNC:101]
LINC00854		2.02169	0.0003483	0.0122195	protein_coding	long intergenic non-protein coding RNA 854 [Source:HGNC Symbol;Acc:HGNC:43658]
IRF9	10379	2.01832	0.000988208	0.0222717	protein_coding	interferon regulatory factor 9 [Source:HGNC Symbol;Acc:HGNC:6131]
ZBTB37	84614	2.01631	0.000455842	0.0142852	protein_coding	zinc finger and BTB domain containing 37 [Source:HGNC Symbol;Acc:HGNC:28365]
PODNL1	79883	2.01515	0.000133727	0.00656168	protein_coding	podocan like 1 [Source:HGNC Symbol;Acc:HGNC:26275]
SNX32	254122	2.01446	0.00331082	0.0464309	protein_coding	sorting nexin 32 [Source:HGNC Symbol;Acc:HGNC:26423]
WISP1	8840	2.01418	0.000191452	0.00836115	protein_coding	WNT1 inducible signaling pathway protein 1 [Source:HGNC Symbol;Acc:HGNC:12769]
ZNF514	84874	2.01389	0.000129723	0.00639501	protein_coding	zinc finger protein 514 [Source:HGNC Symbol;Acc:HGNC:25894]
PRDM8	56978	2.01106	0.00182482	0.0321712	protein_coding	PR/SET domain 8 [Source:HGNC Symbol;Acc:HGNC:13993]
DDX47	51202	2.00859	0.000925365	0.0215857	protein_coding	DEAD-box helicase 47 [Source:HGNC Symbol;Acc:HGNC:18682]
MYO15A	51168	2.00819	0.000957781	0.0219144	protein_coding	myosin XVA [Source:HGNC Symbol;Acc:HGNC:7594]
C3orf35	339883	2.00792	0.00304207	0.0439201	protein_coding	chromosome 3 open reading frame 35 [Source:HGNC Symbol;Acc:HGNC:24082]
ARL17A	51326	1.99882	0.000833833	0.0204095	protein_coding	ADP ribosylation factor like GTPase 17A [Source:HGNC Symbol;Acc:HGNC:24096]
C9orf43	257169	1.99795	0.008508	0.0794924	protein_coding	chromosome 9 open reading frame 43 [Source:HGNC Symbol;Acc:HGNC:23570]
VWA5B2	90113	1.99746	0.0104478	0.0889669	protein_coding	von Willebrand factor A domain containing 5B2 [Source:HGNC Symbol;Acc:HGNC:25144]
SEC31B	25956	1.99498	0.000561314	0.0160973	protein_coding	SEC31 homolog B, COPII coat complex component [Source:HGNC Symbol;Acc:HGNC:23197]
HJURP	55355	1.99302	0.000193297	0.00840684	protein_coding	Holliday junction recognition protein [Source:HGNC Symbol;Acc:HGNC:25444]
LRRC69	100130742	1.99175	0.0121504	0.0972861	protein_coding	leucine rich repeat containing 69 [Source:HGNC Symbol;Acc:HGNC:34303]
THBS2	7058	1.98989	0.00907817	0.0823332	protein_coding	thrombospondin 2 [Source:HGNC Symbol;Acc:HGNC:11786]
SLC26A1	10861	1.98974	0.000591483	0.0166231	protein_coding	solute carrier family 26 member 1 [Source:HGNC Symbol;Acc:HGNC:10993]
SLC13A4	26266	1.98677	0.00110341	0.0236526	protein_coding	solute carrier family 13 member 4 [Source:HGNC Symbol;Acc:HGNC:15827]
AIM2	9447	1.98566	0.00734545	0.0728168	protein_coding	absent in melanoma 2 [Source:HGNC Symbol;Acc:HGNC:357]
NEK2	4751	1.98411	0.000358928	0.0123667	protein_coding	NIMA related kinase 2 [Source:HGNC Symbol;Acc:HGNC:7745]
JMJD7-PLA2G4B	8681	1.98071	0.00403977	0.0517531	protein_coding	JMJD7-PLA2G4B readthrough [Source:HGNC Symbol;Acc:HGNC:34449]
SRCIN1	80725	1.97864	0.00394868	0.0509624	protein_coding	SRC kinase signaling inhibitor 1 [Source:HGNC Symbol;Acc:HGNC:29506]
SCART1	619207	1.97634	0.00159278	0.029697	protein_coding	scavenger receptor family member expressed on T-cells 1 [Source:HGNC Symbol;Acc:HGNC:32411]
ETNK2	55224	1.97387	0.00464565	0.0557531	protein_coding	ethanolamine kinase 2 [Source:HGNC Symbol;Acc:HGNC:25575]
CKLF	51192	1.97059	0.00907026	0.0823332	protein_coding	chemokine like factor [Source:HGNC Symbol;Acc:HGNC:13253]
ALKBH6	84964	1.96963	0.00187514	0.0327565	protein_coding	alkB homolog 6 [Source:HGNC Symbol;Acc:HGNC:28243]
AL049697.1		1.9686	0.00976913	0.0856085	protein_coding
CBR3	874	1.96701	0.00631153	0.0667627	protein_coding	carbonyl reductase 3 [Source:HGNC Symbol;Acc:HGNC:1549]
D2HGDH	728294	1.96656	0.00075163	0.019178	protein_coding	D-2-hydroxyglutarate dehydrogenase [Source:HGNC Symbol;Acc:HGNC:28358]
IL2RA	3559	1.96602	0.00348197	0.0475818	protein_coding	interleukin 2 receptor subunit alpha [Source:HGNC Symbol;Acc:HGNC:6008]
AMN	81693	1.96432	0.00644177	0.0674287	protein_coding	amnion associated transmembrane protein [Source:HGNC Symbol;Acc:HGNC:14604]
IGFLR1	79713	1.96355	0.00414766	0.0525636	protein_coding	IGF like family receptor 1 [Source:HGNC Symbol;Acc:HGNC:23620]
DLGAP5	9787	1.96111	4.72476e-05	0.00339441	protein_coding	DLG associated protein 5 [Source:HGNC Symbol;Acc:HGNC:16864]
OCLM	10896	1.96071	0.00557464	0.0622385	protein_coding	oculomedin [Source:HGNC Symbol;Acc:HGNC:8103]
RALGPS2	55103	1.95564	0.00072722	0.0189076	protein_coding	Ral GEF with PH domain and SH3 binding motif 2 [Source:HGNC Symbol;Acc:HGNC:30279]
COL1A1	1277	1.95547	0.00515651	0.0594439	protein_coding	collagen type I alpha 1 chain [Source:HGNC Symbol;Acc:HGNC:2197]
RECQL4	9401	1.95406	0.00129801	0.0259232	protein_coding	RecQ like helicase 4 [Source:HGNC Symbol;Acc:HGNC:9949]
BUB1B	701	1.9535	0.000541705	0.0156826	protein_coding	BUB1 mitotic checkpoint serine/threonine kinase B [Source:HGNC Symbol;Acc:HGNC:1149]
TAS1R3	83756	1.95092	0.0015021	0.0285888	protein_coding	taste 1 receptor member 3 [Source:HGNC Symbol;Acc:HGNC:15661]
BRIP1	83990	1.95076	0.000127197	0.00632978	protein_coding	BRCA1 interacting protein C-terminal helicase 1 [Source:HGNC Symbol;Acc:HGNC:20473]
MAP1LC3B2	643246	1.94966	0.00875805	0.0806814	protein_coding	microtubule associated protein 1 light chain 3 beta 2 [Source:HGNC Symbol;Acc:HGNC:34390]
BBS1	582	1.94961	0.00587161	0.0639077	protein_coding	Bardet-Biedl syndrome 1 [Source:HGNC Symbol;Acc:HGNC:966]
CLU	1191	1.94934	0.00832708	0.0785679	protein_coding	clusterin [Source:HGNC Symbol;Acc:HGNC:2095]
PLCH2	9651	1.94874	0.0124924	0.0988964	protein_coding	phospholipase C eta 2 [Source:HGNC Symbol;Acc:HGNC:29037]
KIFC2	90990	1.94779	3.47259e-05	0.00276886	protein_coding	kinesin family member C2 [Source:HGNC Symbol;Acc:HGNC:29530]
AC040162.1		1.94733	0.00196282	0.0337527	protein_coding
PANX2	56666	1.94444	0.00458957	0.0554595	protein_coding	pannexin 2 [Source:HGNC Symbol;Acc:HGNC:8600]
TROAP	10024	1.94341	0.00382796	0.050111	protein_coding	trophinin associated protein [Source:HGNC Symbol;Acc:HGNC:12327]
GLA	2717	1.94125	0.0113775	0.093441	protein_coding	galactosidase alpha [Source:HGNC Symbol;Acc:HGNC:4296]
CEP55	55165	1.93748	0.000317706	0.0115949	protein_coding	centrosomal protein 55 [Source:HGNC Symbol;Acc:HGNC:1161]
PLEKHH1	57475	1.93551	0.000116725	0.00597827	protein_coding	pleckstrin homology, MyTH4 and FERM domain containing H1 [Source:HGNC Symbol;Acc:HGNC:17733]
CARMIL2	146206	1.932	0.00574196	0.063312	protein_coding	capping protein regulator and myosin 1 linker 2 [Source:HGNC Symbol;Acc:HGNC:27089]
C2orf16	84226	1.93171	0.00391184	0.0507072	protein_coding	chromosome 2 open reading frame 16 [Source:HGNC Symbol;Acc:HGNC:25275]
AMPD3	272	1.93164	1.51147e-05	0.00164003	protein_coding	adenosine monophosphate deaminase 3 [Source:HGNC Symbol;Acc:HGNC:470]
CYP2D6	1565	1.9312	0.00882189	0.080986	protein_coding	cytochrome P450 family 2 subfamily D member 6 [Source:HGNC Symbol;Acc:HGNC:2625]
MEIOC	284071	1.93032	0.01264	0.0997646	protein_coding	meiosis specific with coiled-coil domain [Source:HGNC Symbol;Acc:HGNC:26670]
GDF9	2661	1.92616	0.00832143	0.078566	protein_coding	growth differentiation factor 9 [Source:HGNC Symbol;Acc:HGNC:4224]
C17orf107	100130311	1.92608	0.00529203	0.0599878	protein_coding	chromosome 17 open reading frame 107 [Source:HGNC Symbol;Acc:HGNC:37238]
COL5A2	1290	1.92591	0.00109329	0.0235533	protein_coding	collagen type V alpha 2 chain [Source:HGNC Symbol;Acc:HGNC:2210]
SNED1	25992	1.92246	0.0100466	0.087029	protein_coding	sushi, nidogen and EGF like domains 1 [Source:HGNC Symbol;Acc:HGNC:24696]
ANO7	50636	1.91725	0.000880519	0.0209658	protein_coding	anoctamin 7 [Source:HGNC Symbol;Acc:HGNC:31677]
CFAP70	118491	1.91568	0.00718231	0.0720064	protein_coding	cilia and flagella associated protein 70 [Source:HGNC Symbol;Acc:HGNC:30726]
MYO7A	4647	1.91489	1.48548e-05	0.0016317	protein_coding	myosin VIIA [Source:HGNC Symbol;Acc:HGNC:7606]
PLA2G7	7941	1.91305	0.0071117	0.0714564	protein_coding	phospholipase A2 group VII [Source:HGNC Symbol;Acc:HGNC:9040]
ZNF692	55657	1.90646	5.50118e-05	0.00367774	protein_coding	zinc finger protein 692 [Source:HGNC Symbol;Acc:HGNC:26049]
IRF4	3662	1.90491	0.0115564	0.0945875	protein_coding	interferon regulatory factor 4 [Source:HGNC Symbol;Acc:HGNC:6119]
REEP6	92840	1.90251	0.0112554	0.0929123	protein_coding	receptor accessory protein 6 [Source:HGNC Symbol;Acc:HGNC:30078]
KSR1	8844	1.90169	0.000306181	0.0113478	protein_coding	kinase suppressor of ras 1 [Source:HGNC Symbol;Acc:HGNC:6465]
ANLN	54443	1.89988	0.0011569	0.0241641	protein_coding	anillin actin binding protein [Source:HGNC Symbol;Acc:HGNC:14082]
LY6G5B	58496	1.89777	0.00297649	0.04333	protein_coding	lymphocyte antigen 6 family member G5B [Source:HGNC Symbol;Acc:HGNC:13931]
LGI2	55203	1.88455	0.00869422	0.0804454	protein_coding	leucine rich repeat LGI family member 2 [Source:HGNC Symbol;Acc:HGNC:18710]
CDCA2	157313	1.87406	0.00240757	0.0385955	protein_coding	cell division cycle associated 2 [Source:HGNC Symbol;Acc:HGNC:14623]
PLEKHG2	64857	1.87098	5.33457e-06	0.00077981	protein_coding	pleckstrin homology and RhoGEF domain containing G2 [Source:HGNC Symbol;Acc:HGNC:29515]
NOL12	79159	1.86919	0.000881462	0.0209658	protein_coding	nucleolar protein 12 [Source:HGNC Symbol;Acc:HGNC:28585]
B3GNTL1	146712	1.8656	0.000170253	0.00770716	protein_coding	UDP-GlcNAc:betaGal beta-1,3-N-acetylglucosaminyltransferase like 1 [Source:HGNC Symbol;Acc:HGNC:21727]
CES4A	283848	1.8651	0.000712645	0.0187047	protein_coding	carboxylesterase 4A [Source:HGNC Symbol;Acc:HGNC:26741]
PARP15	165631	1.86123	0.00800635	0.0769279	protein_coding	poly(ADP-ribose) polymerase family member 15 [Source:HGNC Symbol;Acc:HGNC:26876]
ESR2	2100	1.85856	0.00257439	0.0397548	protein_coding	estrogen receptor 2 [Source:HGNC Symbol;Acc:HGNC:3468]
ANKRD36B	57730	1.85144	0.000247922	0.00986534	protein_coding	ankyrin repeat domain 36B [Source:HGNC Symbol;Acc:HGNC:29333]
MUC20	200958	1.84929	0.00522751	0.0596129	protein_coding	mucin 20, cell surface associated [Source:HGNC Symbol;Acc:HGNC:23282]
NDC80	10403	1.84804	1.44291e-05	0.00160705	protein_coding	NDC80, kinetochore complex component [Source:HGNC Symbol;Acc:HGNC:16909]
UHRF1	29128	1.84758	0.000824994	0.0202639	protein_coding	ubiquitin like with PHD and ring finger domains 1 [Source:HGNC Symbol;Acc:HGNC:12556]
NCAPH	23397	1.84502	0.000225475	0.00927001	protein_coding	non-SMC condensin I complex subunit H [Source:HGNC Symbol;Acc:HGNC:1112]
CCR7	1236	1.84352	0.00991266	0.0863092	protein_coding	C-C motif chemokine receptor 7 [Source:HGNC Symbol;Acc:HGNC:1608]
ABCA7	10347	1.83666	0.000803907	0.0200027	protein_coding	ATP binding cassette subfamily A member 7 [Source:HGNC Symbol;Acc:HGNC:37]
TRAF5	7188	1.83127	6.01315e-05	0.00386181	protein_coding	TNF receptor associated factor 5 [Source:HGNC Symbol;Acc:HGNC:12035]
MXRA5	25878	1.82807	0.00525507	0.0597942	protein_coding	matrix remodeling associated 5 [Source:HGNC Symbol;Acc:HGNC:7539]
THPO	7066	1.82272	0.00837148	0.078775	protein_coding	thrombopoietin [Source:HGNC Symbol;Acc:HGNC:11795]
IZUMO4	113177	1.82143	0.00192031	0.0332422	protein_coding	IZUMO family member 4 [Source:HGNC Symbol;Acc:HGNC:26950]
SRPK1	6732	1.81477	7.94193e-05	0.0047629	protein_coding	SRSF protein kinase 1 [Source:HGNC Symbol;Acc:HGNC:11305]
KIAA1257	57501	1.805	0.00719921	0.0721292	protein_coding	KIAA1257 [Source:HGNC Symbol;Acc:HGNC:29231]
ADHFE1	137872	1.80154	0.00515588	0.0594439	protein_coding	alcohol dehydrogenase, iron containing 1 [Source:HGNC Symbol;Acc:HGNC:16354]
DHTKD1	55526	1.80098	0.0023583	0.0381277	protein_coding	dehydrogenase E1 and transketolase domain containing 1 [Source:HGNC Symbol;Acc:HGNC:23537]
TVP23A	780776	1.79997	0.00253032	0.0393958	protein_coding	trans-golgi network vesicle protein 23 homolog A [Source:HGNC Symbol;Acc:HGNC:20398]
HIST1H2BN	8341	1.79969	0.00123563	0.0251196	protein_coding	histone cluster 1 H2B family member n [Source:HGNC Symbol;Acc:HGNC:4749]
ANKRD36	375248	1.79896	0.000564708	0.0161316	protein_coding	ankyrin repeat domain 36 [Source:HGNC Symbol;Acc:HGNC:24079]
HSPA1A	3303	1.79776	0.00598756	0.0649012	protein_coding	heat shock protein family A (Hsp70) member 1A [Source:HGNC Symbol;Acc:HGNC:5232]
CFB	629	1.79663	0.00866153	0.0802134	protein_coding	complement factor B [Source:HGNC Symbol;Acc:HGNC:1037]
TNFRSF18	8784	1.79612	0.0107865	0.0906407	protein_coding	TNF receptor superfamily member 18 [Source:HGNC Symbol;Acc:HGNC:11914]
PLD6	201164	1.79044	0.000306201	0.0113478	protein_coding	phospholipase D family member 6 [Source:HGNC Symbol;Acc:HGNC:30447]
HCN3	57657	1.78653	0.00115712	0.0241641	protein_coding	hyperpolarization activated cyclic nucleotide gated potassium channel 3 [Source:HGNC Symbol;Acc:HGNC:19183]
SPNS1	83985	1.78644	0.00923771	0.0830289	protein_coding	sphingolipid transporter 1 (putative) [Source:HGNC Symbol;Acc:HGNC:30621]
KIF11	3832	1.78427	0.00032175	0.0116975	protein_coding	kinesin family member 11 [Source:HGNC Symbol;Acc:HGNC:6388]
HELLS	3070	1.78259	3.39463e-05	0.00274641	protein_coding	helicase, lymphoid specific [Source:HGNC Symbol;Acc:HGNC:4861]
RGS1	5996	1.77935	0.00332947	0.0465374	protein_coding	regulator of G protein signaling 1 [Source:HGNC Symbol;Acc:HGNC:9991]
BCL9	607	1.7791	0.000625418	0.0172303	protein_coding	B-cell CLL/lymphoma 9 [Source:HGNC Symbol;Acc:HGNC:1008]
DHRS11	79154	1.77556	0.000923214	0.0215857	protein_coding	dehydrogenase/reductase 11 [Source:HGNC Symbol;Acc:HGNC:28639]
PLEKHN1	84069	1.77553	0.0122246	0.0976575	protein_coding	pleckstrin homology domain containing N1 [Source:HGNC Symbol;Acc:HGNC:25284]
KCND1	3750	1.77134	0.00131512	0.0260426	protein_coding	potassium voltage-gated channel subfamily D member 1 [Source:HGNC Symbol;Acc:HGNC:6237]
LBX2	85474	1.77072	0.00680616	0.0697176	protein_coding	ladybird homeobox 2 [Source:HGNC Symbol;Acc:HGNC:15525]
AMY2B	280	1.77023	0.000502635	0.0150291	protein_coding	amylase, alpha 2B (pancreatic) [Source:HGNC Symbol;Acc:HGNC:478]
HSPA1B	3304	1.76789	0.00822505	0.0779196	protein_coding	heat shock protein family A (Hsp70) member 1B [Source:HGNC Symbol;Acc:HGNC:5233]
BLM	641	1.76581	0.000674527	0.018157	protein_coding	Bloom syndrome RecQ like helicase [Source:HGNC Symbol;Acc:HGNC:1058]
LTB4R	1241	1.76146	0.0040964	0.0520899	protein_coding	leukotriene B4 receptor [Source:HGNC Symbol;Acc:HGNC:6713]
YJEFN3	374887	1.76059	0.00948625	0.08422	protein_coding	YjeF N-terminal domain containing 3 [Source:HGNC Symbol;Acc:HGNC:24785]
XPR1	9213	1.75935	0.00434589	0.0539393	protein_coding	xenotropic and polytropic retrovirus receptor 1 [Source:HGNC Symbol;Acc:HGNC:12827]
MTG1	92170	1.75931	0.000415561	0.0135411	protein_coding	mitochondrial ribosome associated GTPase 1 [Source:HGNC Symbol;Acc:HGNC:32159]
PATL2	197135	1.75786	0.00509297	0.0589808	protein_coding	PAT1 homolog 2 [Source:HGNC Symbol;Acc:HGNC:33630]
EBLN2	55096	1.75548	0.00452633	0.0550634	protein_coding	endogenous Bornavirus like nucleoprotein 2 [Source:HGNC Symbol;Acc:HGNC:25493]
TMEM178B	100507421	1.75132	0.00906354	0.0823332	protein_coding	transmembrane protein 178B [Source:HGNC Symbol;Acc:HGNC:44112]
CDH24	64403	1.74975	0.00373649	0.0495296	protein_coding	cadherin 24 [Source:HGNC Symbol;Acc:HGNC:14265]
CCR4	1233	1.74841	0.0118029	0.0956315	protein_coding	C-C motif chemokine receptor 4 [Source:HGNC Symbol;Acc:HGNC:1605]
FAAH2	158584	1.74525	0.00613897	0.0658603	protein_coding	fatty acid amide hydrolase 2 [Source:HGNC Symbol;Acc:HGNC:26440]
TIGIT	201633	1.74475	0.00376623	0.0496861	protein_coding	T-cell immunoreceptor with Ig and ITIM domains [Source:HGNC Symbol;Acc:HGNC:26838]
POLG2	11232	1.74275	4.07705e-06	0.000655129	protein_coding	DNA polymerase gamma 2, accessory subunit [Source:HGNC Symbol;Acc:HGNC:9180]
ALDH6A1	4329	1.74116	0.00478242	0.0567795	protein_coding	aldehyde dehydrogenase 6 family member A1 [Source:HGNC Symbol;Acc:HGNC:7179]
CENPI	2491	1.73721	0.00281103	0.0419309	protein_coding	centromere protein I [Source:HGNC Symbol;Acc:HGNC:3968]
KIF4A	24137	1.73632	0.000626183	0.0172303	protein_coding	kinesin family member 4A [Source:HGNC Symbol;Acc:HGNC:13339]
DNA2	1763	1.73423	0.000577276	0.0163329	protein_coding	DNA replication helicase/nuclease 2 [Source:HGNC Symbol;Acc:HGNC:2939]
POLQ	10721	1.73401	0.00190437	0.0329933	protein_coding	DNA polymerase theta [Source:HGNC Symbol;Acc:HGNC:9186]
BNIP3	664	1.73275	0.0110209	0.0916591	protein_coding	BCL2 interacting protein 3 [Source:HGNC Symbol;Acc:HGNC:1084]
MYBL2	4605	1.73228	0.00227836	0.0371778	protein_coding	MYB proto-oncogene like 2 [Source:HGNC Symbol;Acc:HGNC:7548]
RAPGEFL1	51195	1.72993	0.0109623	0.0914004	protein_coding	Rap guanine nucleotide exchange factor like 1 [Source:HGNC Symbol;Acc:HGNC:17428]
POLR2J3	548644	1.72986	0.00457215	0.0553762	protein_coding	RNA polymerase II subunit J3 [Source:HGNC Symbol;Acc:HGNC:33853]
ZRANB3	84083	1.72976	8.2974e-05	0.00486519	protein_coding	zinc finger RANBP2-type containing 3 [Source:HGNC Symbol;Acc:HGNC:25249]
LRP8	7804	1.72864	0.00044074	0.0139933	protein_coding	LDL receptor related protein 8 [Source:HGNC Symbol;Acc:HGNC:6700]
OAT	4942	1.72641	0.000808761	0.0200873	protein_coding	ornithine aminotransferase [Source:HGNC Symbol;Acc:HGNC:8091]
TMPRSS9	360200	1.7183	0.0120226	0.096632	protein_coding	transmembrane protease, serine 9 [Source:HGNC Symbol;Acc:HGNC:30079]
PIK3R6	146850	1.71801	0.00941521	0.0838953	protein_coding	phosphoinositide-3-kinase regulatory subunit 6 [Source:HGNC Symbol;Acc:HGNC:27101]
XRCC2	7516	1.71704	0.00790498	0.0762952	protein_coding	X-ray repair cross complementing 2 [Source:HGNC Symbol;Acc:HGNC:12829]
NBEA	26960	1.71436	0.00847661	0.079374	protein_coding	neurobeachin [Source:HGNC Symbol;Acc:HGNC:7648]
DLG5	9231	1.7116	0.00522603	0.0596129	protein_coding	discs large MAGUK scaffold protein 5 [Source:HGNC Symbol;Acc:HGNC:2904]
TPX2	22974	1.70844	0.000283449	0.01077	protein_coding	TPX2, microtubule nucleation factor [Source:HGNC Symbol;Acc:HGNC:1249]
DPYSL4	10570	1.70818	0.00960046	0.0847692	protein_coding	dihydropyrimidinase like 4 [Source:HGNC Symbol;Acc:HGNC:3016]
HHAT	55733	1.70727	0.0011002	0.0236318	protein_coding	hedgehog acyltransferase [Source:HGNC Symbol;Acc:HGNC:18270]
TNPO1	3842	1.70553	0.000224318	0.00924048	protein_coding	transportin 1 [Source:HGNC Symbol;Acc:HGNC:6401]
MCM10	55388	1.70394	0.00942211	0.0838953	protein_coding	minichromosome maintenance 10 replication initiation factor [Source:HGNC Symbol;Acc:HGNC:18043]
TTLL3	26140	1.7001	0.00272267	0.0410226	protein_coding	tubulin tyrosine ligase like 3 [Source:HGNC Symbol;Acc:HGNC:24483]
MAMDC4	158056	1.69872	1.74761e-05	0.00183936	protein_coding	MAM domain containing 4 [Source:HGNC Symbol;Acc:HGNC:24083]
STRADA	92335	1.69573	0.000575817	0.0163135	protein_coding	STE20-related kinase adaptor alpha [Source:HGNC Symbol;Acc:HGNC:30172]
HLA-DOB	3112	1.69039	0.00437449	0.0541044	protein_coding	major histocompatibility complex, class II, DO beta [Source:HGNC Symbol;Acc:HGNC:4937]
ORC6	23594	1.68677	0.00408517	0.0520853	protein_coding	origin recognition complex subunit 6 [Source:HGNC Symbol;Acc:HGNC:17151]
DGKA	1606	1.68576	0.000125873	0.00629128	protein_coding	diacylglycerol kinase alpha [Source:HGNC Symbol;Acc:HGNC:2849]
CCNL1	57018	1.68538	0.00965575	0.085069	protein_coding	cyclin L1 [Source:HGNC Symbol;Acc:HGNC:20569]
HEATR4	399671	1.68484	0.0111552	0.0923748	protein_coding	HEAT repeat containing 4 [Source:HGNC Symbol;Acc:HGNC:16761]
CLECL1	160365	1.68483	0.0119488	0.0964426	protein_coding	C-type lectin like 1 [Source:HGNC Symbol;Acc:HGNC:24462]
PCSK4	54760	1.68142	0.00318037	0.0451125	protein_coding	proprotein convertase subtilisin/kexin type 4 [Source:HGNC Symbol;Acc:HGNC:8746]
KLHL3	26249	1.68013	0.00010538	0.00561985	protein_coding	kelch like family member 3 [Source:HGNC Symbol;Acc:HGNC:6354]
HYPK	25764	1.67818	0.00525907	0.0598021	protein_coding	huntingtin interacting protein K [Source:HGNC Symbol;Acc:HGNC:18418]
PDCD1	5133	1.67365	0.0108235	0.0907706	protein_coding	programmed cell death 1 [Source:HGNC Symbol;Acc:HGNC:8760]
DOCK5	80005	1.67249	0.000179562	0.00797422	protein_coding	dedicator of cytokinesis 5 [Source:HGNC Symbol;Acc:HGNC:23476]
DUSP4	1846	1.66995	0.000354939	0.0123291	protein_coding	dual specificity phosphatase 4 [Source:HGNC Symbol;Acc:HGNC:3070]
SPDYE6	729597	1.66828	0.00828799	0.0783747	protein_coding	speedy/RINGO cell cycle regulator family member E6 [Source:HGNC Symbol;Acc:HGNC:35465]
ENGASE	64772	1.66548	0.000147299	0.00700074	protein_coding	endo-beta-N-acetylglucosaminidase [Source:HGNC Symbol;Acc:HGNC:24622]
FLVCR1	28982	1.66541	0.00112292	0.0238701	protein_coding	feline leukemia virus subgroup C cellular receptor 1 [Source:HGNC Symbol;Acc:HGNC:24682]
KCNAB3	9196	1.66416	0.00501392	0.0584726	protein_coding	potassium voltage-gated channel subfamily A regulatory beta subunit 3 [Source:HGNC Symbol;Acc:HGNC:6230]
ZDHHC18	84243	1.66349	0.00372891	0.0494604	protein_coding	zinc finger DHHC-type containing 18 [Source:HGNC Symbol;Acc:HGNC:20712]
ACAP1	9744	1.66308	0.0120282	0.096632	protein_coding	ArfGAP with coiled-coil, ankyrin repeat and PH domains 1 [Source:HGNC Symbol;Acc:HGNC:16467]
TSPAN11	441631	1.66021	0.00341386	0.0471225	protein_coding	tetraspanin 11 [Source:HGNC Symbol;Acc:HGNC:30795]
KNL1	57082	1.65467	0.000256957	0.0100812	protein_coding	kinetochore scaffold 1 [Source:HGNC Symbol;Acc:HGNC:24054]
GINS4	84296	1.65329	0.00211777	0.0353522	protein_coding	GINS complex subunit 4 [Source:HGNC Symbol;Acc:HGNC:28226]
TNFRSF25	8718	1.65115	0.00388072	0.0505815	protein_coding	TNF receptor superfamily member 25 [Source:HGNC Symbol;Acc:HGNC:11910]
KIAA0907	22889	1.64994	0.000306146	0.0113478	protein_coding	KIAA0907 [Source:HGNC Symbol;Acc:HGNC:29145]
C9orf84	158401	1.64781	0.00449089	0.0548654	protein_coding	chromosome 9 open reading frame 84 [Source:HGNC Symbol;Acc:HGNC:26535]
NUF2	83540	1.64667	0.00156506	0.0293624	protein_coding	NUF2, NDC80 kinetochore complex component [Source:HGNC Symbol;Acc:HGNC:14621]
DISC1	27185	1.64349	0.000143897	0.00691049	protein_coding	disrupted in schizophrenia 1 [Source:HGNC Symbol;Acc:HGNC:2888]
ADAM19	8728	1.64074	0.00543812	0.0610845	protein_coding	ADAM metallopeptidase domain 19 [Source:HGNC Symbol;Acc:HGNC:197]
TRIP13	9319	1.63538	0.00310067	0.0444914	protein_coding	thyroid hormone receptor interactor 13 [Source:HGNC Symbol;Acc:HGNC:12307]
KCNMB3	27094	1.63368	0.00192318	0.0332646	protein_coding	potassium calcium-activated channel subfamily M regulatory beta subunit 3 [Source:HGNC Symbol;Acc:HGNC:6287]
KIF2C	11004	1.62887	0.00747161	0.0734941	protein_coding	kinesin family member 2C [Source:HGNC Symbol;Acc:HGNC:6393]
TARBP1	6894	1.62803	0.00180938	0.0320602	protein_coding	TAR (HIV-1) RNA binding protein 1 [Source:HGNC Symbol;Acc:HGNC:11568]
ERCC6L	54821	1.62619	0.0101381	0.0876052	protein_coding	ERCC excision repair 6 like, spindle assembly checkpoint helicase [Source:HGNC Symbol;Acc:HGNC:20794]
PASK	23178	1.62343	0.00016077	0.00739218	protein_coding	PAS domain containing serine/threonine kinase [Source:HGNC Symbol;Acc:HGNC:17270]
ADGRB1	575	1.62314	0.00258926	0.0398712	protein_coding	adhesion G protein-coupled receptor B1 [Source:HGNC Symbol;Acc:HGNC:943]
TET1	80312	1.62299	0.00157902	0.029519	protein_coding	tet methylcytosine dioxygenase 1 [Source:HGNC Symbol;Acc:HGNC:29484]
GALNT7	51809	1.6226	0.000851106	0.0206233	protein_coding	polypeptide N-acetylgalactosaminyltransferase 7 [Source:HGNC Symbol;Acc:HGNC:4129]
SATB2	23314	1.62249	0.00360122	0.0483455	protein_coding	SATB homeobox 2 [Source:HGNC Symbol;Acc:HGNC:21637]
BAIAP3	8938	1.62045	0.00830791	0.0784926	protein_coding	BAI1 associated protein 3 [Source:HGNC Symbol;Acc:HGNC:948]
TEPSIN	146705	1.61937	2.10446e-05	0.00200202	protein_coding	TEPSIN, adaptor related protein complex 4 accessory protein [Source:HGNC Symbol;Acc:HGNC:26458]
HIST1H4H	8365	1.61873	0.00180607	0.032055	protein_coding	histone cluster 1 H4 family member h [Source:HGNC Symbol;Acc:HGNC:4788]
URB1	9875	1.61819	0.000865797	0.0207786	protein_coding	URB1 ribosome biogenesis 1 homolog (S. cerevisiae) [Source:HGNC Symbol;Acc:HGNC:17344]
NAIP	4671	1.61736	0.00474731	0.056522	protein_coding	NLR family apoptosis inhibitory protein [Source:HGNC Symbol;Acc:HGNC:7634]
POSTN	10631	1.6164	0.0116322	0.0947995	protein_coding	periostin [Source:HGNC Symbol;Acc:HGNC:16953]
ANO9	338440	1.61618	3.46967e-05	0.00276886	protein_coding	anoctamin 9 [Source:HGNC Symbol;Acc:HGNC:20679]
SFXN4	119559	1.61442	0.00303126	0.0438543	protein_coding	sideroflexin 4 [Source:HGNC Symbol;Acc:HGNC:16088]
ESPL1	9700	1.61118	0.00573061	0.0632892	protein_coding	extra spindle pole bodies like 1, separase [Source:HGNC Symbol;Acc:HGNC:16856]
SRD5A3	79644	1.60984	0.00752158	0.0737911	protein_coding	steroid 5 alpha-reductase 3 [Source:HGNC Symbol;Acc:HGNC:25812]
GABBR1	2550	1.60722	0.00774271	0.0752465	protein_coding	gamma-aminobutyric acid type B receptor subunit 1 [Source:HGNC Symbol;Acc:HGNC:4070]
JAKMIP1	152789	1.601	0.0071679	0.0719525	protein_coding	janus kinase and microtubule interacting protein 1 [Source:HGNC Symbol;Acc:HGNC:26460]
MCCC2	64087	1.60054	0.00355531	0.0480663	protein_coding	methylcrotonoyl-CoA carboxylase 2 [Source:HGNC Symbol;Acc:HGNC:6937]
DNAH14	127602	1.59682	0.00239716	0.0384899	protein_coding	dynein axonemal heavy chain 14 [Source:HGNC Symbol;Acc:HGNC:2945]
ZNF490	57474	1.59681	0.00911943	0.0824858	protein_coding	zinc finger protein 490 [Source:HGNC Symbol;Acc:HGNC:23705]
AASS	10157	1.59351	0.00914609	0.082525	protein_coding	aminoadipate-semialdehyde synthase [Source:HGNC Symbol;Acc:HGNC:17366]
APBB3	10307	1.59108	0.0008531	0.0206233	protein_coding	amyloid beta precursor protein binding family B member 3 [Source:HGNC Symbol;Acc:HGNC:20708]
ANGPTL6	83854	1.59107	0.0057901	0.063404	protein_coding	angiopoietin like 6 [Source:HGNC Symbol;Acc:HGNC:23140]
GTSE1	51512	1.58889	0.00401236	0.0515315	protein_coding	G2 and S-phase expressed 1 [Source:HGNC Symbol;Acc:HGNC:13698]
LUC7L3	51747	1.58874	1.59143e-05	0.00170917	protein_coding	LUC7 like 3 pre-mRNA splicing factor [Source:HGNC Symbol;Acc:HGNC:24309]
CLSPN	63967	1.58832	0.00622223	0.0662844	protein_coding	claspin [Source:HGNC Symbol;Acc:HGNC:19715]
AGAP6	414189	1.58738	6.94883e-05	0.00434044	protein_coding	ArfGAP with GTPase domain, ankyrin repeat and PH domain 6 [Source:HGNC Symbol;Acc:HGNC:23466]
ZNF239	8187	1.58535	0.0103976	0.0887328	protein_coding	zinc finger protein 239 [Source:HGNC Symbol;Acc:HGNC:13031]
ZNF23	7571	1.58388	0.00323658	0.0457248	protein_coding	zinc finger protein 23 [Source:HGNC Symbol;Acc:HGNC:13023]
LRRC37A2	474170	1.58244	0.00784706	0.0760192	protein_coding	leucine rich repeat containing 37 member A2 [Source:HGNC Symbol;Acc:HGNC:32404]
ACP6	51205	1.58238	0.0013313	0.0261661	protein_coding	acid phosphatase 6, lysophosphatidic [Source:HGNC Symbol;Acc:HGNC:29609]
C11orf65	160140	1.57897	0.00801439	0.0769279	protein_coding	chromosome 11 open reading frame 65 [Source:HGNC Symbol;Acc:HGNC:28519]
BCL2L11	10018	1.57859	0.000121305	0.0061448	protein_coding	BCL2 like 11 [Source:HGNC Symbol;Acc:HGNC:994]
PODXL2	50512	1.57361	0.0118339	0.0957722	protein_coding	podocalyxin like 2 [Source:HGNC Symbol;Acc:HGNC:17936]
LOXL2	4017	1.56648	0.00177609	0.0317375	protein_coding	lysyl oxidase like 2 [Source:HGNC Symbol;Acc:HGNC:6666]
RTEL1-TNFRSF6B		1.56485	0.00512878	0.0592866	protein_coding	RTEL1-TNFRSF6B readthrough (NMD candidate) [Source:HGNC Symbol;Acc:HGNC:44095]
EFCAB13	124989	1.5581	0.00629468	0.0666514	protein_coding	EF-hand calcium binding domain 13 [Source:HGNC Symbol;Acc:HGNC:26864]
C8orf44	56260	1.55678	0.00295327	0.0430514	protein_coding	chromosome 8 open reading frame 44 [Source:HGNC Symbol;Acc:HGNC:25646]
MRPS25	64432	1.53752	0.00331885	0.0464436	protein_coding	mitochondrial ribosomal protein S25 [Source:HGNC Symbol;Acc:HGNC:14511]
ZNF215	7762	1.53469	0.00622819	0.0663143	protein_coding	zinc finger protein 215 [Source:HGNC Symbol;Acc:HGNC:13007]
WDR27	253769	1.53425	0.000727559	0.0189076	protein_coding	WD repeat domain 27 [Source:HGNC Symbol;Acc:HGNC:21248]
CARD11	84433	1.53195	0.00578817	0.063404	protein_coding	caspase recruitment domain family member 11 [Source:HGNC Symbol;Acc:HGNC:16393]
HMMR	3161	1.5302	0.00286803	0.0424549	protein_coding	hyaluronan mediated motility receptor [Source:HGNC Symbol;Acc:HGNC:5012]
P4HA3	283208	1.52922	0.00983459	0.0860782	protein_coding	prolyl 4-hydroxylase subunit alpha 3 [Source:HGNC Symbol;Acc:HGNC:30135]
TARS2	80222	1.52642	0.00101315	0.0226398	protein_coding	threonyl-tRNA synthetase 2, mitochondrial (putative) [Source:HGNC Symbol;Acc:HGNC:30740]
CACNA1F	778	1.52136	0.0106313	0.0898612	protein_coding	calcium voltage-gated channel subunit alpha1 F [Source:HGNC Symbol;Acc:HGNC:1393]
AP1G2	8906	1.51233	6.53429e-05	0.00413053	protein_coding	adaptor related protein complex 1 gamma 2 subunit [Source:HGNC Symbol;Acc:HGNC:556]
MED12L	116931	1.51075	0.0119676	0.0965202	protein_coding	mediator complex subunit 12 like [Source:HGNC Symbol;Acc:HGNC:16050]
RNF207	388591	1.51032	0.00607301	0.0654623	protein_coding	ring finger protein 207 [Source:HGNC Symbol;Acc:HGNC:32947]
INTS6L	203522	1.51015	0.00432742	0.0538689	protein_coding	integrator complex subunit 6 like [Source:HGNC Symbol;Acc:HGNC:27334]
DONSON	29980	1.50878	0.000839086	0.0204904	protein_coding	downstream neighbor of SON [Source:HGNC Symbol;Acc:HGNC:2993]
KNTC1	9735	1.50727	0.000371194	0.0125844	protein_coding	kinetochore associated 1 [Source:HGNC Symbol;Acc:HGNC:17255]
FAM81A	145773	1.50675	0.0085051	0.0794924	protein_coding	family with sequence similarity 81 member A [Source:HGNC Symbol;Acc:HGNC:28379]
ATAT1	79969	1.50653	0.000989493	0.0222768	protein_coding	alpha tubulin acetyltransferase 1 [Source:HGNC Symbol;Acc:HGNC:21186]
ATL2	64225	1.50584	0.00845168	0.0792918	protein_coding	atlastin GTPase 2 [Source:HGNC Symbol;Acc:HGNC:24047]
SELENOI	85465	1.50511	0.0042523	0.0534075	protein_coding	selenoprotein I [Source:HGNC Symbol;Acc:HGNC:29361]
REEP3	221035	1.50429	0.011271	0.0930045	protein_coding	receptor accessory protein 3 [Source:HGNC Symbol;Acc:HGNC:23711]
CHST15	51363	1.50423	0.000671843	0.0181311	protein_coding	carbohydrate sulfotransferase 15 [Source:HGNC Symbol;Acc:HGNC:18137]
HEATR1	55127	1.50271	0.00664931	0.0687128	protein_coding	HEAT repeat containing 1 [Source:HGNC Symbol;Acc:HGNC:25517]
VAMP1	6843	1.49903	0.00591306	0.064226	protein_coding	vesicle associated membrane protein 1 [Source:HGNC Symbol;Acc:HGNC:12642]
VMP1	81671	1.47899	0.00163277	0.0300994	protein_coding	vacuole membrane protein 1 [Source:HGNC Symbol;Acc:HGNC:29559]
RICTOR	253260	1.47651	0.000154326	0.00722854	protein_coding	RPTOR independent companion of MTOR complex 2 [Source:HGNC Symbol;Acc:HGNC:28611]
HIP1R	9026	1.47364	0.000751586	0.019178	protein_coding	huntingtin interacting protein 1 related [Source:HGNC Symbol;Acc:HGNC:18415]
TTC13	79573	1.47113	5.44687e-06	0.000790735	protein_coding	tetratricopeptide repeat domain 13 [Source:HGNC Symbol;Acc:HGNC:26204]
PRKDC	5591	1.46985	0.000141569	0.00686641	protein_coding	protein kinase, DNA-activated, catalytic polypeptide [Source:HGNC Symbol;Acc:HGNC:9413]
ACOT11	26027	1.4671	0.00754338	0.0738206	protein_coding	acyl-CoA thioesterase 11 [Source:HGNC Symbol;Acc:HGNC:18156]
PTGR1	22949	1.46318	0.0041854	0.0529145	protein_coding	prostaglandin reductase 1 [Source:HGNC Symbol;Acc:HGNC:18429]
ARHGEF39	84904	1.46011	0.00744305	0.0734119	protein_coding	Rho guanine nucleotide exchange factor 39 [Source:HGNC Symbol;Acc:HGNC:25909]
HIST4H4	121504	1.45958	0.00208143	0.0349859	protein_coding	histone cluster 4 H4 [Source:HGNC Symbol;Acc:HGNC:20510]
ADAT2	134637	1.45626	0.000464879	0.0144054	protein_coding	adenosine deaminase, tRNA specific 2 [Source:HGNC Symbol;Acc:HGNC:21172]
ANKZF1	55139	1.45558	0.000478326	0.0145924	protein_coding	ankyrin repeat and zinc finger domain containing 1 [Source:HGNC Symbol;Acc:HGNC:25527]
PLA2G6	8398	1.45322	0.0033074	0.0464309	protein_coding	phospholipase A2 group VI [Source:HGNC Symbol;Acc:HGNC:9039]
TNFRSF4	7293	1.45077	0.00481528	0.0569869	protein_coding	TNF receptor superfamily member 4 [Source:HGNC Symbol;Acc:HGNC:11918]
ATAD5	79915	1.45076	0.00162915	0.0300994	protein_coding	ATPase family, AAA domain containing 5 [Source:HGNC Symbol;Acc:HGNC:25752]
TIAF1	9220	1.44807	0.00117891	0.0243773	protein_coding	TGFB1-induced anti-apoptotic factor 1 [Source:HGNC Symbol;Acc:HGNC:11803]
PSD	5662	1.44404	0.00520526	0.0596129	protein_coding	pleckstrin and Sec7 domain containing [Source:HGNC Symbol;Acc:HGNC:9507]
RSRP1	57035	1.444	0.00385302	0.0503316	protein_coding	arginine and serine rich protein 1 [Source:HGNC Symbol;Acc:HGNC:25234]
TVP23C	201158	1.43945	0.00420882	0.0530428	protein_coding	trans-golgi network vesicle protein 23 homolog C [Source:HGNC Symbol;Acc:HGNC:30453]
HELB	92797	1.43716	0.00135183	0.0264953	protein_coding	DNA helicase B [Source:HGNC Symbol;Acc:HGNC:17196]
PLB1	151056	1.43502	0.0065356	0.0679716	protein_coding	phospholipase B1 [Source:HGNC Symbol;Acc:HGNC:30041]
HSP90B1	7184	1.43119	0.000205033	0.0087191	protein_coding	heat shock protein 90 beta family member 1 [Source:HGNC Symbol;Acc:HGNC:12028]
PFAS	5198	1.42711	0.000789134	0.019705	protein_coding	phosphoribosylformylglycinamidine synthase [Source:HGNC Symbol;Acc:HGNC:8863]
STIL	6491	1.42303	0.000854301	0.0206233	protein_coding	STIL, centriolar assembly protein [Source:HGNC Symbol;Acc:HGNC:10879]
ZGRF1	55345	1.42202	0.00131459	0.0260426	protein_coding	zinc finger GRF-type containing 1 [Source:HGNC Symbol;Acc:HGNC:25654]
WSB1	26118	1.42186	0.00195801	0.0337216	protein_coding	WD repeat and SOCS box containing 1 [Source:HGNC Symbol;Acc:HGNC:19221]
RRM2	6241	1.4191	0.0101789	0.0877424	protein_coding	ribonucleotide reductase regulatory subunit M2 [Source:HGNC Symbol;Acc:HGNC:10452]
SLX4IP	128710	1.41836	0.000670354	0.0181261	protein_coding	SLX4 interacting protein [Source:HGNC Symbol;Acc:HGNC:16225]
TMEM181	57583	1.41466	0.00702205	0.0710802	protein_coding	transmembrane protein 181 [Source:HGNC Symbol;Acc:HGNC:20958]
COL4A1	1282	1.41033	0.00553523	0.0618981	protein_coding	collagen type IV alpha 1 chain [Source:HGNC Symbol;Acc:HGNC:2202]
IARS2	55699	1.40916	0.00949667	0.084277	protein_coding	isoleucyl-tRNA synthetase 2, mitochondrial [Source:HGNC Symbol;Acc:HGNC:29685]
MAST4	375449	1.40778	0.00513766	0.0593566	protein_coding	microtubule associated serine/threonine kinase family member 4 [Source:HGNC Symbol;Acc:HGNC:19037]
BTAF1	9044	1.4053	0.000899822	0.0212584	protein_coding	B-TFIID TATA-box binding protein associated factor 1 [Source:HGNC Symbol;Acc:HGNC:17307]
PSD3	23362	1.40439	0.00486975	0.0573633	protein_coding	pleckstrin and Sec7 domain containing 3 [Source:HGNC Symbol;Acc:HGNC:19093]
TRIM37	4591	1.40378	0.00132498	0.0261396	protein_coding	tripartite motif containing 37 [Source:HGNC Symbol;Acc:HGNC:7523]
ADAMTS6	11174	1.40102	0.0113642	0.0933977	protein_coding	ADAM metallopeptidase with thrombospondin type 1 motif 6 [Source:HGNC Symbol;Acc:HGNC:222]
RAB4B	53916	1.39949	0.0112008	0.0925733	protein_coding	RAB4B, member RAS oncogene family [Source:HGNC Symbol;Acc:HGNC:9782]
GOLM1	51280	1.39601	0.00830293	0.0784808	protein_coding	golgi membrane protein 1 [Source:HGNC Symbol;Acc:HGNC:15451]
ZNF594	84622	1.39395	0.00938885	0.0838953	protein_coding	zinc finger protein 594 [Source:HGNC Symbol;Acc:HGNC:29392]
C1orf74	148304	1.39146	0.00381526	0.0500382	protein_coding	chromosome 1 open reading frame 74 [Source:HGNC Symbol;Acc:HGNC:26319]
NKTR	4820	1.3886	0.000977019	0.0221858	protein_coding	natural killer cell triggering receptor [Source:HGNC Symbol;Acc:HGNC:7833]
PCNX2	80003	1.38859	6.90359e-05	0.00432502	protein_coding	pecanex homolog 2 [Source:HGNC Symbol;Acc:HGNC:8736]
OGT	8473	1.38767	0.000925521	0.0215857	protein_coding	O-linked N-acetylglucosamine (GlcNAc) transferase [Source:HGNC Symbol;Acc:HGNC:8127]
IDE	3416	1.38676	0.00241676	0.0386279	protein_coding	insulin degrading enzyme [Source:HGNC Symbol;Acc:HGNC:5381]
ZNF276	92822	1.38551	0.0032964	0.0463213	protein_coding	zinc finger protein 276 [Source:HGNC Symbol;Acc:HGNC:23330]
PDIA4	9601	1.38542	0.00832315	0.078566	protein_coding	protein disulfide isomerase family A member 4 [Source:HGNC Symbol;Acc:HGNC:30167]
NUDT13	25961	1.3806	0.00664447	0.0687128	protein_coding	nudix hydrolase 13 [Source:HGNC Symbol;Acc:HGNC:18827]
GSR	2936	1.3802	0.0110659	0.0918522	protein_coding	glutathione-disulfide reductase [Source:HGNC Symbol;Acc:HGNC:4623]
PGS1	9489	1.37862	0.000424596	0.0137292	protein_coding	phosphatidylglycerophosphate synthase 1 [Source:HGNC Symbol;Acc:HGNC:30029]
TRIM11	81559	1.37652	0.00652742	0.06792	protein_coding	tripartite motif containing 11 [Source:HGNC Symbol;Acc:HGNC:16281]
TBC1D30	23329	1.36661	0.00818808	0.0776392	protein_coding	TBC1 domain family member 30 [Source:HGNC Symbol;Acc:HGNC:29164]
CCNL2	81669	1.36658	0.00171795	0.0309785	protein_coding	cyclin L2 [Source:HGNC Symbol;Acc:HGNC:20570]
FOXM1	2305	1.36622	0.0100121	0.0867892	protein_coding	forkhead box M1 [Source:HGNC Symbol;Acc:HGNC:3818]
KHDC1	80759	1.36335	0.00688285	0.0701958	protein_coding	KH homology domain containing 1 [Source:HGNC Symbol;Acc:HGNC:21366]
DIEXF	27042	1.36325	0.000867667	0.0207786	protein_coding	digestive organ expansion factor homolog (zebrafish) [Source:HGNC Symbol;Acc:HGNC:28440]
ZNF516	9658	1.36265	0.00621109	0.0662328	protein_coding	zinc finger protein 516 [Source:HGNC Symbol;Acc:HGNC:28990]
FANCD2	2177	1.36159	0.000696302	0.0184713	protein_coding	Fanconi anemia complementation group D2 [Source:HGNC Symbol;Acc:HGNC:3585]
DTL	51514	1.35896	0.00462407	0.0556209	protein_coding	denticleless E3 ubiquitin protein ligase homolog [Source:HGNC Symbol;Acc:HGNC:30288]
LENG8	114823	1.35769	0.00248692	0.0391839	protein_coding	leukocyte receptor cluster member 8 [Source:HGNC Symbol;Acc:HGNC:15500]
TYSND1	219743	1.35427	0.00473732	0.0564669	protein_coding	trypsin domain containing 1 [Source:HGNC Symbol;Acc:HGNC:28531]
FANCA	2175	1.35176	0.00888192	0.0813345	protein_coding	Fanconi anemia complementation group A [Source:HGNC Symbol;Acc:HGNC:3582]
ALDH18A1	5832	1.35148	0.000370956	0.0125844	protein_coding	aldehyde dehydrogenase 18 family member A1 [Source:HGNC Symbol;Acc:HGNC:9722]
TONSL	4796	1.3498	0.00580139	0.0634386	protein_coding	tonsoku like, DNA repair protein [Source:HGNC Symbol;Acc:HGNC:7801]
TTC39C	125488	1.34592	0.00353893	0.0480015	protein_coding	tetratricopeptide repeat domain 39C [Source:HGNC Symbol;Acc:HGNC:26595]
COL9A2	1298	1.34429	0.00997023	0.0865457	protein_coding	collagen type IX alpha 2 chain [Source:HGNC Symbol;Acc:HGNC:2218]
FECH	2235	1.34427	0.0107404	0.0904343	protein_coding	ferrochelatase [Source:HGNC Symbol;Acc:HGNC:3647]
PAK1	5058	1.34191	0.00683097	0.0698941	protein_coding	p21 (RAC1) activated kinase 1 [Source:HGNC Symbol;Acc:HGNC:8590]
UVSSA	57654	1.33415	0.00046943	0.0144255	protein_coding	UV stimulated scaffold protein A [Source:HGNC Symbol;Acc:HGNC:29304]
CCNA2	890	1.33214	0.00279985	0.0418289	protein_coding	cyclin A2 [Source:HGNC Symbol;Acc:HGNC:1578]
E2F3	1871	1.32994	0.00262071	0.0400916	protein_coding	E2F transcription factor 3 [Source:HGNC Symbol;Acc:HGNC:3115]
LEAP2	116842	1.32896	0.00625986	0.0664673	protein_coding	liver enriched antimicrobial peptide 2 [Source:HGNC Symbol;Acc:HGNC:29571]
HIST1H2BD	3017	1.32666	0.0104279	0.08892	protein_coding	histone cluster 1 H2B family member d [Source:HGNC Symbol;Acc:HGNC:4747]
STAB1	23166	1.32088	0.0120136	0.096632	protein_coding	stabilin 1 [Source:HGNC Symbol;Acc:HGNC:18628]
MAPK8IP3	23162	1.32068	0.000300709	0.0112233	protein_coding	mitogen-activated protein kinase 8 interacting protein 3 [Source:HGNC Symbol;Acc:HGNC:6884]
NCAPG	64151	1.32021	0.0111224	0.0921758	protein_coding	non-SMC condensin I complex subunit G [Source:HGNC Symbol;Acc:HGNC:24304]
STK36	27148	1.32009	0.00454486	0.0551838	protein_coding	serine/threonine kinase 36 [Source:HGNC Symbol;Acc:HGNC:17209]
FURIN	5045	1.31815	0.00605014	0.0653105	protein_coding	furin, paired basic amino acid cleaving enzyme [Source:HGNC Symbol;Acc:HGNC:8568]
NLN	57486	1.31719	0.0100038	0.0867659	protein_coding	neurolysin [Source:HGNC Symbol;Acc:HGNC:16058]
TTPAL	79183	1.30207	0.00142683	0.0277073	protein_coding	alpha tocopherol transfer protein like [Source:HGNC Symbol;Acc:HGNC:16114]
ZNF221	7638	1.30116	0.0115617	0.0945875	protein_coding	zinc finger protein 221 [Source:HGNC Symbol;Acc:HGNC:13014]
CAD	790	1.29907	0.00737202	0.0729577	protein_coding	carbamoyl-phosphate synthetase 2, aspartate transcarbamylase, and dihydroorotase [Source:HGNC Symbol;Acc:HGNC:1424]
PIGN	23556	1.29833	0.00205076	0.0347013	protein_coding	phosphatidylinositol glycan anchor biosynthesis class N [Source:HGNC Symbol;Acc:HGNC:8967]
EPRS	2058	1.29558	0.00633048	0.0669295	protein_coding	glutamyl-prolyl-tRNA synthetase [Source:HGNC Symbol;Acc:HGNC:3418]
CCDC57	284001	1.29531	0.00451866	0.0550634	protein_coding	coiled-coil domain containing 57 [Source:HGNC Symbol;Acc:HGNC:27564]
SLC25A15	10166	1.29496	0.011685	0.0951033	protein_coding	solute carrier family 25 member 15 [Source:HGNC Symbol;Acc:HGNC:10985]
CCNB2	9133	1.28532	0.00807833	0.0771897	protein_coding	cyclin B2 [Source:HGNC Symbol;Acc:HGNC:1580]
HID1	283987	1.28501	0.0075033	0.0737369	protein_coding	HID1 domain containing [Source:HGNC Symbol;Acc:HGNC:15736]
DHRS13	147015	1.28459	0.0116963	0.0951033	protein_coding	dehydrogenase/reductase 13 [Source:HGNC Symbol;Acc:HGNC:28326]
LPGAT1	9926	1.28405	0.00281927	0.0419309	protein_coding	lysophosphatidylglycerol acyltransferase 1 [Source:HGNC Symbol;Acc:HGNC:28985]
TYMS	7298	1.28306	0.00333184	0.0465396	protein_coding	thymidylate synthetase [Source:HGNC Symbol;Acc:HGNC:12441]
METAP1D	254042	1.28249	0.0101495	0.0876318	protein_coding	methionyl aminopeptidase type 1D, mitochondrial [Source:HGNC Symbol;Acc:HGNC:32583]
ARHGAP26	23092	1.27992	0.00557633	0.0622385	protein_coding	Rho GTPase activating protein 26 [Source:HGNC Symbol;Acc:HGNC:17073]
INSR	3643	1.27983	0.0033947	0.0470431	protein_coding	insulin receptor [Source:HGNC Symbol;Acc:HGNC:6091]
MDM4	4194	1.27933	0.000951916	0.0218277	protein_coding	MDM4, p53 regulator [Source:HGNC Symbol;Acc:HGNC:6974]
CLK2	1196	1.27872	0.00107624	0.0234556	protein_coding	CDC like kinase 2 [Source:HGNC Symbol;Acc:HGNC:2069]
ZNF169	169841	1.27582	0.00368156	0.0490796	protein_coding	zinc finger protein 169 [Source:HGNC Symbol;Acc:HGNC:12957]
MRM1	79922	1.27495	0.00787216	0.0761891	protein_coding	mitochondrial rRNA methyltransferase 1 [Source:HGNC Symbol;Acc:HGNC:26202]
MTMR4	9110	1.27478	0.00490609	0.0575899	protein_coding	myotubularin related protein 4 [Source:HGNC Symbol;Acc:HGNC:7452]
FANK1	92565	1.27316	0.010927	0.0912391	protein_coding	fibronectin type III and ankyrin repeat domains 1 [Source:HGNC Symbol;Acc:HGNC:23527]
PDK1	5163	1.27312	0.0011491	0.0241641	protein_coding	pyruvate dehydrogenase kinase 1 [Source:HGNC Symbol;Acc:HGNC:8809]
FCHO2	115548	1.26955	0.0122403	0.0976775	protein_coding	FCH domain only 2 [Source:HGNC Symbol;Acc:HGNC:25180]
SLC1A4	6509	1.26745	0.00617326	0.06603	protein_coding	solute carrier family 1 member 4 [Source:HGNC Symbol;Acc:HGNC:10942]
N4BP2	55728	1.26737	3.95283e-05	0.0030932	protein_coding	NEDD4 binding protein 2 [Source:HGNC Symbol;Acc:HGNC:29851]
LMAN1	3998	1.26039	0.00190136	0.0329903	protein_coding	lectin, mannose binding 1 [Source:HGNC Symbol;Acc:HGNC:6631]
SLC26A6	65010	1.25937	0.0023857	0.0383937	protein_coding	solute carrier family 26 member 6 [Source:HGNC Symbol;Acc:HGNC:14472]
ZBTB41	360023	1.25707	0.00670459	0.0690806	protein_coding	zinc finger and BTB domain containing 41 [Source:HGNC Symbol;Acc:HGNC:24819]
ZNF678	339500	1.25367	0.00212878	0.0354515	protein_coding	zinc finger protein 678 [Source:HGNC Symbol;Acc:HGNC:28652]
PPIP5K1	9677	1.25118	0.000451411	0.0142248	protein_coding	diphosphoinositol pentakisphosphate kinase 1 [Source:HGNC Symbol;Acc:HGNC:29023]
CPD	1362	1.24775	0.00199896	0.0340929	protein_coding	carboxypeptidase D [Source:HGNC Symbol;Acc:HGNC:2301]
POMK	84197	1.24766	0.00116224	0.0241989	protein_coding	protein-O-mannose kinase [Source:HGNC Symbol;Acc:HGNC:26267]
INTU	27152	1.24405	0.0042052	0.0530428	protein_coding	inturned planar cell polarity protein [Source:HGNC Symbol;Acc:HGNC:29239]
ATAD2	29028	1.23878	0.00688129	0.0701958	protein_coding	ATPase family, AAA domain containing 2 [Source:HGNC Symbol;Acc:HGNC:30123]
POGZ	23126	1.23341	0.000440315	0.0139933	protein_coding	pogo transposable element derived with ZNF domain [Source:HGNC Symbol;Acc:HGNC:18801]
MT-CO2	4513	1.23193	0.0107951	0.0906588	protein_coding	mitochondrially encoded cytochrome c oxidase II [Source:HGNC Symbol;Acc:HGNC:7421]
XPNPEP3	63929	1.22912	0.000905236	0.0213624	protein_coding	X-prolyl aminopeptidase 3 [Source:HGNC Symbol;Acc:HGNC:28052]
ITM2C	81618	1.22897	0.00247736	0.0391211	protein_coding	integral membrane protein 2C [Source:HGNC Symbol;Acc:HGNC:6175]
C1orf56	54964	1.22374	0.0124825	0.0988551	protein_coding	chromosome 1 open reading frame 56 [Source:HGNC Symbol;Acc:HGNC:26045]
SORD	6652	1.21946	0.00696024	0.0708422	protein_coding	sorbitol dehydrogenase [Source:HGNC Symbol;Acc:HGNC:11184]
SCNN1D	6339	1.21909	0.00592043	0.0642729	protein_coding	sodium channel epithelial 1 delta subunit [Source:HGNC Symbol;Acc:HGNC:10601]
NBPF20	100288142	1.21563	0.000818408	0.0201898	protein_coding	NBPF member 20 [Source:HGNC Symbol;Acc:HGNC:32000]
MSI2	124540	1.2134	0.0111766	0.0924942	protein_coding	musashi RNA binding protein 2 [Source:HGNC Symbol;Acc:HGNC:18585]
NSUN6	221078	1.21197	0.00180264	0.0320487	protein_coding	NOP2/Sun RNA methyltransferase family member 6 [Source:HGNC Symbol;Acc:HGNC:23529]
C5orf34	375444	1.20895	0.0070289	0.0710802	protein_coding	chromosome 5 open reading frame 34 [Source:HGNC Symbol;Acc:HGNC:24738]
EXOC8	149371	1.20328	0.00666229	0.0688132	protein_coding	exocyst complex component 8 [Source:HGNC Symbol;Acc:HGNC:24659]
CEP170	9859	1.19255	0.00218771	0.0361471	protein_coding	centrosomal protein 170 [Source:HGNC Symbol;Acc:HGNC:28920]
SGSM2	9905	1.18845	0.00576192	0.0633343	protein_coding	small G protein signaling modulator 2 [Source:HGNC Symbol;Acc:HGNC:29026]
NPIPB15	440348	1.18819	0.0113608	0.0933977	protein_coding	nuclear pore complex interacting protein family member B15 [Source:HGNC Symbol;Acc:HGNC:34409]
JMJD1C	221037	1.18391	0.00378255	0.0497953	protein_coding	jumonji domain containing 1C [Source:HGNC Symbol;Acc:HGNC:12313]
TMEM79	84283	1.18324	0.0102056	0.0878645	protein_coding	transmembrane protein 79 [Source:HGNC Symbol;Acc:HGNC:28196]
NBPF9	400818	1.18177	0.00876891	0.0807108	protein_coding	NBPF member 9 [Source:HGNC Symbol;Acc:HGNC:31991]
GFPT1	2673	1.18163	0.00267893	0.0406464	protein_coding	glutamine--fructose-6-phosphate transaminase 1 [Source:HGNC Symbol;Acc:HGNC:4241]
NF1	4763	1.17173	0.0083575	0.0787145	protein_coding	neurofibromin 1 [Source:HGNC Symbol;Acc:HGNC:7765]
PLEKHA8	84725	1.17105	0.0031146	0.0445699	protein_coding	pleckstrin homology domain containing A8 [Source:HGNC Symbol;Acc:HGNC:30037]
PITPNM1	9600	1.17094	0.00294179	0.0429138	protein_coding	phosphatidylinositol transfer protein membrane associated 1 [Source:HGNC Symbol;Acc:HGNC:9003]
ENTPD4	9583	1.16985	0.00101568	0.0226647	protein_coding	ectonucleoside triphosphate diphosphohydrolase 4 [Source:HGNC Symbol;Acc:HGNC:14573]
AGAP4	119016	1.16816	0.00709735	0.0713944	protein_coding	ArfGAP with GTPase domain, ankyrin repeat and PH domain 4 [Source:HGNC Symbol;Acc:HGNC:23459]
CLK1	1195	1.16493	0.00692877	0.0705957	protein_coding	CDC like kinase 1 [Source:HGNC Symbol;Acc:HGNC:2068]
CLSTN3	9746	1.16375	0.00542449	0.060964	protein_coding	calsyntenin 3 [Source:HGNC Symbol;Acc:HGNC:18371]
ZSCAN30	100101467	1.16329	0.00650406	0.067811	protein_coding	zinc finger and SCAN domain containing 30 [Source:HGNC Symbol;Acc:HGNC:33517]
TBL1X	6907	1.16198	0.00633462	0.0669397	protein_coding	transducin beta like 1X-linked [Source:HGNC Symbol;Acc:HGNC:11585]
DNHD1	144132	1.16176	0.000738265	0.0190915	protein_coding	dynein heavy chain domain 1 [Source:HGNC Symbol;Acc:HGNC:26532]
PIGL	9487	1.1611	0.00128969	0.0257815	protein_coding	phosphatidylinositol glycan anchor biosynthesis class L [Source:HGNC Symbol;Acc:HGNC:8966]
SHCBP1	79801	1.158	0.00207952	0.0349859	protein_coding	SHC binding and spindle associated 1 [Source:HGNC Symbol;Acc:HGNC:29547]
ANP32E	81611	1.15421	0.00109023	0.0235533	protein_coding	acidic nuclear phosphoprotein 32 family member E [Source:HGNC Symbol;Acc:HGNC:16673]
PITPNC1	26207	1.14784	0.00509673	0.0589808	protein_coding	phosphatidylinositol transfer protein, cytoplasmic 1 [Source:HGNC Symbol;Acc:HGNC:21045]
PDIA3	2923	1.14375	0.0097081	0.0852984	protein_coding	protein disulfide isomerase family A member 3 [Source:HGNC Symbol;Acc:HGNC:4606]
NUSAP1	51203	1.14206	0.0123593	0.0982117	protein_coding	nucleolar and spindle associated protein 1 [Source:HGNC Symbol;Acc:HGNC:18538]
CRELD2	79174	1.14006	0.00987077	0.0862991	protein_coding	cysteine rich with EGF like domains 2 [Source:HGNC Symbol;Acc:HGNC:28150]
LCOR	84458	1.13997	0.000104106	0.00559039	protein_coding	ligand dependent nuclear receptor corepressor [Source:HGNC Symbol;Acc:HGNC:29503]
KIAA0895L	653319	1.13814	0.0113894	0.0934609	protein_coding	KIAA0895 like [Source:HGNC Symbol;Acc:HGNC:34408]
FP565260.7	102724200	1.13272	0.00252784	0.0393958	protein_coding
PIGM	93183	1.1287	0.0085894	0.080003	protein_coding	phosphatidylinositol glycan anchor biosynthesis class M [Source:HGNC Symbol;Acc:HGNC:18858]
HSPA5	3309	1.12739	0.00392472	0.0507778	protein_coding	heat shock protein family A (Hsp70) member 5 [Source:HGNC Symbol;Acc:HGNC:5238]
FAM222B	55731	1.12706	0.0042968	0.0536343	protein_coding	family with sequence similarity 222 member B [Source:HGNC Symbol;Acc:HGNC:25563]
KDM5B	10765	1.11938	0.00586978	0.0639077	protein_coding	lysine demethylase 5B [Source:HGNC Symbol;Acc:HGNC:18039]
FASTKD1	79675	1.11528	0.00855848	0.0797856	protein_coding	FAST kinase domains 1 [Source:HGNC Symbol;Acc:HGNC:26150]
MPHOSPH9	10198	1.11526	0.00112377	0.0238701	protein_coding	M-phase phosphoprotein 9 [Source:HGNC Symbol;Acc:HGNC:7215]
ACCS	84680	1.11515	0.00988163	0.0863092	protein_coding	1-aminocyclopropane-1-carboxylate synthase homolog (inactive) [Source:HGNC Symbol;Acc:HGNC:23989]
BUB1	699	1.11356	0.00346904	0.0475591	protein_coding	BUB1 mitotic checkpoint serine/threonine kinase [Source:HGNC Symbol;Acc:HGNC:1148]
PPAT	5471	1.11218	0.00160311	0.0298042	protein_coding	phosphoribosyl pyrophosphate amidotransferase [Source:HGNC Symbol;Acc:HGNC:9238]
CCDC14	64770	1.10079	0.010435	0.0889302	protein_coding	coiled-coil domain containing 14 [Source:HGNC Symbol;Acc:HGNC:25766]
PNISR	25957	1.10075	0.0035016	0.0477079	protein_coding	PNN interacting serine and arginine rich protein [Source:HGNC Symbol;Acc:HGNC:21222]
DENND4B	9909	1.09915	0.00815117	0.0774483	protein_coding	DENN domain containing 4B [Source:HGNC Symbol;Acc:HGNC:29044]
SCAMP5	192683	1.09912	0.0121562	0.0972959	protein_coding	secretory carrier membrane protein 5 [Source:HGNC Symbol;Acc:HGNC:30386]
MAFG	4097	1.0962	0.0106784	0.0901288	protein_coding	MAF bZIP transcription factor G [Source:HGNC Symbol;Acc:HGNC:6781]
ERCC6	2074	1.09504	0.00813173	0.0774483	protein_coding	ERCC excision repair 6, chromatin remodeling factor [Source:HGNC Symbol;Acc:HGNC:3438]
MRNIP	51149	1.09108	0.00385423	0.0503316	protein_coding	MRN complex interacting protein [Source:HGNC Symbol;Acc:HGNC:30817]
CTC1	80169	1.09073	0.00602528	0.0651424	protein_coding	CST telomere replication complex component 1 [Source:HGNC Symbol;Acc:HGNC:26169]
PRDM15	63977	1.08549	0.00103991	0.0230207	protein_coding	PR/SET domain 15 [Source:HGNC Symbol;Acc:HGNC:13999]
ALPK1	80216	1.08172	0.0062031	0.066196	protein_coding	alpha kinase 1 [Source:HGNC Symbol;Acc:HGNC:20917]
PDCD11	22984	1.07652	0.000931228	0.0215857	protein_coding	programmed cell death 11 [Source:HGNC Symbol;Acc:HGNC:13408]
UGGT1	56886	1.0765	0.0055844	0.0622955	protein_coding	UDP-glucose glycoprotein glucosyltransferase 1 [Source:HGNC Symbol;Acc:HGNC:15663]
CENPJ	55835	1.07061	0.00523031	0.0596129	protein_coding	centromere protein J [Source:HGNC Symbol;Acc:HGNC:17272]
BROX	148362	1.06816	0.00541015	0.0608678	protein_coding	BRO1 domain and CAAX motif containing [Source:HGNC Symbol;Acc:HGNC:26512]
UBN2	254048	1.06785	0.00957797	0.0846771	protein_coding	ubinuclein 2 [Source:HGNC Symbol;Acc:HGNC:21931]
MIA3	375056	1.06772	0.00798475	0.0768475	protein_coding	MIA family member 3, ER export factor [Source:HGNC Symbol;Acc:HGNC:24008]
NUFIP2	57532	1.06696	0.0100774	0.0872602	protein_coding	NUFIP2, FMR1 interacting protein 2 [Source:HGNC Symbol;Acc:HGNC:17634]
TPR	7175	1.06592	0.00789792	0.0762952	protein_coding	translocated promoter region, nuclear basket protein [Source:HGNC Symbol;Acc:HGNC:12017]
LTN1	26046	1.06424	0.00435928	0.0540099	protein_coding	listerin E3 ubiquitin protein ligase 1 [Source:HGNC Symbol;Acc:HGNC:13082]
ZC3H8	84524	1.0633	0.00347913	0.0475818	protein_coding	zinc finger CCCH-type containing 8 [Source:HGNC Symbol;Acc:HGNC:30941]
TUBGCP6	85378	1.06307	0.00197427	0.0337696	protein_coding	tubulin gamma complex associated protein 6 [Source:HGNC Symbol;Acc:HGNC:18127]
SNRNP70	6625	1.06239	0.00340438	0.0471113	protein_coding	small nuclear ribonucleoprotein U1 subunit 70 [Source:HGNC Symbol;Acc:HGNC:11150]
R3HDM1	23518	1.05453	0.00369035	0.0491347	protein_coding	R3H domain containing 1 [Source:HGNC Symbol;Acc:HGNC:9757]
HNRNPA1L2	144983	1.0542	0.00911565	0.0824858	protein_coding	heterogeneous nuclear ribonucleoprotein A1-like 2 [Source:HGNC Symbol;Acc:HGNC:27067]
BIRC6	57448	1.05417	0.011303	0.0931228	protein_coding	baculoviral IAP repeat containing 6 [Source:HGNC Symbol;Acc:HGNC:13516]
PRRC2C	23215	1.05153	0.00201163	0.0342043	protein_coding	proline rich coiled-coil 2C [Source:HGNC Symbol;Acc:HGNC:24903]
RECQL5	9400	1.05079	0.00806581	0.0771272	protein_coding	RecQ like helicase 5 [Source:HGNC Symbol;Acc:HGNC:9950]
RIT1	6016	1.04934	0.00698247	0.0709368	protein_coding	Ras like without CAAX 1 [Source:HGNC Symbol;Acc:HGNC:10023]
ZNF814	730051	1.04453	0.00669332	0.0690095	protein_coding	zinc finger protein 814 [Source:HGNC Symbol;Acc:HGNC:33258]
TLK1	9874	1.04281	0.00721374	0.0721852	protein_coding	tousled like kinase 1 [Source:HGNC Symbol;Acc:HGNC:11841]
PHF20L1	51105	1.03629	0.00246209	0.0390376	protein_coding	PHD finger protein 20 like 1 [Source:HGNC Symbol;Acc:HGNC:24280]
TDP2	51567	1.03563	0.00957148	0.0846771	protein_coding	tyrosyl-DNA phosphodiesterase 2 [Source:HGNC Symbol;Acc:HGNC:17768]
SLC5A3	6526	1.03352	0.00607093	0.0654623	protein_coding	solute carrier family 5 member 3 [Source:HGNC Symbol;Acc:HGNC:11038]
ZBTB25	7597	1.02792	0.00210461	0.0352722	protein_coding	zinc finger and BTB domain containing 25 [Source:HGNC Symbol;Acc:HGNC:13112]
SMCHD1	23347	1.02648	0.00579522	0.063404	protein_coding	structural maintenance of chromosomes flexible hinge domain containing 1 [Source:HGNC Symbol;Acc:HGNC:29090]
ZNF397	84307	1.02472	0.00630243	0.0666999	protein_coding	zinc finger protein 397 [Source:HGNC Symbol;Acc:HGNC:18818]
DBF4B	80174	1.02371	0.005772	0.0633475	protein_coding	DBF4 zinc finger B [Source:HGNC Symbol;Acc:HGNC:17883]
CLASP1	23332	1.02221	0.00866539	0.0802139	protein_coding	cytoplasmic linker associated protein 1 [Source:HGNC Symbol;Acc:HGNC:17088]
ABCC10	89845	1.01854	0.00990765	0.0863092	protein_coding	ATP binding cassette subfamily C member 10 [Source:HGNC Symbol;Acc:HGNC:52]
MYBBP1A	10514	1.01636	0.00447778	0.0547689	protein_coding	MYB binding protein 1a [Source:HGNC Symbol;Acc:HGNC:7546]
ZNF587B	100293516	1.01548	0.0113459	0.0933667	protein_coding	zinc finger protein 587B [Source:HGNC Symbol;Acc:HGNC:37142]
IGF1R	3480	1.0148	0.00797415	0.0768219	protein_coding	insulin like growth factor 1 receptor [Source:HGNC Symbol;Acc:HGNC:5465]
SLC5A6	8884	1.01406	0.00727706	0.0724951	protein_coding	solute carrier family 5 member 6 [Source:HGNC Symbol;Acc:HGNC:11041]
FNDC3A	22862	1.01309	0.00865329	0.0801724	protein_coding	fibronectin type III domain containing 3A [Source:HGNC Symbol;Acc:HGNC:20296]
MMACHC	25974	1.01188	0.00175847	0.0315029	protein_coding	methylmalonic aciduria (cobalamin deficiency) cblC type, with homocystinuria [Source:HGNC Symbol;Acc:HGNC:24525]
CLOCK	9575	1.01097	0.00896494	0.0818352	protein_coding	clock circadian regulator [Source:HGNC Symbol;Acc:HGNC:2082]
MYSM1	114803	1.00764	0.00805018	0.0771272	protein_coding	Myb like, SWIRM and MPN domains 1 [Source:HGNC Symbol;Acc:HGNC:29401]
ORC2	4999	1.00756	0.00160488	0.0298042	protein_coding	origin recognition complex subunit 2 [Source:HGNC Symbol;Acc:HGNC:8488]
TIMELESS	8914	1.00572	0.00706793	0.0712548	protein_coding	timeless circadian clock [Source:HGNC Symbol;Acc:HGNC:11813]
MTIF2	4528	1.0029	0.007885	0.0762339	protein_coding	mitochondrial translational initiation factor 2 [Source:HGNC Symbol;Acc:HGNC:7441]
MSTO1	55154	1.00241	0.00975138	0.0855634	protein_coding	misato 1, mitochondrial distribution and morphology regulator [Source:HGNC Symbol;Acc:HGNC:29678]
SFXN1	94081	1.00182	0.000203241	0.00868912	protein_coding	sideroflexin 1 [Source:HGNC Symbol;Acc:HGNC:16085]
ANAPC1	64682	1.0011	0.00409216	0.0520899	protein_coding	anaphase promoting complex subunit 1 [Source:HGNC Symbol;Acc:HGNC:19988]
NAA25	80018	1.00031	0.00347035	0.0475591	protein_coding	N(alpha)-acetyltransferase 25, NatB auxiliary subunit [Source:HGNC Symbol;Acc:HGNC:25783]
C8orf33	65265	-1.00308	0.0034698	0.0475591	protein_coding	chromosome 8 open reading frame 33 [Source:HGNC Symbol;Acc:HGNC:26104]
CST3	1471	-1.00441	0.000464202	0.0144054	protein_coding	cystatin C [Source:HGNC Symbol;Acc:HGNC:2475]
SCPEP1	59342	-1.00489	0.00712767	0.0715828	protein_coding	serine carboxypeptidase 1 [Source:HGNC Symbol;Acc:HGNC:29507]
TMEM128	85013	-1.00941	0.00428409	0.0536148	protein_coding	transmembrane protein 128 [Source:HGNC Symbol;Acc:HGNC:28201]
TLNRD1	59274	-1.01273	0.00652124	0.0678893	protein_coding	talin rod domain containing 1 [Source:HGNC Symbol;Acc:HGNC:13519]
CAPZA2	830	-1.01639	0.00878403	0.0807441	protein_coding	capping actin protein of muscle Z-line alpha subunit 2 [Source:HGNC Symbol;Acc:HGNC:1490]
TMEM126B	55863	-1.01711	0.00698981	0.0709641	protein_coding	transmembrane protein 126B [Source:HGNC Symbol;Acc:HGNC:30883]
SSNA1	8636	-1.0188	0.00846393	0.0793258	protein_coding	SS nuclear autoantigen 1 [Source:HGNC Symbol;Acc:HGNC:11321]
AMFR	267	-1.01896	0.00312956	0.0446837	protein_coding	autocrine motility factor receptor [Source:HGNC Symbol;Acc:HGNC:463]
RTN4	57142	-1.01923	0.00845352	0.0792918	protein_coding	reticulon 4 [Source:HGNC Symbol;Acc:HGNC:14085]
MOB3B	79817	-1.02771	0.0116546	0.0949089	protein_coding	MOB kinase activator 3B [Source:HGNC Symbol;Acc:HGNC:23825]
GGA2	23062	-1.03678	0.00206687	0.034834	protein_coding	golgi associated, gamma adaptin ear containing, ARF binding protein 2 [Source:HGNC Symbol;Acc:HGNC:16064]
NEK7	140609	-1.03703	0.00309708	0.0444703	protein_coding	NIMA related kinase 7 [Source:HGNC Symbol;Acc:HGNC:13386]
ERI3	79033	-1.03733	0.00342769	0.0472438	protein_coding	ERI1 exoribonuclease family member 3 [Source:HGNC Symbol;Acc:HGNC:17276]
MED27	9442	-1.03774	0.00462257	0.0556209	protein_coding	mediator complex subunit 27 [Source:HGNC Symbol;Acc:HGNC:2377]
TCTA	6988	-1.04109	0.0105414	0.0894915	protein_coding	T-cell leukemia translocation altered [Source:HGNC Symbol;Acc:HGNC:11692]
B4GAT1	11041	-1.0449	0.00439221	0.0542582	protein_coding	beta-1,4-glucuronyltransferase 1 [Source:HGNC Symbol;Acc:HGNC:15685]
MAP7D1	55700	-1.04594	0.011491	0.0941552	protein_coding	MAP7 domain containing 1 [Source:HGNC Symbol;Acc:HGNC:25514]
PLA2G15	23659	-1.05106	0.00284228	0.0421933	protein_coding	phospholipase A2 group XV [Source:HGNC Symbol;Acc:HGNC:17163]
NTAN1	123803	-1.05213	0.00131637	0.0260428	protein_coding	N-terminal asparagine amidase [Source:HGNC Symbol;Acc:HGNC:29909]
ARHGAP24	83478	-1.05269	0.00353002	0.0479562	protein_coding	Rho GTPase activating protein 24 [Source:HGNC Symbol;Acc:HGNC:25361]
SELENOT	51714	-1.05569	0.010821	0.0907706	protein_coding	selenoprotein T [Source:HGNC Symbol;Acc:HGNC:18136]
ACAA2	10449	-1.05775	0.000426989	0.0137562	protein_coding	acetyl-CoA acyltransferase 2 [Source:HGNC Symbol;Acc:HGNC:83]
MS4A4A	51338	-1.06007	0.00552046	0.0617787	protein_coding	membrane spanning 4-domains A4A [Source:HGNC Symbol;Acc:HGNC:13371]
DBI	1622	-1.06018	0.00570777	0.0631364	protein_coding	diazepam binding inhibitor, acyl-CoA binding protein [Source:HGNC Symbol;Acc:HGNC:2690]
SELENOF	9403	-1.06426	0.00203542	0.0344973	protein_coding	selenoprotein F [Source:HGNC Symbol;Acc:HGNC:17705]
HYAL2	8692	-1.06825	0.0070256	0.0710802	protein_coding	hyaluronoglucosaminidase 2 [Source:HGNC Symbol;Acc:HGNC:5321]
PIN1	5300	-1.06845	0.0040481	0.0518009	protein_coding	peptidylprolyl cis/trans isomerase, NIMA-interacting 1 [Source:HGNC Symbol;Acc:HGNC:8988]
TMEM251	26175	-1.072	0.00861215	0.0800732	protein_coding	transmembrane protein 251 [Source:HGNC Symbol;Acc:HGNC:20218]
PEX2	5828	-1.07477	0.00649906	0.0677925	protein_coding	peroxisomal biogenesis factor 2 [Source:HGNC Symbol;Acc:HGNC:9717]
CRBN	51185	-1.07496	0.00903723	0.0822099	protein_coding	cereblon [Source:HGNC Symbol;Acc:HGNC:30185]
COMMD2	51122	-1.09169	0.00113842	0.0240842	protein_coding	COMM domain containing 2 [Source:HGNC Symbol;Acc:HGNC:24993]
STX12	23673	-1.09261	0.00176614	0.0315865	protein_coding	syntaxin 12 [Source:HGNC Symbol;Acc:HGNC:11430]
PNPLA6	10908	-1.10177	0.0118019	0.0956315	protein_coding	patatin like phospholipase domain containing 6 [Source:HGNC Symbol;Acc:HGNC:16268]
ARL6IP5	10550	-1.10355	0.00182937	0.0321728	protein_coding	ADP ribosylation factor like GTPase 6 interacting protein 5 [Source:HGNC Symbol;Acc:HGNC:16937]
BOD1	91272	-1.1045	0.0044516	0.0546391	protein_coding	biorientation of chromosomes in cell division 1 [Source:HGNC Symbol;Acc:HGNC:25114]
MPC1	51660	-1.1065	0.0122764	0.0978117	protein_coding	mitochondrial pyruvate carrier 1 [Source:HGNC Symbol;Acc:HGNC:21606]
COMMD9	29099	-1.11261	0.000684455	0.0183539	protein_coding	COMM domain containing 9 [Source:HGNC Symbol;Acc:HGNC:25014]
TRIOBP	11078	-1.11533	6.38332e-07	0.000170746	protein_coding	TRIO and F-actin binding protein [Source:HGNC Symbol;Acc:HGNC:17009]
MRPL34	64981	-1.11855	0.00752823	0.0737911	protein_coding	mitochondrial ribosomal protein L34 [Source:HGNC Symbol;Acc:HGNC:14488]
CCDC92	80212	-1.11855	0.00123868	0.0251196	protein_coding	coiled-coil domain containing 92 [Source:HGNC Symbol;Acc:HGNC:29563]
COPRS	55352	-1.12183	0.0108869	0.0909762	protein_coding	coordinator of PRMT5 and differentiation stimulator [Source:HGNC Symbol;Acc:HGNC:28848]
PEX14	5195	-1.12208	5.98853e-05	0.00386181	protein_coding	peroxisomal biogenesis factor 14 [Source:HGNC Symbol;Acc:HGNC:8856]
RPS5	6193	-1.12632	0.00942027	0.0838953	protein_coding	ribosomal protein S5 [Source:HGNC Symbol;Acc:HGNC:10426]
CAT	847	-1.12635	0.000413955	0.0135368	protein_coding	catalase [Source:HGNC Symbol;Acc:HGNC:1516]
TUBA1B	10376	-1.12769	0.000205946	0.00874025	protein_coding	tubulin alpha 1b [Source:HGNC Symbol;Acc:HGNC:18809]
SQLE	6713	-1.13615	0.0106511	0.0899698	protein_coding	squalene epoxidase [Source:HGNC Symbol;Acc:HGNC:11279]
DAB2IP	153090	-1.13968	0.00219193	0.0361599	protein_coding	DAB2 interacting protein [Source:HGNC Symbol;Acc:HGNC:17294]
MARCH2	51257	-1.14148	0.000866156	0.0207786	protein_coding	membrane associated ring-CH-type finger 2 [Source:HGNC Symbol;Acc:HGNC:28038]
RPL41	6171	-1.14652	0.0025248	0.0393958	protein_coding	ribosomal protein L41 [Source:HGNC Symbol;Acc:HGNC:10354]
DIXDC1	85458	-1.14845	0.00864593	0.0801724	protein_coding	DIX domain containing 1 [Source:HGNC Symbol;Acc:HGNC:23695]
C16orf91	283951	-1.14902	0.0120736	0.0967801	protein_coding	chromosome 16 open reading frame 91 [Source:HGNC Symbol;Acc:HGNC:27558]
DPH3	285381	-1.15186	0.00258319	0.039836	protein_coding	diphthamide biosynthesis 3 [Source:HGNC Symbol;Acc:HGNC:27717]
DDIAS	220042	-1.15259	0.00972537	0.0853708	protein_coding	DNA damage induced apoptosis suppressor [Source:HGNC Symbol;Acc:HGNC:26351]
SMIM12	113444	-1.15599	0.00679903	0.0697007	protein_coding	small integral membrane protein 12 [Source:HGNC Symbol;Acc:HGNC:25154]
CNN3	1266	-1.15666	0.00496678	0.0581483	protein_coding	calponin 3 [Source:HGNC Symbol;Acc:HGNC:2157]
YBX1	4904	-1.16087	0.00272445	0.0410226	protein_coding	Y-box binding protein 1 [Source:HGNC Symbol;Acc:HGNC:8014]
CYB5R3	1727	-1.16099	1.47225e-06	0.000328482	protein_coding	cytochrome b5 reductase 3 [Source:HGNC Symbol;Acc:HGNC:2873]
CORO1C	23603	-1.16229	0.0016525	0.0303536	protein_coding	coronin 1C [Source:HGNC Symbol;Acc:HGNC:2254]
GIPC1	10755	-1.16246	0.00531836	0.0601597	protein_coding	GIPC PDZ domain containing family member 1 [Source:HGNC Symbol;Acc:HGNC:1226]
C9orf3	84909	-1.16498	0.0102886	0.0882115	protein_coding	chromosome 9 open reading frame 3 [Source:HGNC Symbol;Acc:HGNC:1361]
RAP1B	5908	-1.16719	0.00118595	0.0244508	protein_coding	RAP1B, member of RAS oncogene family [Source:HGNC Symbol;Acc:HGNC:9857]
TMBIM1	64114	-1.16847	0.000616414	0.017073	protein_coding	transmembrane BAX inhibitor motif containing 1 [Source:HGNC Symbol;Acc:HGNC:23410]
FAM58A	92002	-1.17589	0.00445734	0.0546459	protein_coding	family with sequence similarity 58 member A [Source:HGNC Symbol;Acc:HGNC:28434]
BCL7B	9275	-1.17933	0.00895465	0.081812	protein_coding	BCL tumor suppressor 7B [Source:HGNC Symbol;Acc:HGNC:1005]
RBM3	5935	-1.18058	0.00115858	0.0241705	protein_coding	RNA binding motif (RNP1, RRM) protein 3 [Source:HGNC Symbol;Acc:HGNC:9900]
SORBS3	10174	-1.18114	0.00130377	0.0259889	protein_coding	sorbin and SH3 domain containing 3 [Source:HGNC Symbol;Acc:HGNC:30907]
ZNF358	140467	-1.18116	0.00192958	0.0333478	protein_coding	zinc finger protein 358 [Source:HGNC Symbol;Acc:HGNC:16838]
CD99	4267	-1.18419	0.00559469	0.0623772	protein_coding	CD99 molecule (Xg blood group) [Source:HGNC Symbol;Acc:HGNC:7082]
STARD3NL	83930	-1.18927	0.00533534	0.0602466	protein_coding	STARD3 N-terminal like [Source:HGNC Symbol;Acc:HGNC:19169]
AGPAT2	10555	-1.18927	0.0102415	0.088029	protein_coding	1-acylglycerol-3-phosphate O-acyltransferase 2 [Source:HGNC Symbol;Acc:HGNC:325]
GAS2L3	283431	-1.19211	0.00421067	0.0530428	protein_coding	growth arrest specific 2 like 3 [Source:HGNC Symbol;Acc:HGNC:27475]
RNLS	55328	-1.19357	0.00730848	0.0725872	protein_coding	renalase, FAD dependent amine oxidase [Source:HGNC Symbol;Acc:HGNC:25641]
C20orf27	54976	-1.19624	0.00640548	0.0672622	protein_coding	chromosome 20 open reading frame 27 [Source:HGNC Symbol;Acc:HGNC:15873]
TRPV2	51393	-1.21607	0.00516279	0.0594512	protein_coding	transient receptor potential cation channel subfamily V member 2 [Source:HGNC Symbol;Acc:HGNC:18082]
SH3RF1	57630	-1.2164	0.00671758	0.0691468	protein_coding	SH3 domain containing ring finger 1 [Source:HGNC Symbol;Acc:HGNC:17650]
C1orf198	84886	-1.21789	0.00107203	0.0234556	protein_coding	chromosome 1 open reading frame 198 [Source:HGNC Symbol;Acc:HGNC:25900]
CSRP1	1465	-1.21896	0.00445469	0.0546453	protein_coding	cysteine and glycine rich protein 1 [Source:HGNC Symbol;Acc:HGNC:2469]
RTN4R	65078	-1.22261	0.0124369	0.0986055	protein_coding	reticulon 4 receptor [Source:HGNC Symbol;Acc:HGNC:18601]
ZNF35	7584	-1.23195	0.00201838	0.0342913	protein_coding	zinc finger protein 35 [Source:HGNC Symbol;Acc:HGNC:13099]
IFT57	55081	-1.23342	0.0119987	0.096632	protein_coding	intraflagellar transport 57 [Source:HGNC Symbol;Acc:HGNC:17367]
ABCG1	9619	-1.2339	0.0056569	0.0628378	protein_coding	ATP binding cassette subfamily G member 1 [Source:HGNC Symbol;Acc:HGNC:73]
CD59	966	-1.23415	0.0031746	0.0450609	protein_coding	CD59 molecule (CD59 blood group) [Source:HGNC Symbol;Acc:HGNC:1689]
DCTN3	11258	-1.23635	0.00645522	0.067536	protein_coding	dynactin subunit 3 [Source:HGNC Symbol;Acc:HGNC:2713]
TPRN	286262	-1.23837	0.00455155	0.055222	protein_coding	taperin [Source:HGNC Symbol;Acc:HGNC:26894]
NRL	4901	-1.23843	0.00321993	0.0455507	protein_coding	neural retina leucine zipper [Source:HGNC Symbol;Acc:HGNC:8002]
TNFSF12	8742	-1.23942	1.37441e-05	0.00155545	protein_coding	TNF superfamily member 12 [Source:HGNC Symbol;Acc:HGNC:11927]
PTRHD1	391356	-1.24043	0.00185481	0.0325041	protein_coding	peptidyl-tRNA hydrolase domain containing 1 [Source:HGNC Symbol;Acc:HGNC:33782]
RRAS2	22800	-1.24198	0.00179655	0.0320215	protein_coding	related RAS viral (r-ras) oncogene homolog 2 [Source:HGNC Symbol;Acc:HGNC:17271]
TJP2	9414	-1.24573	0.000718594	0.0188201	protein_coding	tight junction protein 2 [Source:HGNC Symbol;Acc:HGNC:11828]
TMEM160	54958	-1.24966	0.0108201	0.0907706	protein_coding	transmembrane protein 160 [Source:HGNC Symbol;Acc:HGNC:26042]
UST	10090	-1.25047	0.0102998	0.088242	protein_coding	uronyl 2-sulfotransferase [Source:HGNC Symbol;Acc:HGNC:17223]
CTF1	1489	-1.26573	0.00165756	0.0304198	protein_coding	cardiotrophin 1 [Source:HGNC Symbol;Acc:HGNC:2499]
MRAS	22808	-1.27151	0.000624815	0.0172303	protein_coding	muscle RAS oncogene homolog [Source:HGNC Symbol;Acc:HGNC:7227]
GSN	2934	-1.27413	0.0126805	0.099889	protein_coding	gelsolin [Source:HGNC Symbol;Acc:HGNC:4620]
RTL8C	8933	-1.28349	0.000666836	0.0180655	protein_coding	retrotransposon Gag like 8C [Source:HGNC Symbol;Acc:HGNC:2569]
RHBDD2	57414	-1.2976	0.000198692	0.00862364	protein_coding	rhomboid domain containing 2 [Source:HGNC Symbol;Acc:HGNC:23082]
CABLES1	91768	-1.29773	0.00240523	0.03859	protein_coding	Cdk5 and Abl enzyme substrate 1 [Source:HGNC Symbol;Acc:HGNC:25097]
AMIGO2	347902	-1.30708	0.00885983	0.0811926	protein_coding	adhesion molecule with Ig like domain 2 [Source:HGNC Symbol;Acc:HGNC:24073]
TMEM204	79652	-1.31297	0.00507464	0.0589129	protein_coding	transmembrane protein 204 [Source:HGNC Symbol;Acc:HGNC:14158]
AES	166	-1.33119	1.25723e-05	0.00147026	protein_coding	amino-terminal enhancer of split [Source:HGNC Symbol;Acc:HGNC:307]
RPS3A	6189	-1.33239	0.00912503	0.0824858	protein_coding	ribosomal protein S3A [Source:HGNC Symbol;Acc:HGNC:10421]
TSPAN4	7106	-1.33292	0.00145356	0.027994	protein_coding	tetraspanin 4 [Source:HGNC Symbol;Acc:HGNC:11859]
BAD	572	-1.33427	0.00270763	0.0409451	protein_coding	BCL2 associated agonist of cell death [Source:HGNC Symbol;Acc:HGNC:936]
LRMDA	83938	-1.34963	0.00487706	0.0574173	protein_coding	leucine rich melanocyte differentiation associated [Source:HGNC Symbol;Acc:HGNC:23405]
GLIS2	84662	-1.35085	0.00124492	0.025222	protein_coding	GLIS family zinc finger 2 [Source:HGNC Symbol;Acc:HGNC:29450]
GPBAR1	151306	-1.35221	0.00757519	0.0740287	protein_coding	G protein-coupled bile acid receptor 1 [Source:HGNC Symbol;Acc:HGNC:19680]
SDC2	6383	-1.35796	0.00265446	0.0404316	protein_coding	syndecan 2 [Source:HGNC Symbol;Acc:HGNC:10659]
GSTM3	2947	-1.35806	0.00247218	0.039113	protein_coding	glutathione S-transferase mu 3 [Source:HGNC Symbol;Acc:HGNC:4635]
SELENOM	140606	-1.35948	0.00835757	0.0787145	protein_coding	selenoprotein M [Source:HGNC Symbol;Acc:HGNC:30397]
CHCHD6	84303	-1.36412	0.000247247	0.0098571	protein_coding	coiled-coil-helix-coiled-coil-helix domain containing 6 [Source:HGNC Symbol;Acc:HGNC:28184]
LAMTOR1	55004	-1.36718	0.00652101	0.0678893	protein_coding	late endosomal/lysosomal adaptor, MAPK and MTOR activator 1 [Source:HGNC Symbol;Acc:HGNC:26068]
PALM	5064	-1.37115	0.0118571	0.0959232	protein_coding	paralemmin [Source:HGNC Symbol;Acc:HGNC:8594]
NDUFA4	4697	-1.37157	0.010292	0.0882115	protein_coding	NDUFA4, mitochondrial complex associated [Source:HGNC Symbol;Acc:HGNC:7687]
KIF1C	10749	-1.37263	0.00963057	0.0848926	protein_coding	kinesin family member 1C [Source:HGNC Symbol;Acc:HGNC:6317]
FIS1	51024	-1.37622	0.0030394	0.0439116	protein_coding	fission, mitochondrial 1 [Source:HGNC Symbol;Acc:HGNC:21689]
C1orf162	128346	-1.37658	0.010633	0.0898612	protein_coding	chromosome 1 open reading frame 162 [Source:HGNC Symbol;Acc:HGNC:28344]
TMEM141	85014	-1.38065	0.00282062	0.0419309	protein_coding	transmembrane protein 141 [Source:HGNC Symbol;Acc:HGNC:28211]
NXN	64359	-1.38238	0.000496481	0.0149299	protein_coding	nucleoredoxin [Source:HGNC Symbol;Acc:HGNC:18008]
PFDN5	5204	-1.38659	0.00707203	0.071262	protein_coding	prefoldin subunit 5 [Source:HGNC Symbol;Acc:HGNC:8869]
LNP1	348801	-1.39041	0.00147957	0.0283269	protein_coding	leukemia NUP98 fusion partner 1 [Source:HGNC Symbol;Acc:HGNC:28014]
ACVRL1	94	-1.39138	0.00206649	0.034834	protein_coding	activin A receptor like type 1 [Source:HGNC Symbol;Acc:HGNC:175]
ACOT7	11332	-1.39334	0.0109701	0.0914004	protein_coding	acyl-CoA thioesterase 7 [Source:HGNC Symbol;Acc:HGNC:24157]
ECHDC3	79746	-1.40162	0.0116094	0.0947571	protein_coding	enoyl-CoA hydratase domain containing 3 [Source:HGNC Symbol;Acc:HGNC:23489]
CTNNBIP1	56998	-1.40534	0.00101919	0.0226977	protein_coding	catenin beta interacting protein 1 [Source:HGNC Symbol;Acc:HGNC:16913]
ZNF219	51222	-1.40573	6.55445e-07	0.000170746	protein_coding	zinc finger protein 219 [Source:HGNC Symbol;Acc:HGNC:13011]
EBP	10682	-1.41214	0.00622185	0.0662844	protein_coding	emopamil binding protein (sterol isomerase) [Source:HGNC Symbol;Acc:HGNC:3133]
PRX	57716	-1.41643	0.0121856	0.0974675	protein_coding	periaxin [Source:HGNC Symbol;Acc:HGNC:13797]
BLOC1S1	2647	-1.42467	0.00860056	0.0800595	protein_coding	biogenesis of lysosomal organelles complex 1 subunit 1 [Source:HGNC Symbol;Acc:HGNC:4200]
EFNA1	1942	-1.42833	0.00275207	0.0412909	protein_coding	ephrin A1 [Source:HGNC Symbol;Acc:HGNC:3221]
ST6GALNAC6	30815	-1.42943	5.23894e-05	0.00360411	protein_coding	ST6 N-acetylgalactosaminide alpha-2,6-sialyltransferase 6 [Source:HGNC Symbol;Acc:HGNC:23364]
RMDN3	55177	-1.43832	6.19123e-05	0.00393732	protein_coding	regulator of microtubule dynamics 3 [Source:HGNC Symbol;Acc:HGNC:25550]
EFEMP2	30008	-1.44789	0.00341135	0.0471187	protein_coding	EGF containing fibulin like extracellular matrix protein 2 [Source:HGNC Symbol;Acc:HGNC:3219]
TPRG1	285386	-1.44841	0.00286377	0.0424431	protein_coding	tumor protein p63 regulated 1 [Source:HGNC Symbol;Acc:HGNC:24759]
CAVIN1	284119	-1.44969	0.00356839	0.0481363	protein_coding	caveolae associated protein 1 [Source:HGNC Symbol;Acc:HGNC:9688]
C12orf49	79794	-1.45444	0.00085218	0.0206233	protein_coding	chromosome 12 open reading frame 49 [Source:HGNC Symbol;Acc:HGNC:26128]
UBASH3B	84959	-1.45586	0.0108532	0.0908386	protein_coding	ubiquitin associated and SH3 domain containing B [Source:HGNC Symbol;Acc:HGNC:29884]
RASL11A	387496	-1.45904	0.009128	0.0824858	protein_coding	RAS like family 11 member A [Source:HGNC Symbol;Acc:HGNC:23802]
PTMS	5763	-1.46251	0.00258912	0.0398712	protein_coding	parathymosin [Source:HGNC Symbol;Acc:HGNC:9629]
SHB	6461	-1.47294	0.00316165	0.0449074	protein_coding	SH2 domain containing adaptor protein B [Source:HGNC Symbol;Acc:HGNC:10838]
PDLIM1	9124	-1.47566	0.00111987	0.0238355	protein_coding	PDZ and LIM domain 1 [Source:HGNC Symbol;Acc:HGNC:2067]
SCD	6319	-1.47855	0.0120617	0.0967235	protein_coding	stearoyl-CoA desaturase [Source:HGNC Symbol;Acc:HGNC:10571]
POLR2L	5441	-1.48108	0.00389132	0.0506238	protein_coding	RNA polymerase II subunit L [Source:HGNC Symbol;Acc:HGNC:9199]
PELI3	246330	-1.48336	7.78458e-07	0.000196338	protein_coding	pellino E3 ubiquitin protein ligase family member 3 [Source:HGNC Symbol;Acc:HGNC:30010]
CRTAM	56253	-1.48813	0.00325126	0.04584	protein_coding	cytotoxic and regulatory T-cell molecule [Source:HGNC Symbol;Acc:HGNC:24313]
AC106886.5		-1.49207	0.00624466	0.066456	protein_coding
B3GALNT1	8706	-1.49528	0.00752985	0.0737911	protein_coding	beta-1,3-N-acetylgalactosaminyltransferase 1 (globoside blood group) [Source:HGNC Symbol;Acc:HGNC:918]
DOK2	9046	-1.49545	0.00314786	0.0448022	protein_coding	docking protein 2 [Source:HGNC Symbol;Acc:HGNC:2991]
CRIP2	1397	-1.49757	0.00437719	0.0541044	protein_coding	cysteine rich protein 2 [Source:HGNC Symbol;Acc:HGNC:2361]
DHRS3	9249	-1.50354	0.000463707	0.0144054	protein_coding	dehydrogenase/reductase 3 [Source:HGNC Symbol;Acc:HGNC:17693]
ANXA2	302	-1.50396	0.000976704	0.0221858	protein_coding	annexin A2 [Source:HGNC Symbol;Acc:HGNC:537]
MRPL54	116541	-1.50578	0.00372372	0.0494227	protein_coding	mitochondrial ribosomal protein L54 [Source:HGNC Symbol;Acc:HGNC:16685]
SELENOW	6415	-1.50797	0.00267366	0.0406457	protein_coding	selenoprotein W [Source:HGNC Symbol;Acc:HGNC:10752]
PXDC1	221749	-1.50883	0.000440698	0.0139933	protein_coding	PX domain containing 1 [Source:HGNC Symbol;Acc:HGNC:21361]
GPX3	2878	-1.51194	0.00959529	0.0847591	protein_coding	glutathione peroxidase 3 [Source:HGNC Symbol;Acc:HGNC:4555]
HSPA12B	116835	-1.51394	0.00568564	0.0629909	protein_coding	heat shock protein family A (Hsp70) member 12B [Source:HGNC Symbol;Acc:HGNC:16193]
LTBP4	8425	-1.51522	0.00484734	0.0571886	protein_coding	latent transforming growth factor beta binding protein 4 [Source:HGNC Symbol;Acc:HGNC:6717]
EFNB1	1947	-1.51909	0.00194437	0.0335208	protein_coding	ephrin B1 [Source:HGNC Symbol;Acc:HGNC:3226]
DKK2	27123	-1.523	0.00993232	0.0863092	protein_coding	dickkopf WNT signaling pathway inhibitor 2 [Source:HGNC Symbol;Acc:HGNC:2892]
VAMP5	10791	-1.52437	0.00447114	0.0547689	protein_coding	vesicle associated membrane protein 5 [Source:HGNC Symbol;Acc:HGNC:12646]
NFIX	4784	-1.5274	0.00618842	0.066125	protein_coding	nuclear factor I X [Source:HGNC Symbol;Acc:HGNC:7788]
PKIG	11142	-1.53931	0.0018385	0.0323042	protein_coding	cAMP-dependent protein kinase inhibitor gamma [Source:HGNC Symbol;Acc:HGNC:9019]
LRRC32	2615	-1.54146	0.00756361	0.0739842	protein_coding	leucine rich repeat containing 32 [Source:HGNC Symbol;Acc:HGNC:4161]
GRK5	2869	-1.55114	0.00401012	0.0515315	protein_coding	G protein-coupled receptor kinase 5 [Source:HGNC Symbol;Acc:HGNC:4544]
STX19	415117	-1.55691	0.00833465	0.0786041	protein_coding	syntaxin 19 [Source:HGNC Symbol;Acc:HGNC:19300]
SYNPO	11346	-1.57549	0.0120101	0.096632	protein_coding	synaptopodin [Source:HGNC Symbol;Acc:HGNC:30672]
MSMO1	6307	-1.57674	0.00604298	0.0653002	protein_coding	methylsterol monooxygenase 1 [Source:HGNC Symbol;Acc:HGNC:10545]
GAS6	2621	-1.59494	0.00488067	0.0574277	protein_coding	growth arrest specific 6 [Source:HGNC Symbol;Acc:HGNC:4168]
SEMA3B	7869	-1.60075	0.0103427	0.0884222	protein_coding	semaphorin 3B [Source:HGNC Symbol;Acc:HGNC:10724]
KANK2	25959	-1.61357	0.00248413	0.0391839	protein_coding	KN motif and ankyrin repeat domains 2 [Source:HGNC Symbol;Acc:HGNC:29300]
ATP1B3	483	-1.6185	0.0035257	0.0479431	protein_coding	ATPase Na+/K+ transporting subunit beta 3 [Source:HGNC Symbol;Acc:HGNC:806]
MS4A7	58475	-1.62994	0.00104914	0.0231251	protein_coding	membrane spanning 4-domains A7 [Source:HGNC Symbol;Acc:HGNC:13378]
RAI2	10742	-1.63374	0.00463693	0.0556823	protein_coding	retinoic acid induced 2 [Source:HGNC Symbol;Acc:HGNC:9835]
WWC2	80014	-1.63737	0.00843178	0.0792008	protein_coding	WW and C2 domain containing 2 [Source:HGNC Symbol;Acc:HGNC:24148]
GSTO1	9446	-1.64069	0.00990099	0.0863092	protein_coding	glutathione S-transferase omega 1 [Source:HGNC Symbol;Acc:HGNC:13312]
CAV1	857	-1.64095	0.00288513	0.0425326	protein_coding	caveolin 1 [Source:HGNC Symbol;Acc:HGNC:1527]
PDLIM2	64236	-1.64474	0.000412342	0.0135368	protein_coding	PDZ and LIM domain 2 [Source:HGNC Symbol;Acc:HGNC:13992]
PLBD1	79887	-1.64644	0.000675692	0.0181651	protein_coding	phospholipase B domain containing 1 [Source:HGNC Symbol;Acc:HGNC:26215]
LIMS2	55679	-1.64753	0.0042519	0.0534075	protein_coding	LIM zinc finger domain containing 2 [Source:HGNC Symbol;Acc:HGNC:16084]
WASF3	10810	-1.65238	0.00287259	0.0424635	protein_coding	WAS protein family member 3 [Source:HGNC Symbol;Acc:HGNC:12734]
NXPH3	11248	-1.66393	0.01224	0.0976775	protein_coding	neurexophilin 3 [Source:HGNC Symbol;Acc:HGNC:8077]
MRPL14	64928	-1.66803	0.00256561	0.0397104	protein_coding	mitochondrial ribosomal protein L14 [Source:HGNC Symbol;Acc:HGNC:14279]
F10	2159	-1.66976	0.00364821	0.0486967	protein_coding	coagulation factor X [Source:HGNC Symbol;Acc:HGNC:3528]
RBP1	5947	-1.67043	0.00910504	0.0824858	protein_coding	retinol binding protein 1 [Source:HGNC Symbol;Acc:HGNC:9919]
SPOCD1	90853	-1.67609	0.0123655	0.0982238	protein_coding	SPOC domain containing 1 [Source:HGNC Symbol;Acc:HGNC:26338]
PTPN21	11099	-1.68088	0.000133345	0.00655823	protein_coding	protein tyrosine phosphatase, non-receptor type 21 [Source:HGNC Symbol;Acc:HGNC:9651]
CEBPA	1050	-1.68389	0.00281942	0.0419309	protein_coding	CCAAT/enhancer binding protein alpha [Source:HGNC Symbol;Acc:HGNC:1833]
IFI27	3429	-1.68393	0.00663969	0.0687128	protein_coding	interferon alpha inducible protein 27 [Source:HGNC Symbol;Acc:HGNC:5397]
C1QB	713	-1.69625	0.00301032	0.0436658	protein_coding	complement C1q B chain [Source:HGNC Symbol;Acc:HGNC:1242]
NUPR1	26471	-1.69741	0.000670795	0.0181261	protein_coding	nuclear protein 1, transcriptional regulator [Source:HGNC Symbol;Acc:HGNC:29990]
SAMD4A	23034	-1.6987	0.00521042	0.0596129	protein_coding	sterile alpha motif domain containing 4A [Source:HGNC Symbol;Acc:HGNC:23023]
SLC9A3R2	9351	-1.70221	0.00228307	0.037197	protein_coding	SLC9A3 regulator 2 [Source:HGNC Symbol;Acc:HGNC:11076]
FXYD6	53826	-1.7059	0.00201094	0.0342043	protein_coding	FXYD domain containing ion transport regulator 6 [Source:HGNC Symbol;Acc:HGNC:4030]
RAMP2	10266	-1.71186	0.00305732	0.0440498	protein_coding	receptor activity modifying protein 2 [Source:HGNC Symbol;Acc:HGNC:9844]
C1QA	712	-1.71972	0.0015574	0.029297	protein_coding	complement C1q A chain [Source:HGNC Symbol;Acc:HGNC:1241]
ANAPC15	25906	-1.73482	0.00108763	0.0235533	protein_coding	anaphase promoting complex subunit 15 [Source:HGNC Symbol;Acc:HGNC:24531]
TSPO	706	-1.73921	0.00159977	0.0297747	protein_coding	translocator protein [Source:HGNC Symbol;Acc:HGNC:1158]
ADORA1	134	-1.73931	0.00346338	0.0475565	protein_coding	adenosine A1 receptor [Source:HGNC Symbol;Acc:HGNC:262]
EFEMP1	2202	-1.73937	0.00664751	0.0687128	protein_coding	EGF containing fibulin like extracellular matrix protein 1 [Source:HGNC Symbol;Acc:HGNC:3218]
TSPAN13	27075	-1.7429	0.00306844	0.0441495	protein_coding	tetraspanin 13 [Source:HGNC Symbol;Acc:HGNC:21643]
NDUFB7	4713	-1.74859	0.00279896	0.0418289	protein_coding	NADH:ubiquinone oxidoreductase subunit B7 [Source:HGNC Symbol;Acc:HGNC:7702]
CD9	928	-1.75635	0.000134326	0.00657571	protein_coding	CD9 molecule [Source:HGNC Symbol;Acc:HGNC:1709]
MDGA1	266727	-1.76035	0.00166863	0.0304902	protein_coding	MAM domain containing glycosylphosphatidylinositol anchor 1 [Source:HGNC Symbol;Acc:HGNC:19267]
GLIPR2	152007	-1.76287	0.00148129	0.0283269	protein_coding	GLI pathogenesis related 2 [Source:HGNC Symbol;Acc:HGNC:18007]
MXRA7	439921	-1.76487	0.000545897	0.0157413	protein_coding	matrix remodeling associated 7 [Source:HGNC Symbol;Acc:HGNC:7541]
CYP27A1	1593	-1.77849	0.000325542	0.0117743	protein_coding	cytochrome P450 family 27 subfamily A member 1 [Source:HGNC Symbol;Acc:HGNC:2605]
RRAS	6237	-1.78693	0.000720621	0.0188436	protein_coding	related RAS viral (r-ras) oncogene homolog [Source:HGNC Symbol;Acc:HGNC:10447]
CTSH	1512	-1.81478	0.00386992	0.050472	protein_coding	cathepsin H [Source:HGNC Symbol;Acc:HGNC:2535]
TPPP	11076	-1.82346	0.0112801	0.0930145	protein_coding	tubulin polymerization promoting protein [Source:HGNC Symbol;Acc:HGNC:24164]
TMEM178A	130733	-1.8274	0.0109151	0.0911759	protein_coding	transmembrane protein 178A [Source:HGNC Symbol;Acc:HGNC:28517]
DDO	8528	-1.82812	0.000199346	0.00863423	protein_coding	D-aspartate oxidase [Source:HGNC Symbol;Acc:HGNC:2727]
ARHGEF26	26084	-1.83423	0.00252653	0.0393958	protein_coding	Rho guanine nucleotide exchange factor 26 [Source:HGNC Symbol;Acc:HGNC:24490]
ATP10A	57194	-1.84244	0.000201173	0.00867764	protein_coding	ATPase phospholipid transporting 10A (putative) [Source:HGNC Symbol;Acc:HGNC:13542]
CAV2	858	-1.84726	0.000311281	0.0114553	protein_coding	caveolin 2 [Source:HGNC Symbol;Acc:HGNC:1528]
GCHFR	2644	-1.84896	0.00427403	0.0535845	protein_coding	GTP cyclohydrolase I feedback regulator [Source:HGNC Symbol;Acc:HGNC:4194]
PLLP	51090	-1.85236	0.00965866	0.085069	protein_coding	plasmolipin [Source:HGNC Symbol;Acc:HGNC:18553]
ID3	3399	-1.8547	0.00144234	0.0278567	protein_coding	inhibitor of DNA binding 3, HLH protein [Source:HGNC Symbol;Acc:HGNC:5362]
S100A10	6281	-1.85999	0.000539794	0.0156727	protein_coding	S100 calcium binding protein A10 [Source:HGNC Symbol;Acc:HGNC:10487]
HYAL1	3373	-1.86009	0.00638498	0.0672355	protein_coding	hyaluronoglucosaminidase 1 [Source:HGNC Symbol;Acc:HGNC:5320]
LGALS3	3958	-1.86788	1.71128e-05	0.00181017	protein_coding	galectin 3 [Source:HGNC Symbol;Acc:HGNC:6563]
SORBS1	10580	-1.87947	0.00907455	0.0823332	protein_coding	sorbin and SH3 domain containing 1 [Source:HGNC Symbol;Acc:HGNC:14565]
AKAP12	9590	-1.88209	0.0116997	0.0951033	protein_coding	A-kinase anchoring protein 12 [Source:HGNC Symbol;Acc:HGNC:370]
MATN3	4148	-1.8862	0.0112011	0.0925733	protein_coding	matrilin 3 [Source:HGNC Symbol;Acc:HGNC:6909]
APOL4	80832	-1.89298	0.000255602	0.0100569	protein_coding	apolipoprotein L4 [Source:HGNC Symbol;Acc:HGNC:14867]
SCN4B	6330	-1.89646	0.012602	0.0995077	protein_coding	sodium voltage-gated channel beta subunit 4 [Source:HGNC Symbol;Acc:HGNC:10592]
TUBB6	84617	-1.90493	0.00118578	0.0244508	protein_coding	tubulin beta 6 class V [Source:HGNC Symbol;Acc:HGNC:20776]
CDO1	1036	-1.91779	0.00970903	0.0852984	protein_coding	cysteine dioxygenase type 1 [Source:HGNC Symbol;Acc:HGNC:1795]
MYRF	745	-1.92468	0.0110337	0.0917296	protein_coding	myelin regulatory factor [Source:HGNC Symbol;Acc:HGNC:1181]
VIPR1	7433	-1.92813	0.00613496	0.0658603	protein_coding	vasoactive intestinal peptide receptor 1 [Source:HGNC Symbol;Acc:HGNC:12694]
MYL9	10398	-1.9383	4.74371e-05	0.00339643	protein_coding	myosin light chain 9 [Source:HGNC Symbol;Acc:HGNC:15754]
SEMA3G	56920	-1.93892	0.00271475	0.0410176	protein_coding	semaphorin 3G [Source:HGNC Symbol;Acc:HGNC:30400]
CCL23	6368	-1.943	0.00804929	0.0771272	protein_coding	C-C motif chemokine ligand 23 [Source:HGNC Symbol;Acc:HGNC:10622]
ACP5	54	-1.95463	0.00457819	0.0554174	protein_coding	acid phosphatase 5, tartrate resistant [Source:HGNC Symbol;Acc:HGNC:124]
TCEAL7	56849	-1.96635	0.00416856	0.0527651	protein_coding	transcription elongation factor A like 7 [Source:HGNC Symbol;Acc:HGNC:28336]
NDRG4	65009	-1.97183	0.00184062	0.0323145	protein_coding	NDRG family member 4 [Source:HGNC Symbol;Acc:HGNC:14466]
SLC39A8	64116	-1.97374	0.010346	0.0884222	protein_coding	solute carrier family 39 member 8 [Source:HGNC Symbol;Acc:HGNC:20862]
RGCC	28984	-1.97405	0.0026995	0.0408515	protein_coding	regulator of cell cycle [Source:HGNC Symbol;Acc:HGNC:20369]
ZBTB7C	201501	-1.97527	0.00340146	0.0471058	protein_coding	zinc finger and BTB domain containing 7C [Source:HGNC Symbol;Acc:HGNC:31700]
PTCRA	171558	-1.99436	0.00822283	0.0779196	protein_coding	pre T-cell antigen receptor alpha [Source:HGNC Symbol;Acc:HGNC:21290]
IQCJ-SCHIP1	29970	-2.00445	0.000361596	0.0123882	protein_coding	IQCJ-SCHIP1 readthrough [Source:HGNC Symbol;Acc:HGNC:38842]
FEZ1	9638	-2.00939	0.00375241	0.0496028	protein_coding	fasciculation and elongation protein zeta 1 [Source:HGNC Symbol;Acc:HGNC:3659]
FUOM	282969	-2.01074	0.000752821	0.0191851	protein_coding	fucose mutarotase [Source:HGNC Symbol;Acc:HGNC:24733]
TGM1	7051	-2.01296	0.00113335	0.0240113	protein_coding	transglutaminase 1 [Source:HGNC Symbol;Acc:HGNC:11777]
EMP2	2013	-2.02016	0.00070941	0.0186727	protein_coding	epithelial membrane protein 2 [Source:HGNC Symbol;Acc:HGNC:3334]
APOA1	335	-2.03094	0.00806613	0.0771272	protein_coding	apolipoprotein A1 [Source:HGNC Symbol;Acc:HGNC:600]
PKDCC	91461	-2.03408	0.00353121	0.0479562	protein_coding	protein kinase domain containing, cytoplasmic [Source:HGNC Symbol;Acc:HGNC:25123]
TRIM61	391712	-2.03476	0.00706121	0.0712211	protein_coding	tripartite motif containing 61 [Source:HGNC Symbol;Acc:HGNC:24339]
MYZAP	100820829	-2.04069	0.0010651	0.0233937	protein_coding	myocardial zonula adherens protein [Source:HGNC Symbol;Acc:HGNC:43444]
SCD5	79966	-2.0409	0.000945013	0.0216931	protein_coding	stearoyl-CoA desaturase 5 [Source:HGNC Symbol;Acc:HGNC:21088]
CRISPLD2	83716	-2.06304	0.00349516	0.0476819	protein_coding	cysteine rich secretory protein LCCL domain containing 2 [Source:HGNC Symbol;Acc:HGNC:25248]
ATOH8	84913	-2.06822	0.00337554	0.046932	protein_coding	atonal bHLH transcription factor 8 [Source:HGNC Symbol;Acc:HGNC:24126]
CYS1	192668	-2.06977	0.00128276	0.0256919	protein_coding	cystin 1 [Source:HGNC Symbol;Acc:HGNC:18525]
PPARG	5468	-2.07625	0.000109792	0.00576338	protein_coding	peroxisome proliferator activated receptor gamma [Source:HGNC Symbol;Acc:HGNC:9236]
ECSCR	641700	-2.08092	0.00389599	0.0506238	protein_coding	endothelial cell surface expressed chemotaxis and apoptosis regulator [Source:HGNC Symbol;Acc:HGNC:35454]
ANXA3	306	-2.08623	0.00924638	0.0830338	protein_coding	annexin A3 [Source:HGNC Symbol;Acc:HGNC:541]
MMP28	79148	-2.09965	0.0107738	0.0905701	protein_coding	matrix metallopeptidase 28 [Source:HGNC Symbol;Acc:HGNC:14366]
ALDH1A2	8854	-2.10925	0.000766903	0.0193828	protein_coding	aldehyde dehydrogenase 1 family member A2 [Source:HGNC Symbol;Acc:HGNC:15472]
STAC	6769	-2.11129	0.00144246	0.0278567	protein_coding	SH3 and cysteine rich domain [Source:HGNC Symbol;Acc:HGNC:11353]
IQSEC3	440073	-2.11509	0.00546238	0.0612916	protein_coding	IQ motif and Sec7 domain 3 [Source:HGNC Symbol;Acc:HGNC:29193]
FGF18	8817	-2.11569	0.00475658	0.0565683	protein_coding	fibroblast growth factor 18 [Source:HGNC Symbol;Acc:HGNC:3674]
CCND1	595	-2.12668	0.000899697	0.0212584	protein_coding	cyclin D1 [Source:HGNC Symbol;Acc:HGNC:1582]
GPC3	2719	-2.12896	0.00726615	0.0724207	protein_coding	glypican 3 [Source:HGNC Symbol;Acc:HGNC:4451]
SBSPON	157869	-2.13821	0.00264759	0.0403561	protein_coding	somatomedin B and thrombospondin type 1 domain containing [Source:HGNC Symbol;Acc:HGNC:30362]
S100A4	6275	-2.14494	0.000575311	0.0163135	protein_coding	S100 calcium binding protein A4 [Source:HGNC Symbol;Acc:HGNC:10494]
HIGD1B	51751	-2.15717	0.00499112	0.0582713	protein_coding	HIG1 hypoxia inducible domain family member 1B [Source:HGNC Symbol;Acc:HGNC:24318]
RAMP3	10268	-2.16471	0.00572789	0.0632892	protein_coding	receptor activity modifying protein 3 [Source:HGNC Symbol;Acc:HGNC:9845]
ERP27	121506	-2.17358	0.000431257	0.0138383	protein_coding	endoplasmic reticulum protein 27 [Source:HGNC Symbol;Acc:HGNC:26495]
TMSB15A	11013	-2.17887	0.00521755	0.0596129	protein_coding	thymosin beta 15a [Source:HGNC Symbol;Acc:HGNC:30744]
GCOM1	145781	-2.18205	0.00877704	0.080715	protein_coding	GRINL1A complex locus 1 [Source:HGNC Symbol;Acc:HGNC:26424]
SCARA5	286133	-2.20728	0.0117276	0.0952785	protein_coding	scavenger receptor class A member 5 [Source:HGNC Symbol;Acc:HGNC:28701]
ANGPT4	51378	-2.21766	0.000406992	0.0134493	protein_coding	angiopoietin 4 [Source:HGNC Symbol;Acc:HGNC:487]
EVA1A	84141	-2.21966	0.00138214	0.0269889	protein_coding	eva-1 homolog A, regulator of programmed cell death [Source:HGNC Symbol;Acc:HGNC:25816]
GNG11	2791	-2.24784	0.000801963	0.0199779	protein_coding	G protein subunit gamma 11 [Source:HGNC Symbol;Acc:HGNC:4403]
LYPD6	130574	-2.25313	0.00463454	0.0556823	protein_coding	LY6/PLAUR domain containing 6 [Source:HGNC Symbol;Acc:HGNC:28751]
LYPD5	284348	-2.26331	0.00649591	0.0677925	protein_coding	LY6/PLAUR domain containing 5 [Source:HGNC Symbol;Acc:HGNC:26397]
TINCR		-2.26782	0.00458365	0.0554198	protein_coding	tissue differentiation-inducing non-protein coding RNA [Source:HGNC Symbol;Acc:HGNC:14607]
PPP1R14A	94274	-2.27226	0.000154551	0.00722854	protein_coding	protein phosphatase 1 regulatory inhibitor subunit 14A [Source:HGNC Symbol;Acc:HGNC:14871]
SMAD6	4091	-2.29208	0.00186496	0.0326059	protein_coding	SMAD family member 6 [Source:HGNC Symbol;Acc:HGNC:6772]
APOC1	341	-2.3066	0.00763573	0.074413	protein_coding	apolipoprotein C1 [Source:HGNC Symbol;Acc:HGNC:607]
C1QTNF2	114898	-2.31402	9.29415e-05	0.00520324	protein_coding	C1q and TNF related 2 [Source:HGNC Symbol;Acc:HGNC:14325]
HSD17B13	345275	-2.32731	0.00560943	0.0624513	protein_coding	hydroxysteroid 17-beta dehydrogenase 13 [Source:HGNC Symbol;Acc:HGNC:18685]
C14orf132	56967	-2.33507	0.000415459	0.0135411	protein_coding	chromosome 14 open reading frame 132 [Source:HGNC Symbol;Acc:HGNC:20346]
CLIC5	53405	-2.35378	0.0120806	0.0967801	protein_coding	chloride intracellular channel 5 [Source:HGNC Symbol;Acc:HGNC:13517]
GPRIN2	9721	-2.3589	0.00923514	0.0830289	protein_coding	G protein regulated inducer of neurite outgrowth 2 [Source:HGNC Symbol;Acc:HGNC:23730]
KLRF1	51348	-2.36309	4.59326e-05	0.00335207	protein_coding	killer cell lectin like receptor F1 [Source:HGNC Symbol;Acc:HGNC:13342]
TNFRSF12A	51330	-2.36803	0.00640047	0.0672622	protein_coding	TNF receptor superfamily member 12A [Source:HGNC Symbol;Acc:HGNC:18152]
ADTRP	84830	-2.39397	0.00852432	0.0795681	protein_coding	androgen dependent TFPI regulating protein [Source:HGNC Symbol;Acc:HGNC:21214]
CA4	762	-2.40568	0.00301201	0.0436658	protein_coding	carbonic anhydrase 4 [Source:HGNC Symbol;Acc:HGNC:1375]
FAM46B	115572	-2.40633	0.00431637	0.0537949	protein_coding	family with sequence similarity 46 member B [Source:HGNC Symbol;Acc:HGNC:28273]
RS1	6247	-2.41972	0.00664534	0.0687128	protein_coding	retinoschisin 1 [Source:HGNC Symbol;Acc:HGNC:10457]
MMEL1	79258	-2.42131	0.00216364	0.0358336	protein_coding	membrane metalloendopeptidase like 1 [Source:HGNC Symbol;Acc:HGNC:14668]
VSIG4	11326	-2.42953	1.08559e-05	0.00131332	protein_coding	V-set and immunoglobulin domain containing 4 [Source:HGNC Symbol;Acc:HGNC:17032]
SLC14A1	6563	-2.44702	0.000731907	0.0189971	protein_coding	solute carrier family 14 member 1 (Kidd blood group) [Source:HGNC Symbol;Acc:HGNC:10918]
WFDC1	58189	-2.467	0.00031808	0.0115949	protein_coding	WAP four-disulfide core domain 1 [Source:HGNC Symbol;Acc:HGNC:15466]
MSR1	4481	-2.46865	0.00029846	0.0111591	protein_coding	macrophage scavenger receptor 1 [Source:HGNC Symbol;Acc:HGNC:7376]
FAIM2	23017	-2.47692	0.0109724	0.0914004	protein_coding	Fas apoptotic inhibitory molecule 2 [Source:HGNC Symbol;Acc:HGNC:17067]
FABP5	2171	-2.49282	0.000530051	0.0154751	protein_coding	fatty acid binding protein 5 [Source:HGNC Symbol;Acc:HGNC:3560]
TMEM139	135932	-2.52046	0.00433732	0.0539219	protein_coding	transmembrane protein 139 [Source:HGNC Symbol;Acc:HGNC:22058]
TRNP1	388610	-2.52834	0.000272957	0.0105333	protein_coding	TMF1-regulated nuclear protein 1 [Source:HGNC Symbol;Acc:HGNC:34348]
PPP1R1C	151242	-2.52859	0.00539943	0.0607797	protein_coding	protein phosphatase 1 regulatory inhibitor subunit 1C [Source:HGNC Symbol;Acc:HGNC:14940]
VSIG1	340547	-2.57404	0.00617045	0.06603	protein_coding	V-set and immunoglobulin domain containing 1 [Source:HGNC Symbol;Acc:HGNC:28675]
CD52	1043	-2.58943	3.05092e-05	0.00254849	protein_coding	CD52 molecule [Source:HGNC Symbol;Acc:HGNC:1804]
FGFBP2	83888	-2.60322	0.0048987	0.0575899	protein_coding	fibroblast growth factor binding protein 2 [Source:HGNC Symbol;Acc:HGNC:29451]
GLDN	342035	-2.6094	0.000288671	0.0108928	protein_coding	gliomedin [Source:HGNC Symbol;Acc:HGNC:29514]
LYVE1	10894	-2.62579	0.000392361	0.0130271	protein_coding	lymphatic vessel endothelial hyaluronan receptor 1 [Source:HGNC Symbol;Acc:HGNC:14687]
LRRN4CL	221091	-2.62688	0.00357772	0.0481836	protein_coding	LRRN4 C-terminal like [Source:HGNC Symbol;Acc:HGNC:33724]
CACNG4	27092	-2.65248	0.00354365	0.0480015	protein_coding	calcium voltage-gated channel auxiliary subunit gamma 4 [Source:HGNC Symbol;Acc:HGNC:1408]
WISP2	8839	-2.67592	0.000777402	0.0195112	protein_coding	WNT1 inducible signaling pathway protein 2 [Source:HGNC Symbol;Acc:HGNC:12770]
HRCT1	646962	-2.68222	0.000330088	0.0118176	protein_coding	histidine rich carboxyl terminus 1 [Source:HGNC Symbol;Acc:HGNC:33872]
PLA2G3	50487	-2.68938	0.00574771	0.063312	protein_coding	phospholipase A2 group III [Source:HGNC Symbol;Acc:HGNC:17934]
BRINP1	1620	-2.70426	0.00370512	0.0492379	protein_coding	BMP/retinoic acid inducible neural specific 1 [Source:HGNC Symbol;Acc:HGNC:2687]
CFD	1675	-2.72442	4.2672e-05	0.0032311	protein_coding	complement factor D [Source:HGNC Symbol;Acc:HGNC:2771]
UGT2B4	7363	-2.73905	0.0075673	0.0739859	protein_coding	UDP glucuronosyltransferase family 2 member B4 [Source:HGNC Symbol;Acc:HGNC:12553]
GDF10	2662	-2.74343	0.00519216	0.0596129	protein_coding	growth differentiation factor 10 [Source:HGNC Symbol;Acc:HGNC:4215]
HRASLS5	117245	-2.75339	0.011888	0.096099	protein_coding	HRAS like suppressor family member 5 [Source:HGNC Symbol;Acc:HGNC:24978]
PI16	221476	-2.76601	0.0122529	0.0976775	protein_coding	peptidase inhibitor 16 [Source:HGNC Symbol;Acc:HGNC:21245]
CLIC3	9022	-2.77971	0.0011675	0.0242366	protein_coding	chloride intracellular channel 3 [Source:HGNC Symbol;Acc:HGNC:2064]
MCEMP1	199675	-2.78821	0.003462	0.0475565	protein_coding	mast cell expressed membrane protein 1 [Source:HGNC Symbol;Acc:HGNC:27291]
AGER	177	-2.79481	0.00649658	0.0677925	protein_coding	advanced glycosylation end-product specific receptor [Source:HGNC Symbol;Acc:HGNC:320]
MFAP5	8076	-2.81893	0.0108448	0.0908044	protein_coding	microfibril associated protein 5 [Source:HGNC Symbol;Acc:HGNC:29673]
ZBED2	79413	-2.85159	0.00175773	0.0315029	protein_coding	zinc finger BED-type containing 2 [Source:HGNC Symbol;Acc:HGNC:20710]
SH3GL3	6457	-2.85892	0.000897332	0.0212473	protein_coding	SH3 domain containing GRB2 like 3, endophilin A3 [Source:HGNC Symbol;Acc:HGNC:10832]
KRT79	338785	-2.88176	0.00507589	0.0589129	protein_coding	keratin 79 [Source:HGNC Symbol;Acc:HGNC:28930]
CLEC3B	7123	-2.88675	0.000345946	0.0121694	protein_coding	C-type lectin domain family 3 member B [Source:HGNC Symbol;Acc:HGNC:11891]
DKK1	22943	-2.9101	0.00413029	0.0524066	protein_coding	dickkopf WNT signaling pathway inhibitor 1 [Source:HGNC Symbol;Acc:HGNC:2891]
DNASE2B	58511	-2.93613	0.00643699	0.0674123	protein_coding	deoxyribonuclease 2 beta [Source:HGNC Symbol;Acc:HGNC:28875]
PLAC9	219348	-2.97566	2.24111e-06	0.000428867	protein_coding	placenta specific 9 [Source:HGNC Symbol;Acc:HGNC:19255]
CST6	1474	-2.99141	0.0081411	0.0774483	protein_coding	cystatin E/M [Source:HGNC Symbol;Acc:HGNC:2478]
TYRP1	7306	-3.02382	0.000336375	0.0119404	protein_coding	tyrosinase related protein 1 [Source:HGNC Symbol;Acc:HGNC:12450]
GPA33	10223	-3.14051	7.83664e-06	0.00100586	protein_coding	glycoprotein A33 [Source:HGNC Symbol;Acc:HGNC:4445]
SFRP1	6422	-3.14296	0.00627846	0.066562	protein_coding	secreted frizzled related protein 1 [Source:HGNC Symbol;Acc:HGNC:10776]
SERPIND1	3053	-3.24498	0.00742787	0.0733041	protein_coding	serpin family D member 1 [Source:HGNC Symbol;Acc:HGNC:4838]
WT1	7490	-3.2452	0.00853136	0.0795681	protein_coding	Wilms tumor 1 [Source:HGNC Symbol;Acc:HGNC:12796]
FABP4	2167	-3.2577	0.00291752	0.0427636	protein_coding	fatty acid binding protein 4 [Source:HGNC Symbol;Acc:HGNC:3559]
AGRP	181	-3.27925	0.000483465	0.014622	protein_coding	agouti related neuropeptide [Source:HGNC Symbol;Acc:HGNC:330]
IGFBP6	3489	-3.28327	0.00384485	0.0503008	protein_coding	insulin like growth factor binding protein 6 [Source:HGNC Symbol;Acc:HGNC:5475]
TMEM100	55273	-3.29109	0.000182358	0.00803062	protein_coding	transmembrane protein 100 [Source:HGNC Symbol;Acc:HGNC:25607]
FFAR4	338557	-3.33138	5.76276e-06	0.000806979	protein_coding	free fatty acid receptor 4 [Source:HGNC Symbol;Acc:HGNC:19061]
CHRM4	1132	-3.38384	0.00125688	0.0254397	protein_coding	cholinergic receptor muscarinic 4 [Source:HGNC Symbol;Acc:HGNC:1953]
ADRB1	153	-3.44141	4.38341e-05	0.00327387	protein_coding	adrenoceptor beta 1 [Source:HGNC Symbol;Acc:HGNC:285]
TNNC1	7134	-3.48651	0.00655166	0.0681049	protein_coding	troponin C1, slow skeletal and cardiac type [Source:HGNC Symbol;Acc:HGNC:11943]
CCL24	6369	-3.49762	0.000830731	0.0203573	protein_coding	C-C motif chemokine ligand 24 [Source:HGNC Symbol;Acc:HGNC:10623]
GGTLC1	92086	-3.53483	0.00977073	0.0856085	protein_coding	gamma-glutamyltransferase light chain 1 [Source:HGNC Symbol;Acc:HGNC:16437]
MYOC	4653	-3.54867	0.00734751	0.0728168	protein_coding	myocilin [Source:HGNC Symbol;Acc:HGNC:7610]
SHISA6	388336	-3.55448	0.00876396	0.0807005	protein_coding	shisa family member 6 [Source:HGNC Symbol;Acc:HGNC:34491]
MEDAG	84935	-3.6712	0.000399901	0.0132357	protein_coding	mesenteric estrogen dependent adipogenesis [Source:HGNC Symbol;Acc:HGNC:25926]
GPD1	2819	-3.75815	0.000332977	0.0118598	protein_coding	glycerol-3-phosphate dehydrogenase 1 [Source:HGNC Symbol;Acc:HGNC:4455]
MT1A	4489	-3.86349	0.00292247	0.042766	protein_coding	metallothionein 1A [Source:HGNC Symbol;Acc:HGNC:7393]
HAS1	3036	-3.92768	0.00143266	0.027795	protein_coding	hyaluronan synthase 1 [Source:HGNC Symbol;Acc:HGNC:4818]
MUM1L1	139221	-3.99968	0.00106578	0.0233937	protein_coding	MUM1 like 1 [Source:HGNC Symbol;Acc:HGNC:26583]
CRISP3	10321	-4.17795	0.00219481	0.0361791	protein_coding	cysteine rich secretory protein 3 [Source:HGNC Symbol;Acc:HGNC:16904]
CCK	885	-4.35455	0.000737307	0.0190902	protein_coding	cholecystokinin [Source:HGNC Symbol;Acc:HGNC:1569]
NHLH2	4808	-4.3846	0.000748518	0.0191683	protein_coding	nescient helix-loop-helix 2 [Source:HGNC Symbol;Acc:HGNC:7818]
FCN3	8547	-4.48124	3.99254e-05	0.00310122	protein_coding	ficolin 3 [Source:HGNC Symbol;Acc:HGNC:3625]
TMSB4Y	9087	-4.80678	0.00484969	0.0571886	protein_coding	thymosin beta 4, Y-linked [Source:HGNC Symbol;Acc:HGNC:11882]
KIR3DL1	3811	-4.80739	1.37068e-05	0.00155545	protein_coding	killer cell immunoglobulin like receptor, three Ig domains and long cytoplasmic tail 1 [Source:HGNC Symbol;Acc:HGNC:6338]
PLIN1	5346	-5.23252	0.00273786	0.0411363	protein_coding	perilipin 1 [Source:HGNC Symbol;Acc:HGNC:9076]
NLGN4Y	22829	-5.40535	0.000922208	0.0215857	protein_coding	neuroligin 4, Y-linked [Source:HGNC Symbol;Acc:HGNC:15529]
TUSC5	286753	-6.1301	0.00628377	0.0665694	protein_coding	tumor suppressor candidate 5 [Source:HGNC Symbol;Acc:HGNC:29592]
ITLN1	55600	-6.1481	9.50585e-09	1.05315e-05	protein_coding	intelectin 1 [Source:HGNC Symbol;Acc:HGNC:18259]
USP9Y	8287	-6.5473	6.97723e-06	0.000917942	protein_coding	ubiquitin specific peptidase 9, Y-linked [Source:HGNC Symbol;Acc:HGNC:12633]
DDX3Y	8653	-6.98957	8.11988e-05	0.00480122	protein_coding	DEAD-box helicase 3, Y-linked [Source:HGNC Symbol;Acc:HGNC:2699]
RPS4Y1	6192	-7.7945	3.56802e-07	0.000119217	protein_coding	ribosomal protein S4, Y-linked 1 [Source:HGNC Symbol;Acc:HGNC:10425]
EIF1AY	9086	-8.6078	2.73302e-08	2.13075e-05	protein_coding	eukaryotic translation initiation factor 1A, Y-linked [Source:HGNC Symbol;Acc:HGNC:3252]
ZFY	7544	-8.66473	5.44266e-05	0.00367663	protein_coding	zinc finger protein, Y-linked [Source:HGNC Symbol;Acc:HGNC:12870]
KDM5D	8284	-9.62702	8.75233e-08	4.72402e-05	protein_coding	lysine demethylase 5D [Source:HGNC Symbol;Acc:HGNC:11115]
UTY	7404	-9.8466	1.25217e-06	0.000286502	protein_coding	ubiquitously transcribed tetratricopeptide repeat containing, Y-linked [Source:HGNC Symbol;Acc:HGNC:12638]
