# Supplementary material for: Lung gene expression signatures suggest pathogenic links and molecular markers for pulmonary tuberculosis, adenocarcinoma and sarcoidosis
Source: Commun Biol. 2020 Oct 23;3:604. doi: 10.1038/s42003-020-01318-0 (PMC7584606; doi:10.1038/s42003-020-01318-0)
Supplement: Supplementary file 7 — Supplementary Data 5 [file 42003_2020_1318_MOESM7_ESM.xlsx]

## Sheet: Supplementary Data 5
Supplementary Data 5. A total of 65 genes significantly correlated with lung adenocarcinoma patient survival and similarly expressed in tuberculosis and adenocarcinoma lungs.
Gene name	Gene ID	Hazard ratio	95% CI (upper boundary)	95% CI (lower boundary)	P-value (log-rank)	Log2 (fold change) (TB)	Log2 (fold change) (AD)	Log2 (fold change) (TCGA-AD)	Category	GeneCards annotation
C1QTNF6	114904	0.485436	0.361112	0.652561	7.17325e-07	3.29087	2.29363	3.75825	protein_coding	C1QTNF6 (C1q And TNF Related 6) is a Protein Coding gene. Gene Ontology (GO) annotations related to this gene include identical protein binding.
GTSE1	51512	0.520203	0.387828	0.697763	1.10757e-05	1.56945	3.10885	4.0825	protein_coding	The protein encoded by this gene is only expressed in the S and G2 phases of the cell cycle, where it colocalizes with cytoplasmic tubulin and microtubules. In response to DNA damage, the encoded protein accumulates in the nucleus and binds the tumor suppressor protein p53, shuttling it out of the nucleus and repressing its ability to induce apoptosis. [provided by RefSeq, Jul 2008]GTSE1 (G2 And …
STRIP2	57464	0.554789	0.41358	0.744211	7.10241e-05	3.16291	2.62337	3.04649	protein_coding	STRIP2 (Striatin Interacting Protein 2) is a Protein Coding gene.An important paralog of this gene is STRIP1. Plays a role in the regulation of cell morphology and cytoskeletal organization. Required in the control of cell shape.
FAM72B	653820	0.559534	0.417417	0.750037	9.82627e-05	2.102	2.28254	4.09594	protein_coding	FAM72B (Family With Sequence Similarity 72 Member B) is a Protein Coding gene.An important paralog of this gene is FAM72A.
RS1	6247	1.75935	1.31271	2.35796	0.000151225	-2.91193	-3.73724	-4.94227	protein_coding	This gene encodes an extracellular protein that plays a crucial role in the cellular organization of the retina. The encoded protein is assembled and secreted from photoreceptors and bipolar cells as a homo-oligomeric protein complex. Mutations in this gene are responsible for X-linked retinoschisis, a common, early-onset macular degeneration in males that results in a splitting of the inner laye…
MKI67	4288	0.580035	0.432391	0.778094	0.000234424	1.7909	3.10687	4.07149	protein_coding	This gene encodes a nuclear protein that is associated with and may be necessary for cellular proliferation. Alternatively spliced transcript variants have been described. A related pseudogene exists on chromosome X. [provided by RefSeq, Mar 2009]MKI67 (Marker Of Proliferation Ki-67) is a Protein Coding gene. Diseases associated with MKI67 include Cervical Intraepithelial Neoplasia and Bowen's Di…
SULT1A1	6817	1.68704	1.2587	2.26115	0.000450339	-1.95378	-1.18716	-1.60532	protein_coding	Sulfotransferase enzymes catalyze the sulfate conjugation of many hormones, neurotransmitters, drugs, and xenobiotic compounds. These cytosolic enzymes are different in their tissue distributions and substrate specificities. The gene structure (number and length of exons) is similar among family members. This gene encodes one of two phenol sulfotransferases with thermostable enzyme activity.Multi…
C11orf16	56673	1.66927	1.24411	2.23973	0.000485209	-2.44997	-1.17745	-1.78028	protein_coding	C11orf16 (Chromosome 11 Open Reading Frame 16) is a Protein Coding gene.
SHCBP1	79801	0.597703	0.446073	0.800874	0.000543383	1.14092	2.27076	3.10627	protein_coding	SHCBP1 (SHC Binding And Spindle Associated 1) is a Protein Coding gene.Among its related pathways are Jak-Stat Signaling Pathway (sino) and MAPK-Erk Pathway. Gene Ontology (GO) annotations related to this gene include SH2 domain binding.May play a role in signaling pathways governing cellular proliferation, cell growth and differentiation. May be a component of a novel signaling pathway downstrea…
LOXL2	4017	0.60247	0.449062	0.808284	0.000574322	1.7486	1.75256	1.66756	protein_coding	This gene encodes a member of the lysyl oxidase gene family. The prototypic member of the family is essential to the biogenesis of connective tissue, encoding an extracellular copper-dependent amine oxidase that catalyses the first step in the formation of crosslinks in collagens and elastin. A highly conserved amino acid sequence at the C-terminus end appears to be sufficient for amine oxidase a…
AGER	177	1.62792	1.21517	2.18087	0.00109648	-2.99234	-5.00109	-5.91507	protein_coding	The advanced glycosylation end product (AGE) receptor encoded by this gene is a member of the immunoglobulin superfamily of cell surface receptors. It is a multiligand receptor, and besides AGE, interacts with other molecules implicated in homeostasis, development, and inflammation, and certain diseases, such as diabetes and Alzheimer's disease. Many alternatively spliced transcript variants enco…
C2orf91	400950	1.60856	1.20092	2.15458	0.00154366	-2.83586	-2.90883	-4.01235	protein_coding	C2orf91 (Chromosome 2 Open Reading Frame 91) is a Protein Coding gene.
TLR10	81793	1.60988	1.202	2.15617	0.00159092	3.12524	1.17759	3.01309	protein_coding	The protein encoded by this gene is a member of the Toll-like receptor (TLR) family which plays a fundamental role in pathogen recognition and activation of innate immunity. TLRs are highly conserved from Drosophila to humans and share structural and functional similarities. They recognize pathogen-associated molecular patterns (PAMPs) that are expressed on infectious agents, and mediate the prod…
MS4A1	931	1.60507	1.19832	2.14989	0.00162447	4.68074	1.63291	4.67786	protein_coding	This gene encodes a member of the membrane-spanning 4A gene family. Members of this nascent protein family are characterized by common structural features and similar intron/exon splice boundaries and display unique expression patterns among hematopoietic cells and nonlymphoid tissues. This gene encodes a B-lymphocyte surface molecule which plays a role in the development and differentiation of B…
P2RX2	22953	1.58339	1.18196	2.12115	0.00208069	-2.65476	-1.71027	-3.13905	protein_coding	The product of this gene belongs to the family of purinoceptors for ATP. This receptor functions as a ligand-gated ion channel. Binding to ATP mediates synaptic transmission between neurons and from neurons to smooth muscle. Multiple transcript variants encoding distinct isoforms have been identified for this gene. [provided by RefSeq, Aug 2013]P2RX2 (Purinergic Receptor P2X 2) is a Protein Codin…
CA4	762	1.56884	1.17116	2.10156	0.00254215	-2.85821	-4.32671	-6.27646	protein_coding	Carbonic anhydrases (CAs) are a large family of zinc metalloenzymes that catalyze the reversible hydration of carbon dioxide. They participate in a variety of biological processes, including respiration, calcification, acid-base balance, bone resorption, and the formation of aqueous humor, cerebrospinal fluid, saliva, and gastric acid. They show extensive diversity in tissue distribution and in t…
FCRL2	79368	1.55971	1.16447	2.08909	0.00298407	3.97988	1.92707	4.56564	protein_coding	This gene encodes a member of the immunoglobulin receptor superfamily and is one of several Fc receptor-like glycoproteins clustered on the long arm of chromosome 1. The encoded protein has four extracellular C2-type immunoglobulin domains, a transmembrane domain and a cytoplasmic domain that contains one immunoreceptor-tyrosine activation motif and two immunoreceptor-tyrosine inhibitory motifs. …
GPR78	27201	0.647478	0.482271	0.869278	0.0029866	5.52107	2.09987	9.32379	protein_coding	The protein encoded by this gene belongs to the G protein-coupled receptor family, which contain 7 transmembrane domains and transduce extracellular signals through heterotrimeric G proteins. This is an orphan receptor, which displays significant level of constitutive activity. Association analysis shows preliminary evidence for the involvement of this gene in susceptibility to bipolar affective …
DONSON	29980	0.645113	0.481392	0.864514	0.00306201	1.35293	1.4619	2.1447	protein_coding	This gene lies downstream of the SON gene and spans 10 kb on chromosome 21. The function of this gene is unknown. [provided by RefSeq, Jul 2008]DONSON (Downstream Neighbor Of SON) is a Protein Coding gene. Diseases associated with DONSON include Microcephaly, Short Stature, And Limb Abnormalities and Microcephaly-Micromelia Syndrome.Replisome component that maintains genome stability by protectin…
TNFSF11	8600	0.652336	0.485525	0.876459	0.00326409	3.91277	4.10253	3.79096	protein_coding	This gene encodes a member of the tumor necrosis factor (TNF) cytokine family which is a ligand for osteoprotegerin and functions as a key factor for osteoclast differentiation and activation. This protein was shown to be a dentritic cell survival factor and is involved in the regulation of T cell-dependent immune response. T cell activation was reported to induce expression of this gene and lead…
VIPR1	7433	1.54319	1.15134	2.06839	0.00327937	-2.27757	-3.25718	-4.00789	protein_coding	This gene encodes a receptor for vasoactive intestinal peptide, a small neuropeptide. Vasoactive intestinal peptide is involved in smooth muscle relaxation, exocrine and endocrine secretion, and water and ion flux in lung and intestinal epithelia. Its actions are effected through integral membrane receptors associated with a guanine nucleotide binding protein which activates adenylate cyclase. Se…
TNFRSF13C	115650	1.52438	1.13786	2.0422	0.00464481	3.67788	1.47307	3.99959	protein_coding	B cell-activating factor (BAFF) enhances B-cell survival in vitro and is a regulator of the peripheral B-cell population. Overexpression of Baff in mice results in mature B-cell hyperplasia and symptoms of systemic lupus erythematosus (SLE). Also, some SLE patients have increased levels of BAFF in serum. Therefore, it has been proposed that abnormally high levels of BAFF may contribute to the pat…
FDCSP	260436	1.51856	1.13315	2.03506	0.00492238	7.77619	1.69087	7.80566	protein_coding	This gene encodes a small secreted protein that is expressed in follicular dendritic cells. This protein specifically binds to activated B cells, and functions as a regulator of antibody responses. It is also thought to contribute to tumor metastases by promoting cancer cell migration and invasion. [provided by RefSeq, Dec 2011]FDCSP (Follicular Dendritic Cell Secreted Protein) is a Protein Codin…
RSPH9	221421	1.51274	1.1283	2.02816	0.0051046	-2.29022	-1.40128	-1.53272	protein_coding	This gene encodes a protein thought to be a component of the radial spoke head in motile cilia and flagella. Mutations in this gene are associated with primary ciliary dyskinesia 12. Alternative splicing results in multiple transcript variants.[provided by RefSeq, Jul 2010]RSPH9 (Radial Spoke Head 9 Homolog) is a Protein Coding gene. Diseases associated with RSPH9 include Ciliary Dyskinesia, Prim…
PI15	51050	0.662073	0.494153	0.887054	0.00535841	4.4791	1.46967	3.86022	protein_coding	This gene encodes a trypsin inhibitor. The protein shares similarity to insect venom allergens, mammalian testis-specific proteins and plant pathogenesis-related proteins. It is frequently expressed in human neuroblastoma and glioblastoma cell lines, and thus may play a role in the central nervous system. [provided by RefSeq, Jul 2008]PI15 (Peptidase Inhibitor 15) is a Protein Coding gene. Gene O…
EMP2	2013	1.50202	1.12009	2.01419	0.00565062	-1.9834	-2.74394	-2.84558	protein_coding	This gene encodes a tetraspan protein of the PMP22/EMP family. The encoded protein regulates cell membrane composition. It has been associated with various functions including endocytosis, cell signaling, cell proliferation, cell migration, cell adhesion, cell death, cholesterol homeostasis, urinary albumin excretion, and embryo implantation. It is known to negatively regulate caveolin-1, a scaff…
NDC80	10403	0.664495	0.496043	0.890152	0.00606643	1.34717	3.13114	4.03099	protein_coding	This gene encodes a component of the NDC80 kinetochore complex. The encoded protein consists of an N-terminal microtubule binding domain and a C-terminal coiled-coiled domain that interacts with other components of the complex. This protein functions to organize and stabilize microtubule-kinetochore interactions and is required for proper chromosome segregation. [provided by RefSeq, Oct 2011]NDC8…
KIF4A	24137	0.666466	0.497266	0.893239	0.00616783	1.55124	3.83242	4.68847	protein_coding	This gene encodes a member of the kinesin 4 subfamily of kinesin related proteins. The encoded protein is an ATP dependent microtubule-based motor protein that is involved in the intracellular transport of membranous organelles. This protein also associates with condensed chromosome arms and may be involved in maintaining chromosome integrity during mitosis. This protein may also be involved in t…
FCRLA	84824	1.49939	1.11942	2.00834	0.00673492	3.36493	1.81269	3.5192	protein_coding	This gene encodes a protein similar to receptors for the Fc fragment of gamma immunoglobulin (IgG). These receptors, referred to as FCGRs, mediate the destruction of IgG-coated antigens and of cells induced by antibodies. This encoded protein is selectively expressed in B cells, and may be involved in their development. This protein may also be involved in the development of lymphomas. Multiple a…
ADAM12	8038	0.677398	0.505113	0.908447	0.00788932	4.5925	3.04573	4.19025	protein_coding	This gene encodes a member of a family of proteins that are structurally related to snake venom disintegrins and have been implicated in a variety of biological processes involving cell-cell and cell-matrix interactions, including fertilization, muscle development, and neurogenesis. Expression of this gene has been used as a maternal serum marker for pre-natal development. Alternative splicing re…
CD52	1043	1.48017	1.10453	1.98355	0.00824819	-2.56047	-2.33592	-2.51007	protein_coding	CD52 (CD52 Molecule) is a Protein Coding gene. Diseases associated with CD52 include Lymphocytic Leukemia and Lymphoma, Non-Hodgkin, Familial. Among its related pathways are Metabolism of proteins and Post-translational modification- synthesis of GPI-anchored proteins. May play a role in carrying and orienting carbohydrate, as well as having a more specific role.
COL11A1	1301	0.681017	0.508117	0.91275	0.00881331	8.06598	6.22573	7.32527	protein_coding	This gene encodes one of the two alpha chains of type XI collagen, a minor fibrillar collagen. Type XI collagen is a heterotrimer but the third alpha chain is a post-translationally modified alpha 1 type II chain. Mutations in this gene are associated with type II Stickler syndrome and with Marshall syndrome. A single-nucleotide polymorphism in this gene is also associated with susceptibility to …
CYB5A	1528	1.46361	1.09115	1.96321	0.00967868	-1.8294	-1.02584	-2.01477	protein_coding	The protein encoded by this gene is a membrane-bound cytochrome that reduces ferric hemoglobin (methemoglobin) to ferrous hemoglobin, which is required for stearyl-CoA-desaturase activity. Defects in this gene are a cause of type IV hereditary methemoglobinemia. Three transcript variants encoding different isoforms have been found for this gene. [provided by RefSeq, Jun 2010]CYB5A (Cytochrome B5 …
AC025594.2	100130705	0.685351	0.510381	0.920305	0.00969578	2.89291	1.21769	3.08623	protein_coding	ENSG00000275106is an Uncategorized gene.
SYT2	127833	1.46174	1.09132	1.9579	0.0108636	2.46868	2.76434	2.74601	protein_coding	This gene encodes a synaptic vesicle membrane protein. The encoded protein is thought to function as a calcium sensor in vesicular trafficking and exocytosis. Mutations in this gene are associated with myasthenic syndrome, presynaptic, congenital, with or without motor neuropathy. Alternative splicing results in multiple transcript variants. [provided by RefSeq, Oct 2014]SYT2 (Synaptotagmin 2) is…
PTPRN	5798	0.687816	0.512985	0.922232	0.0110417	3.94387	3.65371	4.96253	protein_coding	The protein encoded by this gene is a member of the protein tyrosine phosphatase (PTP) family. PTPs are known to be signaling molecules that regulate a variety of cellular processes including cell growth, differentiation, mitotic cycle, and oncogenic transformation. This PTP possesses an extracellular region, a single transmembrane region, and a single catalytic domain, and thus represents a rece…
GRAMD2A	196996	1.45039	1.08204	1.94412	0.0114373	-2.14106	-1.31723	-2.54967	protein_coding	GRAMD2A (GRAM Domain Containing 2A) is a Protein Coding gene.
BLK	640	1.45071	1.08302	1.94323	0.0126014	3.56932	1.21518	3.57932	protein_coding	This gene encodes a nonreceptor tyrosine-kinase of the src family of proto-oncogenes that are typically involved in cell proliferation and differentiation. The protein has a role in B-cell receptor signaling and B-cell development. The protein also stimulates insulin synthesis and secretion in response to glucose and enhances the expression of several pancreatic beta-cell transcription factors. […
SLC6A8	6535	0.695516	0.518651	0.932694	0.0138376	2.37806	1.88333	4.75711	protein_coding	The protein encoded by this gene is a plasma membrane protein whose function is to transport creatine into and out of cells. Defects in this gene can result in X-linked creatine deficiency syndrome. Multiple transcript variants encoding different isoforms have been found for this gene. [provided by RefSeq, Dec 2008]SLC6A8 (Solute Carrier Family 6 Member 8) is a Protein Coding gene. Diseases assoc…
E2F8	79733	0.699909	0.522496	0.937563	0.0162617	2.99409	3.17423	3.09324	protein_coding	This gene encodes a member of a family of transcription factors which regulate the expression of genes required for progression through the cell cycle. The encoded protein regulates progression from G1 to S phase by ensuring the nucleus divides at the proper time. Multiple alternatively spliced variants, encoding the same protein, have been identified. [provided by RefSeq, Jan 2012]E2F8 (E2F Tran…
SPP1	6696	0.700779	0.522893	0.93918	0.0162802	6.74547	4.77502	6.90035	protein_coding	The protein encoded by this gene is involved in the attachment of osteoclasts to the mineralized bone matrix. The encoded protein is secreted and binds hydroxyapatite with high affinity. The osteoclast vitronectin receptor is found in the cell membrane and may be involved in the binding to this protein. This protein is also a cytokine that upregulates expression of interferon-gamma and interleuki…
PIFO	128344	1.42172	1.05926	1.90819	0.0167216	-2.80176	-1.0943	-1.86829	protein_coding	PIFO (Primary Cilia Formation) is a Protein Coding gene. Gene Ontology (GO) annotations related to this gene include protein kinase binding and beta-tubulin binding.During primary cilia disassembly, involved in cilia disassembly. Required specifically to control cilia retraction as well as the liberation and duplication of the basal body/centrosome. May act by stimulating AURKA activity at the ba…
SEC14L4	284904	1.42559	1.0644	1.90934	0.0177564	-2.36074	-1.5392	-4.09936	protein_coding	The protein encoded by this gene is highly similar to the protein encoded by the Saccharomyces cerevisiae SEC14 gene. The SEC14 protein is a phophatidylinositol transfer protein that is essential for biogenesis of Golgi-derived transport vesicles, and thus is required for the export of yeast secretory proteins from the Golgi complex. The specific function of this protein has not yet been determin…
PAX5	5079	1.42498	1.06392	1.90859	0.0181628	4.3221	1.68856	4.46932	protein_coding	This gene encodes a member of the paired box (PAX) family of transcription factors. The central feature of this gene family is a novel, highly conserved DNA-binding motif, known as the paired box. Paired box transcription factors are important regulators in early development, and alterations in the expression of their genes are thought to contribute to neoplastic transformation. This gene encodes…
COL5A2	1290	0.710105	0.52967	0.952006	0.0195961	3.60603	2.16112	2.35219	protein_coding	This gene encodes an alpha chain for one of the low abundance fibrillar collagens. Fibrillar collagen molecules are trimers that can be composed of one or more types of alpha chains. Type V collagen is found in tissues containing type I collagen and appears to regulate the assembly of heterotypic fibers composed of both type I and type V collagen. This gene product is closely related to type XI c…
TUBB3	10381	0.710816	0.530056	0.95322	0.0198558	3.50231	4.78277	3.60387	protein_coding	This gene encodes a class III member of the beta tubulin protein family. Beta tubulins are one of two core protein families (alpha and beta tubulins) that heterodimerize and assemble to form microtubules. This protein is primarily expressed in neurons and may be involved in neurogenesis and axon guidance and maintenance. Mutations in this gene are the cause of congenital fibrosis of the extraocul…
CHAD	1101	1.41424	1.05592	1.89415	0.0203546	5.36641	1.16292	2.85118	protein_coding	Chondroadherin is a cartilage matrix protein thought to mediate adhesion of isolated chondrocytes.The protein contains 11 leucine-rich repeats flanked by cysteine-rich regions. The chondroadherin messenger RNA is present in chondrocytes at all ages. [provided by RefSeq, Jul 2008]CHAD (Chondroadherin) is a Protein Coding gene. Diseases associated with CHAD include Lassa Fever and Anemia, Autoimmun…
CD19	930	1.41337	1.05527	1.89298	0.0206103	3.47722	1.9814	4.19396	protein_coding	Lymphocytes proliferate and differentiate in response to various concentrations of different antigens. The ability of the B cell to respond in a specific, yet sensitive manner to the various antigens is achieved with the use of low-affinity antigen receptors. This gene encodes a cell surface molecule which assembles with the antigen receptor of B lymphocytes in order to decrease the threshold for…
DOK2	9046	1.40455	1.04849	1.88151	0.0222152	-1.50569	-1.85198	-1.73217	protein_coding	The protein encoded by this gene is constitutively tyrosine phosphorylated in hematopoietic progenitors isolated from chronic myelogenous leukemia (CML) patients in the chronic phase. It may be a critical substrate for p210(bcr/abl), a chimeric protein whose presence is associated with CML. This encoded protein binds p120 (RasGAP) from CML cells. [provided by RefSeq, Jul 2008]DOK2 (Docking Protei…
CILP2	148113	0.717351	0.534444	0.962855	0.0230269	6.15874	3.51156	4.18291	protein_coding	CILP2 (Cartilage Intermediate Layer Protein 2) is a Protein Coding gene. Gene Ontology (GO) annotations related to this gene include carbohydrate binding and nucleotide diphosphatase activity. An important paralog of this gene is CILP.May play a role in cartilage scaffolding.
IBSP	3381	0.715211	0.533848	0.958189	0.0235169	8.91892	4.58944	5.56228	protein_coding	The protein encoded by this gene is a major structural protein of the bone matrix. It constitutes approximately 12% of the noncollagenous proteins in human bone and is synthesized by skeletal-associated cell types, including hypertrophic chondrocytes, osteoblasts, osteocytes, and osteoclasts. The only extraskeletal site of its synthesis is the trophoblast. This protein binds to calcium and hydrox…
FFAR4	338557	1.40142	1.04633	1.87702	0.0236005	-2.49574	-2.36114	-3.29885	protein_coding	This gene encodes a G protein-coupled receptor (GPR) which belongs to the rhodopsin family of GPRs. The encoded protein functions as a receptor for free fatty acids, including omega-3, and participates in suppressing anti-inflammatory responses and insulin sensitizing. Multiple transcript variants encoding different isoforms have been found for this gene. [provided by RefSeq, Feb 2012]FFAR4 (Free…
SLC1A1	6505	1.39777	1.04363	1.87209	0.024951	-2.12884	-2.24323	-3.84295	protein_coding	This gene encodes a member of the high-affinity glutamate transporters that play an essential role in transporting glutamate across plasma membranes. In brain, these transporters are crucial in terminating the postsynaptic action of the neurotransmitter glutamate, and in maintaining extracellular glutamate concentrations below neurotoxic levels. This transporter also transports aspartate, and mut…
AK4	205	0.719431	0.53683	0.964143	0.0258439	2.05877	2.65118	3.33209	protein_coding	This gene encodes a member of the adenylate kinase family of enzymes. The encoded protein is localized to the mitochondrial matrix. Adenylate kinases regulate the adenine and guanine nucleotide compositions within a cell by catalyzing the reversible transfer of phosphate group among these nucleotides. Five isozymes of adenylate kinase have been identified in vertebrates. Expression of these isozy…
SERPINH1	871	0.722467	0.538698	0.968924	0.0267004	1.27063	1.11077	1.8752	protein_coding	This gene encodes a member of the serpin superfamily of serine proteinase inhibitors. The encoded protein is localized to the endoplasmic reticulum and plays a role in collagen biosynthesis as a collagen-specific molecular chaperone. Autoantibodies to the encoded protein have been found in patients with rheumatoid arthritis. Expression of this gene may be a marker for cancer, and nucleotide polym…
AGMAT	79814	0.729429	0.544357	0.977421	0.0330985	5.00503	2.61109	3.2083	protein_coding	AGMAT (Agmatinase) is a Protein Coding gene.Among its related pathways are CDK-mediated phosphorylation and removal of Cdc6 and Arginine and proline metabolism. Gene Ontology (GO) annotations related to this gene include agmatinase activity. An important paralog of this gene is ARG2.
PITX1	5307	0.730994	0.545535	0.9795	0.034198	6.25802	4.56312	8.34834	protein_coding	This gene encodes a member of the RIEG/PITX homeobox family, which is in the bicoid class of homeodomain proteins. Members of this family are involved in organ development and left-right asymmetry. This protein acts as a transcriptional regulator involved in basal and hormone-regulated activity of prolactin. [provided by RefSeq, Jul 2008]PITX1 (Paired Like Homeodomain 1) is a Protein Coding gene.…
VPREB3	29802	1.36444	1.01785	1.82904	0.0354446	3.02678	1.95151	3.40395	protein_coding	The protein encoded by this gene is the human ortholog of the mouse VpreB3 (8HS20) protein, is thought to be involved in B-cell maturation, and may play a role in assembly of the pre-B cell receptor (pre-BCR). While the role of this protein in B-cell development has not yet been elucidated, studies with the chicken ortholog of this protein have found that when overexpressed, this protein localize…
COL1A1	1277	0.733761	0.547234	0.983867	0.0356335	4.67705	2.91507	3.18715	protein_coding	This gene encodes the pro-alpha1 chains of type I collagen whose triple helix comprises two alpha1 chains and one alpha2 chain. Type I is a fibril-forming collagen found in most connective tissues and is abundant in bone, cornea, dermis and tendon. Mutations in this gene are associated with osteogenesis imperfecta types I-IV, Ehlers-Danlos syndrome type VIIA, Ehlers-Danlos syndrome Classical type…
ANKRD66	100287718	1.35998	1.0148	1.82259	0.037729	-4.0506	-2.34838	-3.26149	protein_coding	ANKRD66 (Ankyrin Repeat Domain 66) is a Protein Coding gene.
TCTE1	202500	1.35529	1.01054	1.81766	0.0380631	-3.03515	-2.18559	-2.96436	protein_coding	TCTE1 (T-Complex-Associated-Testis-Expressed 1) is a Protein Coding gene. Component of the nexin-dynein regulatory complex (N-DRC) a key regulator of ciliary/flagellar motility which maintains the alignment and integrity of the distal axoneme and regulates microtubule sliding in motile axonemes. May play a role in the assembly of N-DRC. May be required for sperm motility.
MMP14	4323	0.74211	0.553003	0.995886	0.0417996	2.08397	1.18567	1.95639	protein_coding	Proteins of the matrix metalloproteinase (MMP) family are involved in the breakdown of extracellular matrix in normal physiological processes, such as embryonic development, reproduction, and tissue remodeling, as well as in disease processes, such as arthritis and metastasis. Most MMP's are secreted as inactive proproteins which are activated when cleaved by extracellular proteinases. However, t…
KNTC1	9735	0.744471	0.554576	0.99939	0.0444351	1.2874	2.07934	2.66877	protein_coding	This gene encodes a protein that is one of many involved in mechanisms to ensure proper chromosome segregation during cell division. Experimental evidence indicated that the encoded protein functioned in a similar manner to that of the Drosophila rough deal protein. [provided by RefSeq, Jul 2008]KNTC1 (Kinetochore Associated 1) is a Protein Coding gene. Diseases associated with KNTC1 include Hist…
CASP14	23581	0.744337	0.552753	1.00232	0.0456369	18.4728	6.70959	27.3678	protein_coding	This gene encodes a member of the cysteine-aspartic acid protease (caspase) family. Sequential activation of caspases plays a central role in the execution-phase of cell apoptosis. Caspases exist as inactive proenzymes which undergo proteolytic processing at conserved aspartic residues to produce two subunits, large and small, that dimerize to form the active enzyme. This caspase has been shown t…
TRPA1	8989	0.750077	0.559551	1.00548	0.0493829	3.30046	2.18256	2.55661	protein_coding	The structure of the protein encoded by this gene is highly related to both the protein ankyrin and transmembrane proteins.The specific function of this protein has not yet been determined; however, studies indicate the function may involve a role in signal transduction and growth control. [provided by RefSeq, Jul 2008]TRPA1 (Transient Receptor Potential Cation Channel Subfamily A Member 1) is a …
