# Supplementary material for: Lung gene expression signatures suggest pathogenic links and molecular markers for pulmonary tuberculosis, adenocarcinoma and sarcoidosis
Source: Commun Biol. 2020 Oct 23;3:604. doi: 10.1038/s42003-020-01318-0 (PMC7584606; doi:10.1038/s42003-020-01318-0)
Supplement: Supplementary file 9 — Supplementary Data 7 [file 42003_2020_1318_MOESM9_ESM.xlsx]

## Sheet: Supplementary Data 7
Supplementary Data 7. Primer sequences used for quantitative PCR in this study.
Gene	Accession number	Species	Forward (5’ to 3’)	Reverse (5’ to 3’)	Product size (bp)	Source
18S rRNA	M10098.1	Homo sapiens	CGAACGTCTGCCCTATCAACT	ACCCGTGGTCACCATGGTAG	61	This study
ACTB	NM_001101.4	Homo sapiens	CATGTACGTTGCTATCCAGGC	CTCCTTAATGTCACGCACGAT	250	PrimerBank (ID: 4501885a1)
MKI67	NM_001145966.1, NM_002417.4	Homo sapiens	ACGCCTGGTTACTATCAAAAGG	CAGACCCATTTACTTGTGTTGGA	209	PrimerBank (ID:225543213c1)
PCNA	NR_028370.1, NM_182649.1, NM_002592.2	Homo sapiens	CCTGCTGGGATATTAGCTCCA	CAGCGGTAGGTGTCGAAGC	109	PrimerBank (ID:33239449c1)
BRCA1	NM_007294.3, NR_027676.1, NM_007299.3, NM_007298.3, NM_007297.3, NM_007300.3	Homo sapiens	GAAACCGTGCCAAAAGACTTC	CCAAGGTTAGAGAGTTGGACAC	88	PrimerBank (ID:237681120c1)
ADAMDEC1	NM_014479.3, NM_001145272.1, NM_001145271.1	Homo sapiens	AGGAACAAGACCCAGCTAACC	AAAGGCATTATCCAGCACCAA	158	PrimerBank (ID:223671931c1)
CCL19	NM_006274.2	Homo sapiens	CTGCTGGTTCTCTGGACTTCC	AGGGATGGGTTTCTGGGTCA	93	PrimerBank (ID: 22165424c1)
CXCL13	NM_006419.2	Homo sapiens	GCTTGAGGTGTAGATGTGTCC	CCCACGGGGCAAGATTTGAA	83	PrimerBank (ID:194733765c1)
CYP27B1	NM_000785.3	Homo sapiens	GAGACTGGGACCAGATGTTTG	CAGGCAACTCTTCCCGGAAC	147	PrimerBank (ID: 74099700c2)
PLA2G4A	NM_024420.2, NM_001311193.1	Homo sapiens	TACCAGCACATTATAGTGGAGCA	GCTGTCAGGGGTTGTAGAGAT	150	PrimerBank (ID:113722110c1)
PLA2G4B	NM_001114633.1	Homo sapiens	GCCTCTTGGATTGCGTCTCC	CCAGCTTGTTCTTGGTCACCTG	147	This study
PLA2G4C	NM_001159323.1, NM_001159322.1, NM_003706.2	Homo sapiens	TGGATGCCGTCACGTACCT	CCAGAAGTCGGTCAGAGAGTA	200	PrimerBank (ID: 226693353c1)
PLA2G4D	NM_178034.3	Homo sapiens	GCTGACCTGTTGAGTGAGGC	TCGGTGAGCGTCTTGGTCTTA	89	PrimerBank (ID:116174753c1)
PLA2G4E	NM_001206670.1	Homo sapiens	GCCAGACAGACTGTTTTGTGA	ACTCAACTCTAGCACGTTCTTCA	208	PrimerBank (ID: 331284216c2)
PLA2G4F	NM_213600.3	Homo sapiens	GGCGGGAAACCTACCCATAC	CCACAGTTGCACATAGCAGT	107	PrimerBank (ID: 281371375c1)
PLA2G6	NM_001004426.2, NM_001199562.2, NM_003560.3, NM_001349869.1, NM_001349868.1, NM_001349867.1, NM_001349866.1, NM_001349865. 1, NM_001349864.1	Homo sapiens	TTTGGCCGCCTGGTCAATAC	CTCCCGAACTCGGTCACTC	111	PrimerBank (ID:52486193c1)
PLA2G7	NM_001168357.1, NM_005084.3	Homo sapiens	TCATCAGCATGGGTCAACAAAA	CCAAAGGGTGTCAAGGCGAT	189	PrimerBank (ID:270133070c1)
PTGS1	NM_000962.3, NM_080591.2, NM_001271164.1, NM_001271166.1	Homo sapiens	CGCCAGTGAATCCCTGTTGTT	AAGGTGGCATTGACAAACTCC	229	PrimerBank (ID: 18104968c1)
PTGS2	NM_000963.3	Homo sapiens	CTGGCGCTCAGCCATACAG	CGCACTTATACTGGTCAAATCCC	94	PrimerBank (ID:223941909c1)
ALOX5	NM_000698.4, NM_001256153.2, NM_001256154.2, NM_001320861.1, NM_001320862.1	Homo sapiens	ACAAGCCCTTCTACAACGACT	AGCTGGATCTCGCCCAGTT	85	PrimerBank (ID:371877597c1)
ALOX12B	NM_001139.2	Homo sapiens	CCATCTCACTGACCATTGTGG	CAGGCGGATGATGATGAGC	146	PrimerBank (ID:119964724c1)
ALOX15B	NM_001039130.1, NM_001039131.1, NM_001141.2	Homo sapiens	CAGTGGAAGGCTTACAACCCA	CAGTGCTCAAATGCGTGCT	248	PrimerBank (ID: 85067502c1)
LTC4S	NM_145867.1	Homo sapiens	TCCTGCTGCAAGCCTACTTCTC	AAGTACTCGCTGCAGTTCACCTG	133	This study
GGT1	NM_013421.2, NM_013430.2, NM_001288833.1	Homo sapiens	CTGGGGAGATCCGAGGCTAT	GATGACGGTCCGCTTGTTTTC	152	PrimerBank (ID: 295293070c1)
DPEP1	NM_004413.3, NM_001128141.2	Homo sapiens	CAAGTGGCCGACCATCTGG	GGGACCCTTGGAACACCATC	92	PrimerBank (ID: 189458883c1)
PTGES	NM_004878.4	Homo sapiens	TCCTAACCCTTTTGTCGCCTG	CGCTTCCCAGAGGATCTGC	166	PrimerBank (ID:209413739c1)
PTGES2	NM_025072.6, NM_198938.2, NM_001256335.1	Homo sapiens	GTGACCGAGTTCGGCAATAAG	CGGACAATGTAGTCAAAGGACG	194	PrimerBank (ID: 373251221c1)
PTGES3	NM_006601.6, NM_001282601.1, NM_001282602.1, NM_001282603.1, NM_001282604.1, NM_001282605.1	Homo sapiens	AGAGAAGTCGACTCCCTAGCAGC	TCCGAGACAACTGAATGTAAGTTTG	205	This study
AKR1B1	NM_001628.3, NM_001346142.1, NR_144376.1	Homo sapiens	TTTTCCCATTGGATGAGTCGG	CCTGGAGATGGTTGAAGTTGG	135	PrimerBank (ID:24497579c1)
AKR1C3	NM_003739.5, NM_001253908.1	Homo sapiens	GTCATCCGTATTTCAACCGGAG	CCACCCATCGTTTGTCTCGTT	108	PrimerBank (ID: 24497583a1)
LTA4H	NM_000895.2, NM_001256643.1, NM_001256644.1, NR_132659.1	Homo sapiens	AGACAAAGTTACAAGGGATCGC	AGATATGGGTGTTCCTTCCCAG	161	PrimerBank (ID:375331878c1)
CBR1	NM_001757.3, NM_001286789.1	Homo sapiens	GCTGGACATCGACGATCTGC	GGTGTGGGATCAGCAACCT	123	PrimerBank (ID:55925646c1)
AKR1C1	NM_001353.5	Homo sapiens	TTCATGCCTGTCCTGGGATTT	CTGGCTTTACAGACACTGGAAAA	331	PrimerBank (ID: 5453543a1)
AKR1C2	NM_001354.5	Homo sapiens	GTGTGTAGCACCTCCACCTTCTC	ATGTCATTCCAATGGTAACATCATG	115	This study
PTGDR	NM_000953.2, NM_001281469.1	Homo sapiens	CTGGGCAAGTGCCTCCTAAG	CAACGAGTTGTCCAATGCGG	93	PrimerBank (ID: 38505191c1)
PTGDR2	NM_004778.2	Homo sapiens	CTGCCCTTCTTCACCTACTTCTTG	CGAACATGTTGAGAAAGAAGATGG	100	This study
GLRA3	NM_006529.3, NM_001042543.2	Homo sapiens	ACTTTCGGACATTAGTTTCGGG	TGTTTCCTTTGTGGCAACCAA	77	PrimerBank (ID: 110347440c1)
PTGER1	NM_000955.2	Homo sapiens	AGCTTGTCGGTATCATGGTGG	CAGTAGGATGTACACCCAAGGGT	170	This study
PTGER2	NM_000956.3	Homo sapiens	AAAATGGGACCTCCAAGCTCTT	CAGGAAGTTTGTGTTGCATCTTGT	156	Wright et al., 2019
PTGER3	NR_028294.1, NR_028293.1, NR_028292.1, NM_001126044.1, NM_198715.2, NM_198719.1, NM_198718.1, NM_198717.1, NM_198716.1, NM_198714.1	Homo sapiens	CCGCTCCTGATAATGATGTTGA	GCAGGTAAACCCAAGGATCCA	154	Wright et al., 2019
PTGER4	NM_000958.2	Homo sapiens	AGGGCTATCATCATCCTACAACTCA	TAGGTCTTCGCAGCCATCAAG	164	Wright et al., 2019
PTGFR	NM_000959.3, NM_001039585.1	Homo sapiens	AAGTCCAAGGCATCGTTTCTG	TGACTCCAATACACCGCTCAAT	232	PrimerBank (ID: 88758605c1)
FPR2	NM_001462.3, NM_001005738.1	Homo sapiens	AGTCTGCTGGCTACACTGTTC	TGGTAATGTGGCCGTGAAAGA	185	PrimerBank (ID:54112386c1)
GPR32	NM_001506.2	Homo sapiens	CTGTCTGCGTCCATTGTCGT	GTGCGTGCCATACGGAAGA	98	PrimerBank (ID: 4504092c1)
LTB4R	NM_181657.3, NM_001143919.2	Homo sapiens	AGCTTTGTGGTGTGGAGTATCC	GCAACCAGCCAGTCCAAAAC	162	PrimerBank (ID: 257743478c1)
LTB4R2	NM_019839.4, NM_001164692.2	Homo sapiens	AGAAGGATGTCGGTCTGCTAC	CCAAGCTCCACACCACGAA	142	PrimerBank (ID: 9789897a1)
CYSLTR1	NM_001282187.1, NM_001282186.1, NM_006639.3, NM_001282188.1	Homo sapiens	AAGTCCGTGGTCATAACCTTGT	TCTGGGTACATAAGTCACGCT	144	PrimerBank (ID:29029598c1)
CYSLTR2	NM_001308465.2, NM_001308469.2, NM_020377.4, NM_001308467.2, NM_001308470.2, NM_001308471.2, NM_001308468.2, NM_001308476.2	Homo sapiens	ACTGAGGACCGTCCACTTGA	CCCAGCAAAGTAATAGAGCAGAG	133	PrimerBank (ID:29029599c1)
CTSK	NM_000396.3	Homo sapiens	ACACCCACTGGGAGCTATG	GACAGGGGTACTTTGAGTCCA	226	PrimerBank (ID:315075295c1)
PRSS2	NM_001303414.1	Homo sapiens	TGATCCTTACCTTTGTTGCAGCT	TAATTGCCGACTTGTAGCAGTGA	195	This study
PRSS21	NM_006799.3, NM_144956.2, NM_144957.2, NM_001270452.1, NR_073012.1	Homo sapiens	GCGCCGTTATCAGGACCAT	CTCCGCATACGTGGGAATCC	127	PrimerBank (ID:21614534c1)
PRSS53	NM_001039503.2	Homo sapiens	AGGGCCTATAACCACTACAGC	CAGATTGCGTAGGGTCCCA	180	PrimerBank (ID: 126090574c1)
ADAM12	NM_003474.5, NM_021641.4, NM_001288973.1, NM_001288974.1, NM_001288975.1	Homo sapiens	TCTCATTGCCAGCAGTTTCAC	CGTGTAATTTCGAGCGAGGG	76	PrimerBank (ID: 194733767c2)
ADAM23	NM_003812.3	Homo sapiens	GACCTGGACTGAGAAGGATCA	GCTGCCGGTATTTTGAGAACTC	80	PrimerBank (ID:73765550c3)
ADAM28	NM_014265.5, NM_021777.4, NM_001304351.1, NR_130710.1	Homo sapiens	CCTTGCACCAGGCTACACG	CCCGATGTATGGGGCTTAAAG	212	PrimerBank (ID: 98985827c1)
ADAM32	NM_145004.6, NM_001313994.1	Homo sapiens	AGTCATCGAAATTGTTGGCCT	ACTGCTCCCAAATAACGAGGATA	231	PrimerBank (ID:148664237c1)
ADAMTS2	NM_014244.4, NM_021599.3	Homo sapiens	GTGCATGTGGTGTATCGCC	AGGACCTCGATGTTGTAGTCA	191	PrimerBank (ID: 301129193c1)
ADAMTS6	NM_197941.3, NR_135689.1	Homo sapiens	TTTGAGCCTCATCATGGCTTC	AGGGTCCATACTCCGTCTTCT	193	PrimerBank (ID: 64276807c1)
ADAMTS10	NM_030957.3	Homo sapiens	GGGGAATGAAACAGAGCGTG	GGCCAGGACATACTGCTCC	139	PrimerBank (ID: 56121814c1)
ADAMTS12	NM_030955.3, NM_001324511.1, NM_001324512.1	Homo sapiens	ACTTTGGGGCGCTTTGCTAT	GCAGGCCCTTGATAAAATGCT	90	PrimerBank (ID: 51558723c1)
ADAMTS14	NM_139155.3, NM_080722.4	Homo sapiens	CAGCACAGACTTTCGGGGAC	GGAGTGTCGTGGTAGTGTGG	109	PrimerBank (ID: 110611168c1)
ADAMTS18	NM_199355.3, NM_001326358.1	Homo sapiens	CGCCAGCGGATTAAATGATGA	GAAAATCGGTAGTGCAGGGAG	147	PrimerBank (ID: 149158721c1)
MMP1	NM_002421.3, NM_001145938.1	Homo sapiens	AAAATTACACGCCAGATTTGCC	GGTGTGACATTACTCCAGAGTTG	82	PrimerBank (ID: 225543092c1)
MMP2	NM_004530.5, NM_001127891.2, NM_001302508.1, NM_001302509.1, NM_001302510.1	Homo sapiens	TACAGGATCATTGGCTACACACC	GGTCACATCGCTCCAGACT	90	PrimerBank (ID: 189217851c1)
MMP3	NM_002422.4	Homo sapiens	AGTCTTCCAATCCTACTGTTGCT	TCCCCGTCACCTCCAATCC	226	PrimerBank (ID: 73808272c1)
MMP7	NM_002423.4	Homo sapiens	GAGTGAGCTACAGTGGGAACA	CTATGACGCGGGAGTTTAACAT	158	PrimerBank (ID: 75709180c1)
MMP8	NM_002424.2, NM_001304441.1, NM_001304442.1	Homo sapiens	AAGTGGGAACGCACTAACTTG	GGATTCCATTGGGTCCATCAAAT	220	PrimerBank (ID:189571606c2)
MMP9	NM_004994.2	Homo sapiens	TGTACCGCTATGGTTACACTCG	GGCAGGGACAGTTGCTTCT	97	PrimerBank (ID: 74272286c1)
MMP10	NM_002425.2	Homo sapiens	TGCTCTGCCTATCCTCTGAGT	TCACATCCTTTTCGAGGTTGTAG	103	PrimerBank (ID:296080749c1)
MMP11	NM_005940.4, NR_133013.1	Homo sapiens	AAGGTATGGAGCGATGTGACG	GTCCAGGTCTCATCATAGTCGAA	197	PrimerBank (ID: 58331147c2)
MMP12	NM_002426.5	Homo sapiens	GGAATCCTAGCCCATGCTTTT	CATTACGGCCTTTGGATCACT	174	PrimerBank (ID:261878521c2)
MMP13	NM_002427.3	Homo sapiens	CCAGACTTCACGATGGCATTG	GGCATCTCCTCCATAATTTGGC	137	PrimerBank (ID:296010793c3)
MMP14	NM_004995.3	Homo sapiens	CGAGGTGCCCTATGCCTAC	CTCGGCAGAGTCAAAGTGG	178	PrimerBank (ID:13027797c2)
BGLAP	NM_199173.5	Homo sapiens	GGCGCTACCTGTATCAATGG	GTGGTCAGCCAACTCGTCA	110	PrimerBank (ID: 158517828b2)
IBSP	NM_004967.3	Homo sapiens	CACTGGAGCCAATGCAGAAGA	TGGTGGGGTTGTAGGTTCAAA	106	PrimerBank (ID:167466186c1)
POSTN	NM_006475.2, NM_001135934.1, NM_001135935.1, NM_001135936.1, NM_001286665.1, NM_001286666.1, NM_001286667.1, NM_001330517.1	Homo sapiens	GACCGTGTGCTTACACAAATTG	AAGTGACCGTCTCTTCCAAGG	128	PrimerBank (ID: 209863010c3)
RUNX2	NM_001024630.3, NM_001015051.3, NM_001278478.1	Homo sapiens	TGGTTACTGTCATGGCGGGTA	TCTCAGATCGTTGAACCTTGCTA	101	PrimerBank (ID: 226442790c1)
SPARC	NM_003118.3, NM_001309443.1, NM_001309444.1	Homo sapiens	TGAGGTATCTGTGGGAGCTAATC	CCTTGCCGTGTTTGCAGTG	128	PrimerBank (ID: 365777426c1)
SPP1	NM_001040058.1, NM_000582.2, NM_001040060.1, NM_001251829.1, NM_001251830.1	Homo sapiens	GAAGTTTCGCAGACCTGACAT	GTATGCACCATTCAACTCCTCG	91	PrimerBank (ID: 352962175c2)
Runx2	NM_001146038.2, NM_001145920.2, NM_009820.5, NM_001271627.1, NM_001271630.1, NM_001271631.1, NR_073392.1, NR_073425.1	Mus musculus	GACTGTGGTTACCGTCATGGC	ACTTGGTTTTTCATAACAGCGGA	84	PrimerBank (ID: 225690525c1)
Alp	NM_007431.3, NM_001287172.1	Mus musculus	TCAGGGCAATGAGGTCACATC	CACCCGAGTGGTAGTCACAATG	82	Nishimori et al., 2012
Bglap	NM_007541.3, NM_001032298.3, NM_001305448.1, NM_001305449.1, NM_031368.5, NM_001305450.1	Mus musculus	GGCCCTGAGTCTGACAAAGC	GCCGGAGTCTGTTCACTACCTT	67	Nishimori et al., 2012
