# Supplementary material for: Lung gene expression signatures suggest pathogenic links and molecular markers for pulmonary tuberculosis, adenocarcinoma and sarcoidosis
Source: Commun Biol. 2020 Oct 23;3:604. doi: 10.1038/s42003-020-01318-0 (PMC7584606; doi:10.1038/s42003-020-01318-0)
Supplement: Supplementary file 10 — Supplementary Data 8 [file 42003_2020_1318_MOESM10_ESM.xlsx]

## Sheet: Supplementary Data 8
Supplementary Data 8. Gene Ontology term enrichment for modular genes in weighted correlation network analysis.
Module	GO term (biological process)	GO ID	Count	P-value	Adjusted P-value
1	muscle filament sliding	GO:0030049	15	3.7e-13	6.9e-10
1	muscle contraction	GO:0006936	19	3.9e-10	3.6e-07
1	muscle organ development	GO:0007517	16	1.1e-08	6.9e-06
1	glycogen biosynthetic process	GO:0005978	10	1.2e-08	5.8e-06
1	glycogen catabolic process	GO:0005980	9	3.4e-08	1.3e-05
1	skeletal muscle contraction	GO:0003009	9	1.2e-07	3.6e-05
1	gluconeogenesis	GO:0006094	11	1.7e-07	4.5e-05
1	glycogen metabolic process	GO:0005977	9	6e-07	0.00014
1	regulation of muscle contraction	GO:0006937	7	8.4e-07	0.00017
1	regulation of ryanodine-sensitive calcium-release channel activity	GO:0060314	7	6.8e-06	0.0013
1	cardiac muscle contraction	GO:0060048	9	2.1e-05	0.0035
1	protein K48-linked ubiquitination	GO:0070936	9	2.9e-05	0.0045
1	skeletal muscle tissue development	GO:0007519	9	5.4e-05	0.0076
1	tricarboxylic acid cycle	GO:0006099	7	9.5e-05	0.012
1	sarcomere organization	GO:0045214	7	9.5e-05	0.012
1	regulation of cardiac muscle contraction by regulation of the release of sequestered calcium ion	GO:0010881	6	0.00011	0.013
1	regulation of heart rate	GO:0002027	7	0.0002	0.023
1	glucose metabolic process	GO:0006006	9	0.00038	0.04
2	positive regulation of ERK1 and ERK2 cascade	GO:0070374	8	0.00011	0.042
3	positive regulation of transcription from RNA polymerase II promoter	GO:0045944	36	5.2e-07	0.0009
3	transcription from RNA polymerase II promoter	GO:0006367	24	1.3e-06	0.0012
3	response to cAMP	GO:0051591	8	3.7e-06	0.0022
3	response to lipopolysaccharide	GO:0032496	13	4.3e-06	0.0018
3	response to cytokine	GO:0034097	8	8.6e-06	0.003
3	response to mechanical stimulus	GO:0009612	8	2e-05	0.0058
3	I-kappaB kinase/NF-kappaB signaling	GO:0007249	8	2.3e-05	0.0056
3	inflammatory response	GO:0006954	18	3.3e-05	0.0072
3	positive regulation of transcription, DNA-templated	GO:0045893	21	5.3e-05	0.01
3	regulation of transcription from RNA polymerase II promoter	GO:0006357	19	6.8e-05	0.012
3	negative regulation of transcription from RNA polymerase II promoter	GO:0000122	25	0.00011	0.017
3	response to drug	GO:0042493	15	0.00013	0.018
3	negative regulation of ERK1 and ERK2 cascade	GO:0070373	7	0.00017	0.023
3	chronic inflammatory response	GO:0002544	4	0.00023	0.028
4	extracellular matrix organization	GO:0030198	35	6.4e-19	1.3e-15
4	cell adhesion	GO:0007155	50	1.5e-17	1.6e-14
4	collagen fibril organization	GO:0030199	16	1.6e-14	1.1e-11
4	collagen catabolic process	GO:0030574	16	5.5e-11	2.8e-08
4	skeletal system development	GO:0001501	16	2.4e-06	0.00099
4	cellular response to amino acid stimulus	GO:0071230	10	2.6e-06	0.00087
4	cell-matrix adhesion	GO:0007160	13	3.1e-06	0.00092
4	ossification	GO:0001503	12	6e-06	0.0015
4	extracellular matrix disassembly	GO:0022617	11	2.4e-05	0.0053
4	positive regulation of cell-substrate adhesion	GO:0010811	8	4.4e-05	0.009
4	osteoblast differentiation	GO:0001649	12	7.3e-05	0.014
4	skin development	GO:0043588	7	0.0002	0.034
4	integrin-mediated signaling pathway	GO:0007229	11	0.00023	0.035
4	intramembranous ossification	GO:0001957	4	0.00032	0.045
4	collagen biosynthetic process	GO:0032964	4	0.00032	0.045
4	protein heterotrimerization	GO:0070208	5	0.00035	0.046
5	negative regulation of cell proliferation	GO:0008285	32	5.3e-07	0.0011
5	cell adhesion	GO:0007155	35	5.4e-07	0.00057
5	nervous system development	GO:0007399	25	3.3e-06	0.0023
5	extracellular matrix organization	GO:0030198	20	4.2e-06	0.0022
5	angiogenesis	GO:0001525	21	7.7e-06	0.0033
5	calcium-dependent cell-cell adhesion via plasma membrane cell adhesion molecules	GO:0016339	8	1.1e-05	0.0039
5	homophilic cell adhesion via plasma membrane adhesion molecules	GO:0007156	17	1.4e-05	0.0042
5	negative regulation of transcription from RNA polymerase II promoter	GO:0000122	41	6e-05	0.016
5	patterning of blood vessels	GO:0001569	7	0.00012	0.028
5	positive regulation of transcription from RNA polymerase II promoter	GO:0045944	49	0.00025	0.05
6	transcription, DNA-templated	GO:0006351	222	6.8e-19	2.3e-15
6	regulation of transcription, DNA-templated	GO:0006355	172	1.5e-14	2.5e-11
6	cellular response to DNA damage stimulus	GO:0006974	38	1.1e-08	1.2e-05
6	positive regulation of transcription, DNA-templated	GO:0045893	68	1.7e-08	1.4e-05
6	covalent chromatin modification	GO:0016569	26	3.3e-08	2.2e-05
6	viral process	GO:0016032	46	6.1e-08	3.4e-05
6	mRNA processing	GO:0006397	31	9.9e-07	0.00048
6	protein ubiquitination	GO:0016567	47	4.6e-06	0.0019
6	stem cell population maintenance	GO:0019827	14	1e-05	0.0038
6	Golgi to endosome transport	GO:0006895	9	1.1e-05	0.0035
6	positive regulation of transcription from RNA polymerase II promoter	GO:0045944	97	1.4e-05	0.0042
6	protein phosphorylation	GO:0006468	54	1.6e-05	0.0043
6	epidermal growth factor receptor signaling pathway	GO:0007173	14	3.8e-05	0.0098
6	phosphatidylinositol biosynthetic process	GO:0006661	14	5.6e-05	0.013
6	cilium assembly	GO:0060271	21	0.00011	0.024
6	protein transport	GO:0015031	46	0.00011	0.022
6	negative regulation of transcription from RNA polymerase II promoter	GO:0000122	72	0.00015	0.029
6	Golgi organization	GO:0007030	15	0.00021	0.038
6	DNA repair	GO:0006281	31	0.00021	0.037
8	cilium assembly	GO:0060271	13	1.7e-12	5.7e-10
8	cilium movement	GO:0003341	7	4.4e-09	4.9e-07
8	epithelial cilium movement	GO:0003351	5	4.6e-07	3.9e-05
8	inner dynein arm assembly	GO:0036159	5	4.6e-07	3.9e-05
8	motile cilium assembly	GO:0044458	5	8.8e-07	5.9e-05
8	intraciliary retrograde transport	GO:0035721	4	1.6e-05	0.00088
8	axoneme assembly	GO:0035082	4	8.7e-05	0.0042
8	cell projection organization	GO:0030030	4	0.00066	0.027
8	spermatid development	GO:0007286	5	0.00068	0.025
9	Wnt signaling pathway	GO:0016055	25	4.1e-07	0.0012
9	positive regulation of GTPase activity	GO:0043547	49	6e-07	0.00087
9	angiogenesis	GO:0001525	26	3e-06	0.0029
9	signal transduction	GO:0007165	79	3.1e-06	0.0023
9	positive regulation of protein phosphorylation	GO:0001934	17	4.3e-05	0.025
10	transcription, DNA-templated	GO:0006351	34	5.5e-07	0.00022
10	regulation of transcription, DNA-templated	GO:0006355	28	2.5e-06	0.00051
13	complement activation	GO:0006956	36	1.4e-57	6.4e-55
13	complement activation, classical pathway	GO:0006958	37	2.5e-57	5.8e-55
13	Fc-gamma receptor signaling pathway involved in phagocytosis	GO:0038096	36	1.1e-50	1.7e-48
13	receptor-mediated endocytosis	GO:0006898	35	1.9e-42	2.2e-40
13	regulation of immune response	GO:0050776	33	1.3e-39	1.2e-37
13	Fc-epsilon receptor signaling pathway	GO:0038095	32	6.8e-38	5.4e-36
13	proteolysis	GO:0006508	38	2.2e-31	1.5e-29
13	immune response	GO:0006955	35	5.5e-30	3.3e-28
13	B cell receptor signaling pathway	GO:0050853	12	1.2e-14	6.2e-13
13	positive regulation of B cell activation	GO:0050871	9	1.4e-12	6.8e-11
13	phagocytosis, recognition	GO:0006910	9	2.8e-12	1.2e-10
13	phagocytosis, engulfment	GO:0006911	9	2.1e-11	8.2e-10
13	defense response to bacterium	GO:0042742	10	1.7e-07	6.2e-06
13	innate immune response	GO:0045087	12	4.1e-05	0.0014
13	adaptive immune response	GO:0002250	7	0.00023	0.0072
13	negative regulation of viral process	GO:0048525	3	0.0005	0.015
14	complement activation	GO:0006956	8	1.4e-05	0.012
14	Fc-gamma receptor signaling pathway involved in phagocytosis	GO:0038096	9	2e-05	0.0089
14	complement activation, classical pathway	GO:0006958	8	3.2e-05	0.0094
14	regulation of immune response	GO:0050776	10	3.5e-05	0.0077
14	receptor-mediated endocytosis	GO:0006898	9	0.00029	0.05
15	inflammatory response	GO:0006954	73	3.2e-25	9.9e-22
15	immune response	GO:0006955	70	1.9e-20	2.9e-17
15	innate immune response	GO:0045087	56	7.8e-12	8e-09
15	chemotaxis	GO:0006935	25	1.6e-09	1.2e-06
15	lipopolysaccharide-mediated signaling pathway	GO:0031663	13	8.7e-09	5.4e-06
15	neutrophil chemotaxis	GO:0030593	17	3.8e-08	2e-05
15	signal transduction	GO:0007165	95	6.8e-08	3e-05
15	response to lipopolysaccharide	GO:0032496	26	1.5e-07	5.8e-05
15	response to virus	GO:0009615	20	6.6e-07	0.00023
15	interferon-gamma-mediated signaling pathway	GO:0060333	16	7e-07	0.00022
15	type I interferon signaling pathway	GO:0060337	15	1e-06	0.00029
15	chemokine-mediated signaling pathway	GO:0070098	15	3.9e-06	0.001
15	cellular response to lipopolysaccharide	GO:0071222	19	4.3e-06	0.001
15	regulation of inflammatory response	GO:0050727	14	5.1e-06	0.0011
15	positive regulation of GTPase activity	GO:0043547	51	9e-06	0.0019
15	superoxide metabolic process	GO:0006801	8	2.1e-05	0.0039
15	negative regulation of MAP kinase activity	GO:0043407	10	2.9e-05	0.0052
15	positive regulation of interleukin-6 production	GO:0032755	11	3.2e-05	0.0054
15	positive regulation of NF-kappaB transcription factor activity	GO:0051092	19	4.3e-05	0.0069
15	positive regulation of tumor necrosis factor production	GO:0032760	11	4.7e-05	0.0073
15	leukocyte migration	GO:0050900	18	4.8e-05	0.007
15	defense response	GO:0006952	13	5.2e-05	0.0073
15	adaptive immune response	GO:0002250	20	5.5e-05	0.0074
15	negative regulation of ERK1 and ERK2 cascade	GO:0070373	12	6.2e-05	0.0079
15	negative regulation of inflammatory response	GO:0050728	14	6.5e-05	0.0079
15	positive regulation of cell adhesion	GO:0045785	10	0.00013	0.015
15	movement of cell or subcellular component	GO:0006928	14	0.00016	0.018
15	cell chemotaxis	GO:0060326	12	0.00018	0.02
15	cell surface receptor signaling pathway	GO:0007166	28	0.00019	0.02
15	regulation of immune response	GO:0050776	21	0.00023	0.023
15	defense response to virus	GO:0051607	20	0.00024	0.023
15	mast cell activation	GO:0045576	5	0.00028	0.026
15	positive regulation of interleukin-6 biosynthetic process	GO:0045410	5	0.00028	0.026
15	positive regulation of cell migration	GO:0030335	21	0.00036	0.033
15	regulation of cell proliferation	GO:0042127	21	0.00038	0.034
15	positive regulation of interleukin-1 beta secretion	GO:0050718	7	0.00038	0.033
15	defense response to bacterium	GO:0042742	18	0.0004	0.034
15	negative regulation of viral genome replication	GO:0045071	9	0.00042	0.035
15	cellular defense response	GO:0006968	11	0.00052	0.042
15	positive regulation of cytokine production	GO:0001819	7	0.00064	0.049
15	MyD88-dependent toll-like receptor signaling pathway	GO:0002755	8	0.00067	0.05
16	mitochondrial translational elongation	GO:0070125	27	1.4e-11	4.2e-08
16	cell division	GO:0051301	59	4e-11	6.2e-08
16	mRNA splicing, via spliceosome	GO:0000398	44	9.2e-11	9.6e-08
16	anaphase-promoting complex-dependent catabolic process	GO:0031145	25	9.7e-11	7.5e-08
16	rRNA processing	GO:0006364	43	9.9e-11	6.1e-08
16	mitochondrial translational termination	GO:0070126	26	1.1e-10	5.9e-08
16	regulation of mRNA stability	GO:0043488	27	1.5e-09	6.5e-07
16	antigen processing and presentation of exogenous peptide antigen via MHC class I, TAP-dependent	GO:0002479	21	1.5e-09	5.8e-07
16	positive regulation of ubiquitin-protein ligase activity involved in regulation of mitotic cell cycle transition	GO:0051437	22	9.6e-09	3.3e-06
16	regulation of cellular amino acid metabolic process	GO:0006521	18	1.1e-08	3.4e-06
16	negative regulation of ubiquitin-protein ligase activity involved in mitotic cell cycle	GO:0051436	21	1.5e-08	4.3e-06
16	NIK/NF-kappaB signaling	GO:0038061	19	1.4e-07	3.5e-05
16	sister chromatid cohesion	GO:0007062	24	1.5e-07	3.6e-05
16	tumor necrosis factor-mediated signaling pathway	GO:0033209	25	5.1e-07	0.00011
16	positive regulation of canonical Wnt signaling pathway	GO:0090263	25	7e-07	0.00015
16	transcription-coupled nucleotide-excision repair	GO:0006283	19	8.7e-07	0.00017
16	translation	GO:0006412	39	1.2e-06	0.00022
16	DNA strand elongation involved in DNA replication	GO:0006271	9	1.4e-06	0.00023
16	ribosomal large subunit biogenesis	GO:0042273	11	1.8e-06	0.00029
16	spliceosomal snRNP assembly	GO:0000387	11	5.9e-06	0.00092
16	Wnt signaling pathway, planar cell polarity pathway	GO:0060071	20	6.1e-06	0.0009
16	DNA replication	GO:0006260	27	7.8e-06	0.0011
16	stimulatory C-type lectin receptor signaling pathway	GO:0002223	21	1.3e-05	0.0017
16	mitotic nuclear division	GO:0140014	36	1.3e-05	0.0017
16	proteasome-mediated ubiquitin-dependent protein catabolic process	GO:0043161	31	2.2e-05	0.0027
16	telomere maintenance via recombination	GO:0000722	11	2.3e-05	0.0027
16	cell-cell adhesion	GO:0098609	37	3.7e-05	0.0042
16	U4 snRNA 3'-end processing	GO:0034475	6	5.5e-05	0.0061
16	exonucleolytic nuclear-transcribed mRNA catabolic process involved in deadenylation-dependent decay	GO:0043928	10	6.3e-05	0.0067
16	polyadenylation-dependent snoRNA 3'-end processing	GO:0071051	5	8.5e-05	0.0088
16	T cell receptor signaling pathway	GO:0050852	24	8.7e-05	0.0087
16	nuclear-transcribed mRNA catabolic process, exonucleolytic, 3'-5'	GO:0034427	6	0.00012	0.011
16	transcription elongation from RNA polymerase II promoter	GO:0006368	17	0.00012	0.011
16	apoptotic process	GO:0006915	61	0.00014	0.013
16	DNA replication initiation	GO:0006270	10	0.00015	0.013
16	viral process	GO:0016032	37	0.00027	0.023
16	negative regulation of canonical Wnt signaling pathway	GO:0090090	24	0.00038	0.031
16	mitochondrial translation	GO:0032543	10	0.00039	0.031
16	nucleotide-excision repair, DNA incision, 5'-to lesion	GO:0006296	10	0.00049	0.038
16	nucleotide-excision repair, DNA incision	GO:0033683	10	0.0006	0.046
16	termination of RNA polymerase I transcription	GO:0006363	9	0.00065	0.048
17	SRP-dependent cotranslational protein targeting to membrane	GO:0006614	68	5.6e-75	1.2e-71
17	viral transcription	GO:0019083	68	5e-67	5.2e-64
17	translational initiation	GO:0006413	73	2.3e-66	1.6e-63
17	nuclear-transcribed mRNA catabolic process, nonsense-mediated decay	GO:0000184	69	4.3e-66	2.3e-63
17	translation	GO:0006412	90	4.9e-63	2e-60
17	rRNA processing	GO:0006364	76	6.3e-53	2.2e-50
17	cytoplasmic translation	GO:0002181	13	2.1e-11	6.4e-09
17	mitochondrial respiratory chain complex I assembly	GO:0032981	18	8.4e-11	2.2e-08
17	mitochondrial electron transport, NADH to ubiquinone	GO:0006120	16	1.5e-10	3.5e-08
17	mitochondrial translational elongation	GO:0070125	20	2.3e-10	4.8e-08
17	mitochondrial translational termination	GO:0070126	20	2.8e-10	5.4e-08
17	ribosomal small subunit assembly	GO:0000028	11	3.2e-10	5.7e-08
17	ribosomal large subunit assembly	GO:0000027	11	1.2e-09	1.9e-07
17	mitochondrial ATP synthesis coupled proton transport	GO:0042776	11	1.2e-09	1.9e-07
17	positive regulation of ubiquitin-protein ligase activity involved in regulation of mitotic cell cycle transition	GO:0051437	16	1.1e-07	1.6e-05
17	negative regulation of ubiquitin-protein ligase activity involved in mitotic cell cycle	GO:0051436	15	2.9e-07	4e-05
17	ATP biosynthetic process	GO:0006754	10	6.6e-07	8.7e-05
17	anaphase-promoting complex-dependent catabolic process	GO:0031145	15	1.1e-06	0.00014
17	Wnt signaling pathway, planar cell polarity pathway	GO:0060071	16	1.4e-06	0.00017
17	hydrogen ion transmembrane transport	GO:1902600	13	2.1e-06	0.00023
17	NIK/NF-kappaB signaling	GO:0038061	13	5e-06	0.00052
17	ribosomal small subunit biogenesis	GO:0042274	7	1.5e-05	0.0015
17	regulation of cellular amino acid metabolic process	GO:0006521	11	1.5e-05	0.0015
17	stimulatory C-type lectin receptor signaling pathway	GO:0002223	15	3.4e-05	0.0031
17	mitochondrial electron transport, cytochrome c to oxygen	GO:0006123	7	6.4e-05	0.0056
17	maturation of LSU-rRNA	GO:0000470	6	0.00015	0.013
17	mRNA splicing, via spliceosome	GO:0000398	21	0.00025	0.02
17	ribosomal large subunit biogenesis	GO:0042273	7	0.00025	0.019
17	T cell receptor signaling pathway	GO:0050852	16	0.00042	0.031
17	regulation of mRNA stability	GO:0043488	13	0.00044	0.031
17	tumor necrosis factor-mediated signaling pathway	GO:0033209	14	0.00045	0.031
17	macroautophagy	GO:0016236	11	0.0005	0.033
17	antigen processing and presentation of exogenous peptide antigen via MHC class I, TAP-dependent	GO:0002479	10	0.00051	0.033
17	positive regulation of canonical Wnt signaling pathway	GO:0090263	14	0.00053	0.033
21	cell division	GO:0051301	56	1.9e-21	4.2e-18
21	DNA replication	GO:0006260	36	3.4e-19	3.8e-16
21	mitotic nuclear division	GO:0140014	40	1.8e-15	1.4e-12
21	DNA repair	GO:0006281	36	2.8e-13	1.5e-10
21	sister chromatid cohesion	GO:0007062	22	4.2e-11	1.9e-08
21	mRNA splicing, via spliceosome	GO:0000398	30	7.7e-10	2.8e-07
21	chromosome segregation	GO:0007059	17	9.5e-10	3e-07
21	G2/M transition of mitotic cell cycle	GO:0000086	23	1.8e-09	5e-07
21	protein sumoylation	GO:0016925	21	3.2e-09	7.9e-07
21	regulation of signal transduction by p53 class mediator	GO:1901796	21	9.2e-09	2e-06
21	mitotic sister chromatid segregation	GO:0000070	10	8.3e-08	1.7e-05
21	DNA synthesis involved in DNA repair	GO:0000731	11	1.9e-07	3.5e-05
21	RNA splicing	GO:0008380	22	3e-07	5e-05
21	G1/S transition of mitotic cell cycle	GO:0000082	17	4.1e-07	6.5e-05
21	cellular response to DNA damage stimulus	GO:0006974	24	9.3e-07	0.00014
21	termination of RNA polymerase II transcription	GO:0006369	13	1.7e-06	0.00023
21	mRNA export from nucleus	GO:0006406	16	1.7e-06	0.00022
21	gene silencing by RNA	GO:0031047	16	6.4e-06	0.00078
21	tRNA export from nucleus	GO:0006409	9	9.9e-06	0.0011
21	spindle organization	GO:0007051	7	1e-05	0.0011
21	viral process	GO:0016032	27	1.6e-05	0.0017
21	strand displacement	GO:0000732	8	2.1e-05	0.0021
21	regulation of attachment of spindle microtubules to kinetochore	GO:0051988	5	4.6e-05	0.0044
21	mRNA 3'-end processing	GO:0031124	10	4.7e-05	0.0043
21	pre-mRNA cleavage required for polyadenylation	GO:0098789	5	8.9e-05	0.0078
21	positive regulation of telomere maintenance via telomerase	GO:0032212	8	9.1e-05	0.0076
21	RNA export from nucleus	GO:0006405	10	0.0001	0.0083
21	DNA recombination	GO:0006310	12	0.00013	0.01
21	cell cycle	GO:0007049	20	0.0002	0.015
21	positive regulation of telomerase activity	GO:0051973	7	0.0004	0.029
21	nuclear-transcribed mRNA poly(A) tail shortening	GO:0000289	7	0.0004	0.029
21	microtubule-based movement	GO:0007018	11	0.00047	0.033
21	positive regulation of DNA repair	GO:0045739	7	0.00049	0.033
21	CENP-A containing nucleosome assembly	GO:0034080	8	0.00062	0.041
21	telomere maintenance via recombination	GO:0000722	7	0.0007	0.044
21	mitotic nuclear envelope disassembly	GO:0007077	8	0.00072	0.044
21	negative regulation of translation	GO:0017148	9	0.00082	0.049
21	regulation of glucose transport	GO:0010827	7	0.00083	0.048
23	RNA processing	GO:0006396	14	1.3e-07	0.00018
23	transcription, DNA-templated	GO:0006351	74	7.7e-07	0.00054
23	regulation of transcription, DNA-templated	GO:0006355	59	5e-06	0.0023
23	protein sumoylation	GO:0016925	13	6.9e-06	0.0024
23	mRNA processing	GO:0006397	15	2.8e-05	0.0078
25	mitochondrial translational elongation	GO:0070125	8	4.5e-05	0.041
25	mitochondrial translational termination	GO:0070126	8	4.9e-05	0.022
25	positive regulation of mitochondrial translation	GO:0070131	4	7.3e-05	0.022
26	oxidation-reduction process	GO:0055114	94	1.6e-08	5.9e-05
26	Golgi organization	GO:0007030	23	1.9e-07	0.00036
26	intracellular protein transport	GO:0006886	46	4.5e-07	0.00057
26	branched-chain amino acid catabolic process	GO:0009083	10	1.2e-05	0.011
26	ER-associated ubiquitin-dependent protein catabolic process	GO:0030433	17	3.9e-05	0.029
