# Supplementary material for: Lung gene expression signatures suggest pathogenic links and molecular markers for pulmonary tuberculosis, adenocarcinoma and sarcoidosis
Source: Commun Biol. 2020 Oct 23;3:604. doi: 10.1038/s42003-020-01318-0 (PMC7584606; doi:10.1038/s42003-020-01318-0)
Supplement: Supplementary file 11 — Supplementary Data 9 [file 42003_2020_1318_MOESM11_ESM.xlsx]

## Sheet: Source Data_Fig. 2
Supplementary Data 9. Source data underlying the graphs in this study.
Statistical Source Data to Fig. 2
Figure 2b
	Collagen I expression (fold)
	NC	TB	LUAD	Sarcoidosis
Replicate 1	1.04386	12.7272	7.03348	6.36543
Replicate 2	0.963405	10.4625	10.462	7.40358
Replicate 3	0.843499	9.84428	9.11601	6.00208
Replicate 4	1.14923	9.1321	9.47989	7.01791
Mean	1	10.5415	9.02284	6.69725
S.E.M.	0.0645668	0.777612	0.721471	0.315581
Figure 2c
	Collagen III expression (fold)
	NC	TB	LUAD	Sarcoidosis
Replicate 1	1.06343	4.51523	3.98771	8.30679
Replicate 2	0.978486	4.3392	4.76111	8.49455
Replicate 3	1.03493	4.70523	5.95362	10.1984
Replicate 4	0.923163	4.76278	6.16261	9.17854
Mean	1	4.58061	5.21626	9.04457
S.E.M.	0.0311039	0.0962934	0.512819	0.427791
Figure 2e
	MKI67 mRNA (log2 fold change)
	Sample 1	Sample 2	Sample 3	Sample 4	Sample 5	Sample 6	Sample 7	Sample 8	Sample 9	Sample 10	Sample 11	Sample 12	Sample 13	Sample 14	Sample 15	Sample 16	Sample 17	Sample 18	Sample 19	Sample 20	Sample 21	Sample 22	Sample 23	Sample 24	Sample 25	Sample 26	Sample 27	Sample 28	Sample 29	Sample 30	Sample 31	Sample 32	Sample 33	Sample 34	Sample 35	Sample 36	Sample 37	Sample 38	Sample 39	Sample 40	Sample 41	Sample 42	Sample 43	Sample 44	Sample 45	Sample 46	Sample 47	Sample 48
NC (n = 40)	0.143521	0.020586	3.18858	0.089097	0.085462	1.37113	0.252363	5.52707	0.191131	0.20313	0.378796	0.076327	0.043474	0.307644	0.964916	0.041792	1.22792	1.92917	0.864187	2.53178	0.553044	1.74693	0.607963	0.960953	1.76403	1.14365	3.19923	0.864781	0.393448	0.282447	1.43967	1.1909	0.332481	0.920812	0.196399	1.95536	0.168511	2.28178	0.47721	0.082338
TB (n = 35)	1.95993	0.640577	1.35158	1.44093	6.21928	2.43712	2.02829	1.45425	6.50552	3.00659	16.4099	6.00061	4.48788	2.58331	2.40908	3.79731	17.4505	3.10871	14.8527	4.20182	3.86643	4.70849	9.7888	3.3802	1.38834	5.40288	4.44435	9.97776	2.81933	9.12869	3.99229	5.85172	2.78001	13.4299	15.2298
LUAD (n = 48)	11.3853	1.75417	4.52152	19.7672	32.2504	31.6088	18.9387	19.5933	9.91746	14.4855	1.72159	1.93723	3.14137	2.0335	3.0303	2.20609	14.8791	13.8234	1.80061	3.23254	0.52948	7.76768	13.0081	10.6693	2.60377	1.65512	1.13944	3.03552	0.492671	4.47984	1.10041	2.54607	2.09477	5.78519	6.27488	13.3551	8.87983	13.0294	7.5621	3.49836	5.06156	31.5511	6.53746	5.80578	3.25039	3.49731	4.82449	2.03251
Figure 2g
	Ki-67 expression (fold)
	NC	TB	LUAD
Replicate 1	0.845076	6.38415	7.85753
Replicate 2	0.900002	7.42237	7.23793
Replicate 3	1.19099	5.71804	6.63326
Replicate 4	1.06393	6.7364	8.04736
Mean	1	6.56524	7.44402
S.E.M.	0.0788278	0.35526	0.320782
Figure 2h
	MMP12 mRNA (log2 fold change)
	Sample 1	Sample 2	Sample 3	Sample 4	Sample 5	Sample 6	Sample 7	Sample 8	Sample 9	Sample 10	Sample 11	Sample 12	Sample 13	Sample 14	Sample 15	Sample 16	Sample 17	Sample 18	Sample 19	Sample 20	Sample 21	Sample 22	Sample 23	Sample 24	Sample 25	Sample 26	Sample 27	Sample 28	Sample 29	Sample 30	Sample 31	Sample 32	Sample 33	Sample 34	Sample 35	Sample 36	Sample 37	Sample 38	Sample 39	Sample 40
NC (n = 40)	0.29193	7.2097	0.030131	0.09921	1.0621	0.08774	0.304637	0.471758	0.00389402	0.36326	0.402752	0.157034	0.014546	0.31731	0.430543	0.051198	0.00205992	0.265561	0.023356	0.165156	3.8103	0.189817	0.276924	0.518162	8.05488	0.05113	1.55145	0.054271	1.42519	0.091456	0.502854	4.46587	2.32356	0.077325	0.496208	0.485046	1.48225	0.468938	1.54789	0.372609
TB (n = 35)	11.6017	15.4233	15.7073	13.8599	29.0682	25.317	27.0994	0.136828	18.2019	33.7451	16.4929	0.009988	7.66917	1.93132	18.2854	13.1047	3.11925	6.97928	4.97952	21.8814	28.1565	0.148422	0.016761	15.1158	15.6703	3.9965	12.0905	43.7376	9.62347	4.85163	16.7484	2.92036	10.7528	5.01653	17.7824
sarcoidosis (n = 21)	6.76401	18.7601	2.1576	20.5797	12.9047	6.61363	11.3117	6.02095	20.5785	12.8379	9.50064	0.527121	15.0278	15.1128	1.89955	17.415	6.99746	7.88508	2.3694	0.0948	1.08615
Figure 2i
	ADAMDEC1 mRNA (log2 fold change)
	Sample 1	Sample 2	Sample 3	Sample 4	Sample 5	Sample 6	Sample 7	Sample 8	Sample 9	Sample 10	Sample 11	Sample 12	Sample 13	Sample 14	Sample 15	Sample 16	Sample 17	Sample 18	Sample 19	Sample 20	Sample 21	Sample 22	Sample 23	Sample 24	Sample 25	Sample 26	Sample 27	Sample 28	Sample 29	Sample 30	Sample 31	Sample 32	Sample 33	Sample 34	Sample 35	Sample 36	Sample 37	Sample 38	Sample 39	Sample 40
NC (n = 40)	0.190916	0.46322	0.132325	0.075538	2.40713	2.46498	5.27622	1.09648	0.0644964	0.150206	0.175197	0.274452	0.044654	0.084136	0.165462	0.192896	0.0695526	9.12404	0.104558	0.13238	0.105377	0.55646	2.89943	0.299715	0.517344	0.092667	0.103812	0.139161	0.030451	0.252604	0.091254	2.20257	2.70169	5.42839	1.31196	0.053706	0.126612	0.238038	0.11432	0.04561
TB (n = 35)	0.583379	3.86866	25.3571	9.04473	7.54545	2.93682	33.1471	0.100042	2.82775	0.237515	2.4363	0.073787	6.7508	6.20588	7.67073	10.72	11.3445	0.460989	2.29014	6.65482	1.0545	17.5399	0.177682	8.09175	4.98723	0.374145	2.99883	0.637339	12.8628	7.00126	2.23319	1.0238	11.2602	11.8842	26.6023
Sarcoidosis (n = 21)	12.7531	7.97548	19.3329	19.6951	21.753	11.3759	0.781792	3.07068	0.540534	4.58642	28.3925	3.32988	22.6155	4.12254	8.88588	1.83115	0.683501	2.55139	0.698567	14.8963	9.41931
Figure 2j
	CCL19 mRNA (log2 fold change)
	Sample 1	Sample 2	Sample 3	Sample 4	Sample 5	Sample 6	Sample 7	Sample 8	Sample 9	Sample 10	Sample 11	Sample 12	Sample 13	Sample 14	Sample 15	Sample 16	Sample 17	Sample 18	Sample 19	Sample 20	Sample 21	Sample 22	Sample 23	Sample 24	Sample 25	Sample 26	Sample 27	Sample 28	Sample 29	Sample 30	Sample 31	Sample 32	Sample 33	Sample 34	Sample 35	Sample 36	Sample 37	Sample 38	Sample 39	Sample 40
NC (n = 40)	0.499082	2.04538	0.612006	0.111159	0.164158	1.29785	7.10904	0.847618	0.197411	0.414144	0.881945	1.29966	0.081805	0.411032	0.71285	0.901213	0.124842	2.81446	0.326885	0.788714	0.348313	0.197151	2.9546	0.329841	2.03257	0.072253	0.393936	0.58894	0.098808	0.661094	0.114026	0.192348	0.457127	6.52254	0.88011	0.118466	0.350438	0.900035	1.06303	0.083125
TB (n = 35)	0.806184	11.4991	9.76965	16.9777	31.9863	0.844314	7.07508	0.316349	10.7533	3.54678	0.496718	0.270822	9.39139	2.92656	30.9419	1.12248	14.5006	3.25456	9.20298	15.5552	1.10517	11.4579	0.878192	6.43895	9.21072	1.54479	5.58945	0.315404	1.7579	28.8669	7.28777	0.71152	0.512673	0.507812	8.13178
Sarcoidosis (n = 21)	9.64666	19.2698	0.026845	20.388	7.03395	17.7866	1.37767	3.96943	1.30641	6.52768	29.4288	13.2748	12.4155	16.6191	6.36337	7.74473	1.01555	3.14454	1.18141	1.48495	7.00653
Figure 2k
	CXCL13 mRNA (log2 fold change)
	Sample 1	Sample 2	Sample 3	Sample 4	Sample 5	Sample 6	Sample 7	Sample 8	Sample 9	Sample 10	Sample 11	Sample 12	Sample 13	Sample 14	Sample 15	Sample 16	Sample 17	Sample 18	Sample 19	Sample 20	Sample 21	Sample 22	Sample 23	Sample 24	Sample 25	Sample 26	Sample 27	Sample 28	Sample 29	Sample 30	Sample 31	Sample 32	Sample 33	Sample 34	Sample 35	Sample 36	Sample 37	Sample 38	Sample 39	Sample 40
NC (n = 40)	0.0958495	0.704128	0.619862	0.056901	1.03976	5.0949	6.59807	0.64595	0.0770132	0.22297	0.386077	0.334265	0.045659	0.139492	0.531441	0.417013	0.285574	7.78446	0.083316	0.246983	0.315466	0.599878	3.275	0.466134	1.08265	0.060769	0.165729	0.044875	0.013331	0.442591	0.030948	1.22487	2.2349	3.86571	0.220442	0.089156	0.065898	0.183878	0.126977	0.081104
TB (n = 35)	0.149551	27.3361	22.2958	15.1997	15.1815	0.742085	30.8106	0.047601	24.8942	0.108435	3.14411	0.056711	20.7009	13.7977	15.3007	3.46256	17.1877	5.36482	12.6983	21.796	14.4546	5.86045	0.173746	20.0359	20.5355	2.22376	16.3301	0.152163	1.27585	13.9957	19.1049	0.289844	0.0808616	0.090619	2.90663
Sarcoidosis (n = 21)	22.7879	1.87077	5.87581	23.802	7.45826	12.005	1.3067	29.6292	7.58003	13.4553	6.54451	22.3544	16.5227	9.67248	3.20066	20.229	11.8834	27.6815	1.70893	2.24052	10.2471
Figure 2l
	CYP27B1 mRNA (log2 fold change)
	Sample 1	Sample 2	Sample 3	Sample 4	Sample 5	Sample 6	Sample 7	Sample 8	Sample 9	Sample 10	Sample 11	Sample 12	Sample 13	Sample 14	Sample 15	Sample 16	Sample 17	Sample 18	Sample 19	Sample 20	Sample 21	Sample 22	Sample 23	Sample 24	Sample 25	Sample 26	Sample 27	Sample 28	Sample 29	Sample 30	Sample 31	Sample 32	Sample 33	Sample 34	Sample 35	Sample 36	Sample 37	Sample 38	Sample 39	Sample 40
NC (n = 40)	0.700265	0.018008	0.226282	0.358924	0.533492	0.661417	1.57208	0.459292	0.249877	0.64064	0.514564	0.444843	0.34835	0.238914	0.180362	0.266049	0.494701	1.35061	0.240579	0.300541	0.502475	0.453018	0.368465	0.345695	2.44731	0.46536	0.197594	0.029288	0.900901	0.043569	0.320631	7.39613	4.78017	0.127832	2.246	3.84231	1.77721	2.67588	0.350626	0.929741
TB (n = 35)	3.58368	5.18063	6.88385	0.296838	5.07248	14.6403	8.1357	7.87236	8.0105	0.989786	27.1007	4.98945	9.62882	1.56317	5.79657	13.6788	9.44859	4.03845	7.58122	0.893715	10.7264	7.8774	3.23898	11.0522	3.20911	3.1185	13.395	9.32068	10.8255	14.2111	4.14923	6.34521	7.08129	0.162666	17.9367
Sarcoidosis (n = 21)	6.17564	4.82888	17.8608	4.24117	5.17832	6.37392	9.15094	1.53967	0.255569	9.30926	13.6509	5.98749	4.9268	6.12054	13.5892	12.9573	7.09452	11.1405	1.64905	0.486389	2.59644

## Sheet: Source Data_Fig. 3
Statistical Source Data to Fig. 3
Figure 3b
	% of EdU-positive cells
	Replicate 1	Replicate 2	Replicate 3	Replicate 4	Replicate 5	Mean	S.E.M.
NC siRNA, non-infected	44.2308	40	32.0755	34.5455	37.931	37.7565	2.11619
NC siRNA, Mtb-infected	53.6082	67.4157	70.4545	65.5556	69.2308	65.253	3.02695
MKI67 siRNA, non-infected	18.1818	23.6364	28	25.4546	25	24.0545	1.62918
MKI67 siRNA, Mtb-infected	36.3636	33.3333	31.746	36.3636	40	35.5613	1.4232
Figure 3d
	Cells per field (migration)
	Replicate 1	Replicate 2	Replicate 3	Replicate 4	Mean	S.E.M.
NC siRNA, non-infected	47	50	46	52	48.75	1.37689
NC siRNA, Mtb-infected	86	95	82	76	84.75	3.98696
MKI67 siRNA, non-infected	38	40	35	34	36.75	1.37689
MKI67 siRNA, Mtb-infected	51	56	60	57	56	1.87083
Figure 3f
	Cells per field (invasion)
	Replicate 1	Replicate 2	Replicate 3	Replicate 4	Mean	S.E.M.
NC siRNA, non-infected	37	39	45	35	39	2.16025
NC siRNA, Mtb-infected	76	70	65	80	72.75	3.30088
MKI67 siRNA, non-infected	29	30	26	33	29.5	1.44338
MKI67 siRNA, Mtb-infected	44	40	38	49	42.75	2.42813
Figure 3g
	MKI67 mRNA (fold)
	Replicate 1	Replicate 2	Replicate 3	Replicate 4	Mean	S.E.M.
Non-infected	0.716318	0.946055	0.734575	1.60305	1	0.207667
WT	5.73187	7.33038	4.24031	4.81058	5.52829	0.67472
ΔPtpA	1.69268	3.7585	3.58953	3.31629	3.08925	0.474353
ΔPtpA:PtpA	5.13273	6.31386	6.65964	4.86698	5.7433	0.438363
Figure 3i
	Ki-67 expression (fold)
	Replicate 1	Replicate 2	Replicate 3	Replicate 4	Mean	S.E.M.
Non-infected	1.06164	1.24986	0.979835	0.708665	1	0.112365
WT	3.78715	3.86391	4.46364	4.6445	4.1898	0.214101
ΔPtpA	2.27576	1.97656	2.16932	1.60124	2.00572	0.148364
ΔPtpA:PtpA	4.2737	4.12719	4.1264	3.81889	4.08655	0.0957014

## Sheet: Source Data_Fig. 5
Statistical Source Data to Fig. 5
Figure 5a
	CTSK mRNA (log2 fold change)
	Sample 1	Sample 2	Sample 3	Sample 4	Sample 5	Sample 6	Sample 7	Sample 8	Sample 9	Sample 10	Sample 11	Sample 12	Sample 13	Sample 14	Sample 15	Sample 16	Sample 17	Sample 18	Sample 19	Sample 20	Sample 21	Sample 22	Sample 23	Sample 24	Sample 25	Sample 26	Sample 27	Sample 28	Sample 29	Sample 30	Sample 31	Sample 32	Sample 33	Sample 34	Sample 35	Sample 36	Sample 37	Sample 38	Sample 39	Sample 40	Sample 41	Sample 42	Sample 43	Sample 44	Sample 45	Sample 46	Sample 47	Sample 48
NC (n = 40)	0.357625	0.329164	0.608321	3.35529	0.354403	0.743349	0.981038	3.18442	0.720883	0.339372	0.14105	1.61469	0.269509	0.142967	0.154077	0.456221	0.376842	1.12153	0.43605	0.345525	0.26741	1.80367	3.37525	2.82963	0.190641	0.427093	0.899168	0.497612	0.133557	0.899849	3.0854	0.165748	0.911551	1.91395	3.16082	1.13222	0.258641	0.176995	1.52218	0.316292
TB (n = 35)	7.6254	3.61394	1.93655	0.10519	5.56036	11.5637	9.75445	11.5454	22.6175	1.46813	22.3632	0.649648	7.52873	0.567326	6.68573	8.43033	61.1331	85.5637	2.57316	4.3506	5.57139	22.7728	7.97374	12.1909	6.7521	7.44488	1.43949	5.28709	4.03952	6.08678	5.64942	1.49856	6.28388	7.49063	0.505811
LUAD (n = 48)	1.33312	1.79895	0.116223	0.456335	0.352238	1.83769	0.020868	0.484433	0.266809	0.203914	3.59498	0.431397	1.78222	8.91771	0.563521	1.86065	2.88413	0.67263	1.57527	6.11324	0.611864	0.94293	1.34594	0.522234	0.172276	3.92986	2.80601	6.55545	1.67048	4.30802	9.3223	6.38905	1.26281	5.15321	5.74457	0.266277	0.051431	10.2098	0.90926	2.11813	0.564768	4.19172	0.505446	2.06609	1.22959	0.343101	4.56511	0.311334
Sarcoidosis (n = 21)	0.352373	0.173154	0.394433	1.05813	1.52529	0.502763	1.583	3.8911	1.84298	1.20026	1.91975	0.505611	0.104349	0.060578	1.16118	1.86113	1.59159	1.80245	0.880273	0.079595	2.27832
Figure 5b
	MMP8 mRNA (log2 fold change)
	Sample 1	Sample 2	Sample 3	Sample 4	Sample 5	Sample 6	Sample 7	Sample 8	Sample 9	Sample 10	Sample 11	Sample 12	Sample 13	Sample 14	Sample 15	Sample 16	Sample 17	Sample 18	Sample 19	Sample 20	Sample 21	Sample 22	Sample 23	Sample 24	Sample 25	Sample 26	Sample 27	Sample 28	Sample 29	Sample 30	Sample 31	Sample 32	Sample 33	Sample 34	Sample 35	Sample 36	Sample 37	Sample 38	Sample 39	Sample 40	Sample 41	Sample 42	Sample 43	Sample 44	Sample 45	Sample 46	Sample 47	Sample 48
NC (n = 40)	0.154114	0.776281	0.130594	0.533898	0.092078	2.33459	0.472867	2.14084	0.065467	1.31319	0.00124421	1.00254	0.437873	0.094316	0.408407	0.944793	0.166345	0.24299	2.16276	1.82325	1.03159	1.08518	1.576	1.35085	0.48715	0.213868	0.26503	0.065638	1.67165	0.197163	0.056026	0.558334	0.812986	0.157824	0.747491	1.37425	8.06944	0.349232	2.54109	2.09079
TB (n = 35)	20.9862	38.2931	16.7942	10.5706	18.1758	0.970868	4.06432	15.1546	69.9012	5.40866	50.9795	0.76356	0.234304	0.89122	13.3181	7.97381	28.8306	22.4843	0.545076	5.26762	0.214868	0.218251	5.20385	10.2989	8.29716	2.83996	2.61895	1.79992	13.9403	11.3047	4.92182	6.02104	0.839229	13.5095	6.09388
LUAD (n = 48)	0.111925	0.465447	0.0463006	13.978	0.012174	0.031554	14.6986	10.6176	1.24922	0.321166	0.387221	0.123521	0.032432	0.093534	9.79123	0.13167	0.154218	1.1241	9.71705	5.47979	0.137729	0.36168	0.160951	0.17246	0.114829	0.2638	0.194629	0.818411	0.441719	2.20644	0.037989	0.03193	1.50319	0.0271916	0.527264	0.015593	12.871	0.277893	0.028902	1.17787	4.93947	5.02335	4.87688	1.06419	0.712828	0.135853	12.2492	2.93578
Sarcoidosis (n = 21)	0.770325	3.36576	0.432521	20.2184	0.103464	0.275648	0.00842562	0.349983	0.400964	1.77348	0.222203	0.007859	0.041737	5.50758	1.77163	0.217083	0.402642	3.94422	0.176768	0.186476	0.383522
Figure 4d
	Cathepsin K expression (fold)
	NC	TB	LUAD	Sarcoidosis
Replicate 1	0.497658	13.2804	5.42974	2.40164
Replicate 2	1.00585	9.19321	2.85421	0.795667
Replicate 3	1.14461	11.2225	3.85421	0.984778
Replicate 4	1.35187	7.88817	4.23126	1.32845
Mean	1	10.3961	4.09236	1.37763
S.E.M.	0.181914	1.18106	0.532103	0.358704
Figure 4e
	MMP8 expression (fold)
	NC	TB	LUAD	Sarcoidosis
Replicate 1	0.972702	22.169	1.54055	1.42741
Replicate 2	1.11145	16.1981	1.64535	1.52578
Replicate 3	1.14213	19.0088	1.24106	1.24365
Replicate 4	0.773717	14.1532	2.48325	1.83079
Mean	1	17.8823	1.72755	1.50691
S.E.M.	0.0839503	1.74135	0.266064	0.122774
Figure 5f
	BRCA1 mRNA (log2 fold change)
	Sample 1	Sample 2	Sample 3	Sample 4	Sample 5	Sample 6	Sample 7	Sample 8	Sample 9	Sample 10	Sample 11	Sample 12	Sample 13	Sample 14	Sample 15	Sample 16	Sample 17	Sample 18	Sample 19	Sample 20	Sample 21	Sample 22	Sample 23	Sample 24	Sample 25	Sample 26	Sample 27	Sample 28	Sample 29	Sample 30	Sample 31	Sample 32	Sample 33	Sample 34	Sample 35	Sample 36	Sample 37	Sample 38	Sample 39	Sample 40	Sample 41	Sample 42	Sample 43	Sample 44	Sample 45	Sample 46	Sample 47	Sample 48
NC (n = 40)	0.523802	0.277571	1.19362	0.536965	0.244132	0.798858	1.85326	4.81292	0.608129	0.600651	0.447243	0.429427	0.317616	0.358102	0.60562	0.291663	0.622922	0.662583	0.349643	0.749876	0.284482	4.20025	0.546967	0.526118	3.14343	0.659931	1.21733	0.332695	1.04742	0.473962	0.802408	0.495242	0.309455	0.637792	0.34448	2.2451	0.386954	1.74515	3.94299	0.373251
TB (n = 35)	0.515818	1.44535	4.34333	0.262852	0.332968	0.209175	1.05263	0.508436	0.703581	2.46814	0.906467	5.1803	4.19175	5.26688	3.24464	5.69852	3.73558	0.929951	1.45519	1.22479	0.097148	0.365607	1.5193	2.43388	0.389633	0.219132	0.751878	6.64608	1.28456	0.729729	1.73978	0.424487	0.774654	0.702472	1.24143
LUAD (n = 48)	7.06705	6.32588	3.38532	7.04916	7.20637	5.57052	6.63659	2.80269	12.5136	10.8534	1.30952	5.12899	8.96766	6.38707	7.58565	11.6999	8.44919	4.44581	10.524	12.6042	8.69928	10.0223	9.28474	8.01187	0.48234	9.07483	2.10229	6.86643	6.56378	2.93248	2.46632	4.87299	3.05722	7.12758	10.3824	11.1747	13.4274	1.45434	4.58383	8.85244	3.33767	1.32804	9.23255	13.8966	15.0739	8.11211	4.69292	10.1087
Sarcoidosis (n = 21)	0.524642	5.89408	0.391508	0.26263	1.6023	0.625804	2.22569	0.981516	0.32895	0.13985	0.348514	1.59241	3.25004	0.255663	2.89137	0.805443	3.27839	0.382626	0.393304	0.822496	5.96312
Figure 5g
	PCNA mRNA (log2 fold change)
	Sample 1	Sample 2	Sample 3	Sample 4	Sample 5	Sample 6	Sample 7	Sample 8	Sample 9	Sample 10	Sample 11	Sample 12	Sample 13	Sample 14	Sample 15	Sample 16	Sample 17	Sample 18	Sample 19	Sample 20	Sample 21	Sample 22	Sample 23	Sample 24	Sample 25	Sample 26	Sample 27	Sample 28	Sample 29	Sample 30	Sample 31	Sample 32	Sample 33	Sample 34	Sample 35	Sample 36	Sample 37	Sample 38	Sample 39	Sample 40	Sample 41	Sample 42	Sample 43	Sample 44	Sample 45	Sample 46	Sample 47	Sample 48
NC (n = 40)	0.466755	0.400548	1.06329	0.461758	0.282547	1.13373	0.537382	3.76786	0.326742	0.488141	0.648157	1.40874	0.491143	0.469355	1.35739	0.444912	0.606806	0.700105	0.565321	0.88933	0.644382	2.6965	1.34234	1.00122	1.96548	1.0283	1.06374	0.28053	1.70356	0.392012	2.03093	0.963658	0.435094	0.366417	0.512664	2.25433	0.48099	3.16626	0.632825	0.528745
TB (n = 35)	0.121357	1.62945	1.33679	2.62596	0.545706	0.307047	2.42899	1.00808	1.85702	0.378985	1.22117	3.49429	0.513891	2.88265	4.08393	2.87157	0.174735	0.045033	0.420489	1.15252	2.27518	3.06227	1.32132	1.21793	3.34261	3.19472	3.77282	2.09038	3.33217	0.305414	0.095501	3.72779	2.51785	0.185497	0.654984
LUAD (n = 48)	7.9306	13.7399	3.71088	18.7924	2.34962	14.4549	6.62186	18.8638	13.1351	13.4039	4.39771	1.85145	9.28751	5.26265	6.46022	8.57415	6.75116	7.0122	3.05746	3.43385	12.7991	25.2277	22.2902	19.2721	7.58387	3.55965	3.85801	3.17647	3.61628	2.49647	2.56481	2.9019	3.86982	3.26071	2.13398	3.22616	4.68853	4.788	2.1926	1.13735	17.7865	6.7631	4.05472	11.2029	10.8257	4.56111	7.50024	7.40958
Sarcoidosis (n = 21)	1.46805	2.22175	0.57319	4.37559	1.84112	2.25708	0.806969	0.366562	1.42951	0.306965	0.17187	2.39567	2.92248	0.320042	3.44191	0.669009	0.607096	0.675432	0.914408	0.974057	2.93302
Figure 5i
	BRCA1 expression (fold)
	NC	TB	LUAD	Sarcoidosis
Replicate 1	0.958925	2.25243	13.6674	1.3423
Replicate 2	0.924073	1.77346	15.4468	1.648
Replicate 3	1.00124	1.82176	14.0408	1.32039
Replicate 4	1.11576	2.5402	12.8763	1.32387
Mean	1	2.09696	14.0078	1.40864
S.E.M.	0.0416869	0.182807	0.5376	0.0799305
Figure 5j
	PCNA expression (fold)
	NC	TB	LUAD	Sarcoidosis
Replicate 1	0.977999	2.5039	13.099	1.99539
Replicate 2	1.10007	2.20546	11.9219	2.66962
Replicate 3	0.909155	2.37261	11.0206	1.956
Replicate 4	1.01277	2.72605	13.1813	1.70405
Mean	1	2.452	12.3057	2.08126
S.E.M.	0.0397012	0.109878	0.515985	0.206464

## Sheet: Source Data_Fig. 6
Statistical Source Data to Fig. 6
Figure 6d
	p-SMAD1/5/9 expression (fold)
	NC	TB-7	TB-3
Replicate 1	0.939936	4.96653	9.06373
Replicate 2	1.33517	5.67446	12.3851
Replicate 3	0.820724	3.74599	9.94865
Replicate 4	0.904172	3.99083	7.82393
Mean	1	4.59445	9.80536
S.E.M.	0.11448	0.446198	0.964013
Figure 6e
	RUNX2 expression (fold)
	NC	TB-7	TB-3
Replicate 1	0.930435	6.07935	15.5
Replicate 2	0.991304	5.50326	15.0543
Replicate 3	1.14783	4.4837	13.1793
Replicate 4	0.930435	7.36848	14.1467
Mean	1	5.8587	14.4701
S.E.M.	0.0513215	0.60174	0.514185
Figure 6h
	Bacterial survival (%)
Time (h)	0						24						48
	Replicate 1	Replicate 2	Replicate 3	Replicate 4	Mean	S.E.M.	Replicate 1	Replicate 2	Replicate 3	Replicate 4	Mean	S.E.M.	Replicate 1	Replicate 2	Replicate 3	Replicate 4	Mean	S.E.M.
Control	104	99.6	106	90.2	99.95	3.51414	96.7	101	105	102	101.175	1.71677	111	108	95.3	103	104.325	3.43108
LDN-193189	99.8	96.9	106	96.9	99.9	2.14515	136	131	140	139	136.5	2.02073	170	169	153	140	158	7.15309
K02288	102	107	90.6	100	99.9	3.43171	127	125	133	122	126.75	2.32289	134	147	150	137	142	3.85141
Galunisertib	94	94.8	110	101	99.95	3.69718	81.3	84.5	92.4	94.8	88.25	3.19492	83.7	85.3	79.7	78.9	81.9	1.54488
Figure 6i
	TNF (pg/ml)
	Control					LDN-193189
Time (h)	Replicate 1	Replicate 2	Replicate 3	Mean	S.E.M.	Replicate 1	Replicate 2	Replicate 3	Mean	S.E.M.
0	107.609	107.609	62.5024	92.5732	15.0354	95.9273	101.765	72.6468	90.113	8.89421
2	110.533	132.506	122.243	121.761	6.34784	120.778	117.849	88.6396	109.089	10.2595
4	474.792	501.844	518.39	498.342	12.7069	357.914	331.035	269.965	319.638	26.0204
8	667.705	670.728	679.8	672.744	3.6341	398.303	342.977	308.666	349.982	26.1118
24	917.889	931.575	931.575	927.013	4.56203	590.698	583.158	557.535	577.131	10.0365
48	1913.71	1973.84	2154.4	2013.98	72.3232	1213.66	1131.18	1071.68	1138.84	41.1629
Figure 6j
	iNOS (pg/ 106 cells)
	Control					LDN-193189
Time (h)	Replicate 1	Replicate 2	Replicate 3	Mean	S.E.M.	Replicate 1	Replicate 2	Replicate 3	Mean	S.E.M.
0	2.66871	0	2.66871	1.77914	0.88957	2.66871	2.66871	2.66871	2.66871	0
2	2.66871	0	11.7325	4.8004	3.55063	2.66871	2.66871	5.59559	3.64434	0.975626
4	8.62854	5.59559	14.8903	9.70482	2.7366	2.66871	24.6	18.0918	15.1202	6.50303
8	51.5798	27.898	44.7235	41.4004	7.03535	11.7325	31.2212	18.0918	20.3485	5.73793
24	93.7735	72.4781	72.4781	79.5766	7.09844	21.33	24.6	27.898	24.6093	1.89603
48	129.94	159.357	140.927	143.408	8.58221	72.4781	58.4949	61.9725	64.3152	4.20314
Figure 6m
	Alp mRNA (fold)
Time (h)	0						14
	Replicate 1	Replicate 2	Replicate 3	Replicate 4	Mean	S.E.M.	Replicate 1	Replicate 2	Replicate 3	Replicate 4	Mean	S.E.M.
Control	1.03967	1.02891	0.971615	0.959805	1	0.0200641	1.84703	1.6169	1.80841	2.36807	1.9101	0.160733
CM	1.01998	0.778105	0.9804	0.953469	0.932987	0.0534032	3.91558	4.23348	4.5686	3.47072	4.04709	0.233847
Mtb-CM	0.739277	0.720476	0.899154	1.13712	0.874006	0.0964295	16.2658	16.9247	15.5266	16.5992	16.3291	0.299411
LDN-Mtb-CM	0.8616	0.81697	0.792896	1.10418	0.893911	0.0715193	4.33896	6.56769	7.07399	5.64786	5.90713	0.600297
Figure 6n
	Bglap mRNA (fold)
Time (h)	0						14
	Replicate 1	Replicate 2	Replicate 3	Replicate 4	Mean	S.E.M.	Replicate 1	Replicate 2	Replicate 3	Replicate 4	Mean	S.E.M.
Control	1.11464	1.01523	0.968347	0.901784	1	0.0447416	1.32178	1.69565	1.6488	1.93773	1.65099	0.126689
CM	0.93839	0.960468	1.18376	0.822188	0.976201	0.0755404	2.01656	2.07499	2.19732	1.84153	2.0326	0.0739913
Mtb-CM	0.748798	1.1677	1.19254	1.39118	1.12506	0.13502	8.37705	10.5949	8.08427	8.9934	9.0124	0.560483
LDN-Mtb-CM	0.716356	0.717804	0.969937	1.02017	0.856067	0.0808972	2.5465	2.67538	2.4993	3.1763	2.72437	0.155172
Figure 6o
	Runx2 mRNA (fold)
Time (h)	0						14
	Replicate 1	Replicate 2	Replicate 3	Replicate 4	Mean	S.E.M.	Replicate 1	Replicate 2	Replicate 3	Replicate 4	Mean	S.E.M.
Control	1.10039	0.98424	1.04121	0.874157	1	0.0481852	1.42513	1.56798	1.08856	1.88888	1.49264	0.165964
CM	1.25015	1.15083	0.88076	0.421542	0.925822	0.185326	2.45208	2.1438	1.78478	1.66272	2.01084	0.17904
Mtb-CM	1.23258	1.37042	0.909555	0.62947	1.03551	0.166267	4.71028	5.32734	5.03153	4.75725	4.9566	0.142442
LDN-Mtb-CM	1.02326	1.07364	1.05354	0.444092	0.898631	0.151866	2.52343	2.38547	2.17631	1.97027	2.26387	0.121116

## Sheet: Source Data_Supp. Fig. 1
Statistical Source Data to Supplementary Fig. 1
Supplementary Fig. 1a
	MKI67 mRNA (fold)
Time (h)	0	2	4	8	24	48
Replicate 1	1.14455	0.80273	0.991135	1.44888	2.00831	2.76385
Replicate 2	0.894925	0.757116	1.01958	1.03412	2.46442	3.09761
Replicate 3	0.927935	0.600189	0.983668	1.2478	2.2235	2.98371
Replicate 4	1.03259	1.07478	1.37861	1.62784	2.18061	2.33404
Mean	1	0.808705	1.09325	1.33966	2.21921	2.7948
S.E.M.	0.0564152	0.0987312	0.0954354	0.128054	0.0940364	0.168482
Supplementary Fig. 1c
	Cell viability (OD450 value)
Time (h)	0					24					48
	Replicate 1	Replicate 2	Replicate 3	Mean	S.E.M.	Replicate 1	Replicate 2	Replicate 3	Mean	S.E.M.	Replicate 1	Replicate 2	Replicate 3	Mean	S.E.M.
NC siRNA, non-infected	0.145	0.144	0.142	0.143667	0.000881917	0.31	0.285	0.277	0.290667	0.0099387	0.539	0.543	0.562	0.548	0.0070946
NC siRNA, Mtb-infected	0.142	0.148	0.139	0.143	0.00264575	0.369	0.371	0.389	0.376333	0.00635959	0.662	0.645	0.65	0.652333	0.00504425
MKI67 siRNA, non-infected	0.139	0.146	0.147	0.144	0.00251661	0.282	0.266	0.242	0.263333	0.0116237	0.492	0.472	0.509	0.491	0.0106927
MKI67 siRNA, Mtb-infected	0.144	0.142	0.136	0.140667	0.0024037	0.338	0.306	0.356	0.333333	0.0146211	0.593	0.565	0.559	0.572333	0.0104775
Supplementary Fig. 1d
	Cell viability (OD450 value)
	Non-infected					WT Mtb					ΔPtpA					ΔPtpA:PtpA
	Replicate 1	Replicate 2	Replicate 3	Mean	S.E.M.	Replicate 1	Replicate 2	Replicate 3	Mean	S.E.M.	Replicate 1	Replicate 2	Replicate 3	Mean	S.E.M.	Replicate 1	Replicate 2	Replicate 3	Mean	S.E.M.
NC siRNA	0.502	0.485	0.495	0.494	0.00493288	0.68	0.668	0.641	0.663	0.0115326	0.601	0.559	0.539	0.566333	0.0182696	0.688	0.68	0.63	0.666	0.0181475
MKI67 siRNA	0.43	0.446	0.42	0.432	0.00757188	0.522	0.531	0.509	0.520667	0.00638575	0.479	0.488	0.476	0.481	0.00360555	0.533	0.54	0.513	0.528667	0.00808977
Supplementary Fig. 1f
	% of EdU-positive cells
	Non-infected							WT Mtb							ΔPtpA							ΔPtpA:PtpA
	Replicate 1	Replicate 2	Replicate 3	Replicate 4	Replicate 5	Mean	S.E.M.	Replicate 1	Replicate 2	Replicate 3	Replicate 4	Replicate 5	Mean	S.E.M.	Replicate 1	Replicate 2	Replicate 3	Replicate 4	Replicate 5	Mean	S.E.M.	Replicate 1	Replicate 2	Replicate 3	Replicate 4	Replicate 5	Mean	S.E.M.
NC siRNA	42.2222	44	31.9149	34.6154	32	36.9505	2.57686	70.1923	69.4737	64.3564	65.9341	61.7978	66.3509	1.57148	42.6471	46.4789	49.3827	51.282	54.1667	48.7915	1.98176	59.0909	61.7978	65.3465	67.8161	61.0526	63.0208	1.56872
MKI67 siRNA	31.1111	27.5	24.4898	24.2424	21.6667	25.802	1.61748	45.8333	38.5714	36.2319	41.4286	36	39.613	1.83793	38.4615	32.3077	33.7662	31.4286	34.6154	34.1159	1.21958	40.5063	40.2439	36	37.5	42.8571	39.4215	1.20531
Supplementary Fig. 1h
	Cells per field (migration)
	Non-infected						WT Mtb						ΔPtpA						ΔPtpA:PtpA
	Replicate 1	Replicate 2	Replicate 3	Replicate 4	Mean	S.E.M.	Replicate 1	Replicate 2	Replicate 3	Replicate 4	Mean	S.E.M.	Replicate 1	Replicate 2	Replicate 3	Replicate 4	Mean	S.E.M.	Replicate 1	Replicate 2	Replicate 3	Replicate 4	Mean	S.E.M.
NC siRNA	125	155	144	139	140.75	6.22328	352	342	338	322	338.5	6.23832	210	224	235	208	219.25	6.34265	315	326	350	327	329.5	7.35414
MKI67 siRNA	109	112	120	117	114.5	2.46644	170	162	188	175	173.75	5.45245	136	150	161	140	146.75	5.58831	170	177	181	160	172	4.60072
Supplementary Fig. 1j
	Cells per field (invasion)
	Non-infected						WT Mtb						ΔPtpA						ΔPtpA:PtpA
	Replicate 1	Replicate 2	Replicate 3	Replicate 4	Mean	S.E.M.	Replicate 1	Replicate 2	Replicate 3	Replicate 4	Mean	S.E.M.	Replicate 1	Replicate 2	Replicate 3	Replicate 4	Mean	S.E.M.	Replicate 1	Replicate 2	Replicate 3	Replicate 4	Mean	S.E.M.
NC siRNA	112	120	99	133	116	7.12975	240	225	216	198	219.75	8.77852	144	166	157	150	154.25	4.73242	211	208	188	220	206.75	6.75
MKI67 siRNA	67	89	92	85	83.25	5.6032	118	133	141	129	130.25	4.78496	101	125	115	110	112.75	5.00625	139	142	127	132	135	3.39116

## Sheet: Source Data_Supp. Fig. 4
Statistical Source Data to Supplementary Fig. 4
	MMP1 mRNA (log2 fold change)
	Sample 1	Sample 2	Sample 3	Sample 4	Sample 5	Sample 6	Sample 7	Sample 8	Sample 9	Sample 10	Sample 11	Sample 12	Sample 13	Sample 14	Sample 15	Sample 16	Sample 17	Sample 18	Sample 19	Sample 20	Sample 21	Sample 22	Sample 23	Sample 24	Sample 25	Sample 26	Sample 27	Sample 28	Sample 29	Sample 30	Sample 31	Sample 32	Sample 33	Sample 34	Sample 35	Sample 36	Sample 37	Sample 38	Sample 39	Sample 40	Sample 41	Sample 42	Sample 43	Sample 44	Sample 45	Sample 46	Sample 47	Sample 48
NC (n = 40)	0.364916	0.00311912	0.199665	0.443386	0.019338	0.08115	2.72706	0.030225	0.003924	0.120636	0.0892213	5.47307	0.560983	0.273899	0.682451	0.025622	0.019843	0.782621	0.026662	0.036895	1.01288	0.132061	0.013042	0.834655	0.322326	0.00707455	0.493388	0.662596	0.004933	0.928753	1.3473	0.047453	0.19997	10.9617	0.00405268	0.027107	0.154602	0.311934	8.87925	1.69028
TB (n = 35)	29.2492	3.87081	7.06678	3.74721	6.90126	2.42982	22.9069	2.17595	25.4086	5.538	7.68045	2.78771	11.8846	1.26702	0.482941	3.0947	18.9836	0.88795	11.4274	0.122264	11.8954	16.3036	10.6563	11.9412	7.15625	0.330535	7.69548	1.28554	0.007206	0.444669	16.9653	9.14385	11.4525	29.7692	5.98063
LUAD (n = 48)	3.4864	24.0793	14.3424	3.35789	1.99918	18.9516	36.1581	22.1125	3.41767	0.548945	11.8853	1.61065	6.35689	5.69893	2.20472	18.8946	1.8619	3.98757	25.9012	26.5234	7.21472	1.92843	22.135	0.851605	16.5459	18.5562	25.7482	12.5476	36.2146	22.1266	9.37128	26.5553	7.73758	10.1247	13.4299	1.58559	2.52044	17.5161	24.4261	13.0807	7.09369	14.5366	0.146296	9.70979	11.0577	7.71172	18.2377	1.93896
Sarcoidosis (n = 21)	0.900151	2.38022	11.3984	7.32585	2.03718	43.7592	1.88188	17.5126	4.77602	1.08071	16.6601	0.829314	3.03215	4.13971	20.4963	23.9052	2.27927	3.0615	43.0041	46.063	16.3054
	MMP2 mRNA (log2 fold change)
	Sample 1	Sample 2	Sample 3	Sample 4	Sample 5	Sample 6	Sample 7	Sample 8	Sample 9	Sample 10	Sample 11	Sample 12	Sample 13	Sample 14	Sample 15	Sample 16	Sample 17	Sample 18	Sample 19	Sample 20	Sample 21	Sample 22	Sample 23	Sample 24	Sample 25	Sample 26	Sample 27	Sample 28	Sample 29	Sample 30	Sample 31	Sample 32	Sample 33	Sample 34	Sample 35	Sample 36	Sample 37	Sample 38	Sample 39	Sample 40	Sample 41	Sample 42	Sample 43	Sample 44	Sample 45	Sample 46	Sample 47	Sample 48
NC (n = 40)	1.89343	1.16103	2.42024	1.75475	0.506637	1.26406	2.27243	1.12955	1.3215	1.01314	0.969682	1.71052	1.26855	0.573556	0.703859	1.82428	0.977767	1.23662	2.05468	0.87673	0.368586	1.99379	0.867235	1.69224	0.209925	1.19592	0.652017	0.457962	0.501253	0.630039	0.658598	0.34038	0.482324	0.442894	0.418626	0.464099	0.594847	0.263851	0.504464	0.327942
TB (n = 35)	4.81783	2.39968	0.76653	0.544091	0.185977	0.088548	1.41285	0.439071	0.738026	2.22608	0.786362	0.578968	4.66789	0.754096	19.4154	1.20469	0.708286	0.932504	2.97999	5.91893	4.48464	1.32164	6.09514	15.5295	2.88501	6.35766	0.797259	0.508843	4.78005	22.0679	4.15212	2.18314	5.91613	10.5133	2.52051
LUAD (n = 48)	6.91072	3.86058	0.958246	27.6247	3.63055	1.31785	0.656776	2.60475	2.64622	2.83652	2.83644	2.03327	4.3114	1.53943	2.29145	0.52687	4.05287	1.56428	12.4146	4.05249	3.06519	5.34536	1.39556	1.64471	0.560845	2.59804	1.85782	3.4713	1.38912	4.55018	1.05271	0.955048	2.90092	0.579123	2.8071	0.184519	0.37995	5.53425	0.400706	3.26193	1.06166	3.62732	5.57237	1.0953	1.58726	0.322591	15.451	4.41639
Sarcoidosis (n = 21)	15.8298	0.41758	0.645509	1.15691	2.25844	1.87188	1.29577	2.44988	3.25888	0.243224	2.10556	2.32994	0.568325	0.550057	2.69826	3.42099	3.4596	6.36419	1.32568	0.258332	2.20105
	MMP3 mRNA (log2 fold change)
	Sample 1	Sample 2	Sample 3	Sample 4	Sample 5	Sample 6	Sample 7	Sample 8	Sample 9	Sample 10	Sample 11	Sample 12	Sample 13	Sample 14	Sample 15	Sample 16	Sample 17	Sample 18	Sample 19	Sample 20	Sample 21	Sample 22	Sample 23	Sample 24	Sample 25	Sample 26	Sample 27	Sample 28	Sample 29	Sample 30	Sample 31	Sample 32	Sample 33	Sample 34	Sample 35	Sample 36	Sample 37	Sample 38	Sample 39	Sample 40	Sample 41	Sample 42	Sample 43	Sample 44	Sample 45	Sample 46	Sample 47	Sample 48
NC (n = 40)	0.003177	0.013163	0.117115	0.563949	0.04741	0.013602	1.12337	0.062377	0.163796	0.003604	0.360955	6.784	0.417812	0.01424	0.003301	0.088642	0.018759	0.902324	0.208475	0.007738	0.021939	0.195989	0.005469	0.064554	0.012282	0.010046	0.154441	0.113121	3.64377	0.096792	4.07789	0.754621	0.217233	1.20892	0.189255	0.14356	0.094689	1.76136	15.8781	0.438194
TB (n = 35)	21.0107	35.9244	1.24994	0.994705	1.03876	1.21374	17.4412	0.225411	30.8339	6.03289	22.8509	0.465663	8.19771	0.325957	10.6923	9.4626	30.7238	0.170222	28.8704	18.5168	11.6437	33.3271	4.06597	0.731351	5.29136	22.7972	0.397347	2.69536	29.3999	2.61116	14.8245	10.3591	21.086	5.56378	0.379919
LUAD (n = 48)	0.970127	2.8314	0.311069	1.36322	0.493031	0.013201	4.39085	0.834768	0.013631	0.00457773	20.9245	0.011218	0.003619	0.019235	39.6633	1.43542	5.68474	11.7905	19.5865	10.7408	4.18952	0.099823	10.4173	4.35515	6.84613	4.86617	0.936802	50.2136	0.547488	11.7926	0.577894	0.932571	23.4724	0.546425	37.4143	0.04539	9.90733	7.49945	23.0654	15.8362	0.115413	1.64512	8.94242	0.628387	0.117687	0.513456	1.55093	0.029014
Sarcoidosis (n = 21)	4.84434	0.165422	1.5871	2.90903	0.054745	0.748648	2.88459	39.1242	4.1115	0.045488	0.24399	0.727154	3.65052	8.03172	8.76263	14.4482	1.7594	14.746	14.2504	0.219427	10.8609
	MMP7 mRNA (log2 fold change)
	Sample 1	Sample 2	Sample 3	Sample 4	Sample 5	Sample 6	Sample 7	Sample 8	Sample 9	Sample 10	Sample 11	Sample 12	Sample 13	Sample 14	Sample 15	Sample 16	Sample 17	Sample 18	Sample 19	Sample 20	Sample 21	Sample 22	Sample 23	Sample 24	Sample 25	Sample 26	Sample 27	Sample 28	Sample 29	Sample 30	Sample 31	Sample 32	Sample 33	Sample 34	Sample 35	Sample 36	Sample 37	Sample 38	Sample 39	Sample 40	Sample 41	Sample 42	Sample 43	Sample 44	Sample 45	Sample 46	Sample 47	Sample 48
NC (n = 40)	0.155563	0.114131	1.0491	0.133256	0.986208	0.134311	1.40423	0.052914	0.155169	0.385707	0.048732	0.228403	0.159095	0.315836	0.104951	0.098517	0.255978	1.89266	0.083142	0.128535	0.144617	0.253269	0.083789	0.065782	0.097813	0.15184	0.460985	0.789771	0.404639	6.35595	1.01552	2.8933	0.504847	10.5646	0.288253	1.08427	2.32796	0.347681	3.293	0.985685
TB (n = 35)	1.04864	0.078826	1.36384	0.176063	0.274132	6.72014	1.68312	0.27567	4.25471	0.126246	0.193422	3.05831	0.725622	0.17574	0.000408	0.10906	7.68107	0.116902	0.002273	13.0739	2.35376	8.18553	0.053175	0.300734	0.536227	0.009271	0.148327	0.058023	0.002789	0.000344	0.281262	0.430137	0.000999	4.8e-05	0.147458
LUAD (n = 48)	0.361973	0.489989	0.75197	4.58362	0.872189	1.19704	0.987034	0.657439	0.121546	0.343395	0.036137	0.006927	0.096965	1.4309	2.11333	0.011244	0.284008	0.778155	2.15407	1.62405	0.199877	0.487948	0.439295	0.3641	0.758619	0.670834	0.937564	0.006083	1.64546	0.196412	1.28993	0.87967	0.552105	0.765409	0.0674729	0.083759	16.482	6.42692	0.351044	1.15403	1.0697	0.0410632	0.0935904	0.322682	0.94773	0.05213	6.23802	0.310577
Sarcoidosis (n = 21)	0.001241	0.012694	0.323752	0.06572	0.262421	0.640187	0.397987	0.451287	0.193972	0.215372	0.64642	1.51847	0.013848	0.05146	0.365259	0.110245	2.68554	1.18943	0.059391	0.021047	3.57271
	MMP9 mRNA (log2 fold change)
	Sample 1	Sample 2	Sample 3	Sample 4	Sample 5	Sample 6	Sample 7	Sample 8	Sample 9	Sample 10	Sample 11	Sample 12	Sample 13	Sample 14	Sample 15	Sample 16	Sample 17	Sample 18	Sample 19	Sample 20	Sample 21	Sample 22	Sample 23	Sample 24	Sample 25	Sample 26	Sample 27	Sample 28	Sample 29	Sample 30	Sample 31	Sample 32	Sample 33	Sample 34	Sample 35	Sample 36	Sample 37	Sample 38	Sample 39	Sample 40	Sample 41	Sample 42	Sample 43	Sample 44	Sample 45	Sample 46	Sample 47	Sample 48
NC (n = 40)	0.418105	0.219284	0.138451	0.139254	2.2575	0.002107	0.420975	0.778819	0.015148	0.24652	0.455877	0.243646	0.085486	0.832977	1.2596	0.091061	0.024903	0.630059	0.070292	0.125128	0.028605	0.463032	0.611298	1.93778	0.377697	0.07716	12.9839	0.986669	0.058281	0.420207	0.154458	3.21076	0.112823	3.25076	3.14962	0.008742	0.286961	2.26162	1.10105	0.063398
TB (n = 35)	0.932866	0.114461	39.488	4.52519	38.2193	3.13494	55.7328	0.23268	15.5018	0.133404	11.3115	4.77862	7.4997	6.97997	0.000627	2.53483	7.55645	9.65662	0.00184007	0.356579	7.15752	14.3322	39.4648	0.01132	11.3611	1.23872	0.0522294	1.59728	0.842931	0.060241	13.0856	3.51451	0.390582	0.00108395	0.0209909
LUAD (n = 48)	0.026529	30.1704	14.5414	4.41797	47.8225	8.66724	28.5434	0.866549	1.45182	0.0357992	24.3988	0.013626	0.053457	0.055925	16.9051	5.63688	4.72734	1.0656	16.1596	35.7985	0.139214	0.034142	4.82413	0.793961	20.5603	3.6941	0.874255	0.154911	5.79733	21.0735	9.57501	8.24654	14.324	6.15184	38.3662	9.70936	2.05141	0.809986	27.5352	43.4547	0.458954	19.6984	12.1239	11.1777	0.455831	1.02301	3.69476	11.9463
Sarcoidosis (n = 21)	25.9888	44.0597	9.40369	5.63049	7.85965	9.7817	13.6519	8.01941	12.0009	13.2195	7.88655	22.349	34.897	27.1478	1.45815	22.8179	12.0322	13.7123	37.4031	19.8305	5.6838
	MMP10 mRNA (log2 fold change)
	Sample 1	Sample 2	Sample 3	Sample 4	Sample 5	Sample 6	Sample 7	Sample 8	Sample 9	Sample 10	Sample 11	Sample 12	Sample 13	Sample 14	Sample 15	Sample 16	Sample 17	Sample 18	Sample 19	Sample 20	Sample 21	Sample 22	Sample 23	Sample 24	Sample 25	Sample 26	Sample 27	Sample 28	Sample 29	Sample 30	Sample 31	Sample 32	Sample 33	Sample 34	Sample 35	Sample 36	Sample 37	Sample 38	Sample 39	Sample 40	Sample 41	Sample 42	Sample 43	Sample 44	Sample 45	Sample 46	Sample 47	Sample 48
NC (n = 40)	0.242912	0.42603	0.535983	1.84882	0.253908	0.207119	0.326131	0.098358	0.053212	0.131913	0.08552	1.69344	0.651339	0.558411	1.48024	0.146751	0.114395	0.267285	0.080455	0.105701	1.24146	0.063398	0.061024	0.085204	0.640989	0.028903	1.37058	0.939381	3.43973	2.70807	1.39913	5.15613	0.530438	0.398262	1.65377	1.62939	0.820718	3.71335	2.59737	2.21478
TB (n = 35)	1.57882	2.6326	6.76678	2.94381	40.2593	1.86322	0.056449	5.12626	10.7912	4.67925	6.77795	3.51237	0.081227	0.579802	0.110921	0.249711	7.79494	2.63866	0.238663	0.254219	0.772693	9.68494	0.744981	0.004709	0.69072	0.823199	0.0171776	0.16146	1.44736	0.234909	0.529664	8.54218	0.067946	0.103211	0.331947
LUAD (n = 48)	3.26185	13.4045	0.485474	4.3315	1.83344	0.130097	17.431	17.6147	1.18889	1.07658	0.568741	1.35669	3.47825	18.7661	23.1647	0.637387	0.141103	2.86957	47.1353	4.09161	8.17761	0.597585	12.8205	0.95577	2.22198	2.3451	29.1568	0.445673	21.1175	2.83611	0.056843	0.038395	37.3987	0.189756	11.7335	2.63495	2.63982	0.338795	21.2279	12.2145	4.57177	0.756367	0.442023	12.8274	11.357	1.99152	8.61436	0.995674
Sarcoidosis (n = 21)	12.0576	2.35177	0.109195	15.826	0.622693	0.151631	10.2566	0.2028	12.5797	0.256106	1.97346	0.72905	0.579377	0.089598	0.0733595	0.338589	7.57895	0.711336	1.55382	0.956332	0.046816
	MMP11 mRNA (log2 fold change)
	Sample 1	Sample 2	Sample 3	Sample 4	Sample 5	Sample 6	Sample 7	Sample 8	Sample 9	Sample 10	Sample 11	Sample 12	Sample 13	Sample 14	Sample 15	Sample 16	Sample 17	Sample 18	Sample 19	Sample 20	Sample 21	Sample 22	Sample 23	Sample 24	Sample 25	Sample 26	Sample 27	Sample 28	Sample 29	Sample 30	Sample 31	Sample 32	Sample 33	Sample 34	Sample 35	Sample 36	Sample 37	Sample 38	Sample 39	Sample 40	Sample 41	Sample 42	Sample 43	Sample 44	Sample 45	Sample 46	Sample 47	Sample 48
NC (n = 40)	0.325811	0.238422	0.511037	0.142722	1.41325	0.354055	5.2378	0.333547	0.219052	0.309882	0.347038	0.374216	0.151489	0.219616	0.273643	0.437165	0.387314	3.60708	0.568543	0.345857	0.166576	0.652819	0.80407	0.479657	0.128399	0.187707	0.744585	0.763377	0.208617	0.246631	0.047491	5.30136	5.66367	5.02097	0.401254	1.23419	0.819307	0.133779	0.621393	0.576621
TB (n = 35)	4.84046	6.43407	2.63313	2.81288	43.5995	0.048282	33.8814	0.002961	21.8107	1.84734	4.53406	3.75251	3.0703	0.989372	13.7827	0.418909	2.36504	5.0306	1.08209	5.41198	5.68438	5.52312	13.9824	6.40708	8.27442	3.4859	0.337319	0.067006	2.41878	13.2118	19.4106	3.22767	4.8992	5.55184	0.579961
LUAD (n = 48)	1.51309	9.28921	0.269887	0.004644	2.66873	1.10045	0.754493	6.67299	0.110509	0.0259169	42.4861	0.034718	0.107384	13.9451	11.8921	12.1539	5.10773	0.342902	0.0774439	0.538119	0.071258	0.352628	0.685383	0.022088	6.3815	1.49316	0.350649	36.8622	0.306952	11.0811	12.2878	8.64053	18.9872	4.10595	24.5973	9.61522	2.12293	3.90929	4.34816	13.782	35.8271	12.0442	0.0580411	61.3259	0.285736	20.7093	10.6212	0.036184
Sarcoidosis (n = 21)	13.0058	0.91657	0.61607	9.22959	3.67325	0.969077	2.83569	1.59882	2.32698	19.6401	51.4527	7.34754	0.024072	0.294611	1.33081	5.51073	25.0961	16.2228	0.714368	0.077458	31.0711
	MMP12 mRNA (log2 fold change)
	Sample 1	Sample 2	Sample 3	Sample 4	Sample 5	Sample 6	Sample 7	Sample 8	Sample 9	Sample 10	Sample 11	Sample 12	Sample 13	Sample 14	Sample 15	Sample 16	Sample 17	Sample 18	Sample 19	Sample 20	Sample 21	Sample 22	Sample 23	Sample 24	Sample 25	Sample 26	Sample 27	Sample 28	Sample 29	Sample 30	Sample 31	Sample 32	Sample 33	Sample 34	Sample 35	Sample 36	Sample 37	Sample 38	Sample 39	Sample 40	Sample 41	Sample 42	Sample 43	Sample 44	Sample 45	Sample 46	Sample 47	Sample 48
NC (n = 40)	0.283275	0.222957	0.13874	1.0273	1.05896	0.427542	2.35085	4.90003	0.193477	0.596899	0.158554	1.77907	0.508427	0.230212	0.438037	0.381956	0.210444	4.9996	0.747075	0.36161	0.728391	0.276814	2.51525	2.7635	0.08347	0.21824	0.710342	0.130913	0.560964	0.127905	0.632085	0.859968	1.07138	1.00351	3.83845	0.499279	0.492334	0.167078	1.56866	0.736457
TB (n = 35)	6.90386	25.5131	22.3652	28.7469	51.4223	9.82264	19.9171	18.867	12.8284	5.6088	7.35132	0.165958	30.8298	9.27972	10.2337	10.5846	13.2575	4.95348	1.52233	3.92404	41.4903	24.3365	13.9583	0.111185	36.8944	5.49687	0.725556	1.90798	3.63038	0.091238	36.1028	2.9149	4.42977	4.13636	24.3354
LUAD (n = 48)	4.88313	13.0428	11.3398	0.927099	2.26954	11.1837	20.273	33.7467	1.45788	1.66372	28.4265	0.337827	1.66785	23.1358	33.1737	0.882529	7.92786	5.87153	11.6896	4.46714	2.19369	5.07728	2.89737	0.929963	13.7883	6.19856	4.22104	30.9967	10.8032	19.7567	16.3777	21.5545	16.4077	5.27903	31.5226	7.61002	2.16827	12.4506	6.94701	6.02312	1.89024	14.4861	0.629145	23.7346	15.0252	3.18066	24.3891	2.16683
Sarcoidosis (n = 21)	0.167696	1.76391	9.74913	25.9844	11.365	16.8856	4.68494	32.8606	10.5106	4.54877	5.76539	5.98636	4.38879	26.1444	3.44071	14.7959	5.36541	10.8283	14.7373	8.27683	4.96519
	MMP13 mRNA (log2 fold change)
	Sample 1	Sample 2	Sample 3	Sample 4	Sample 5	Sample 6	Sample 7	Sample 8	Sample 9	Sample 10	Sample 11	Sample 12	Sample 13	Sample 14	Sample 15	Sample 16	Sample 17	Sample 18	Sample 19	Sample 20	Sample 21	Sample 22	Sample 23	Sample 24	Sample 25	Sample 26	Sample 27	Sample 28	Sample 29	Sample 30	Sample 31	Sample 32	Sample 33	Sample 34	Sample 35	Sample 36	Sample 37	Sample 38	Sample 39	Sample 40	Sample 41	Sample 42	Sample 43	Sample 44	Sample 45	Sample 46	Sample 47	Sample 48
NC (n = 40)	0.000109	0.0983857	0.644939	0.028683	7.2157	0.288944	3.26408	0.600186	0.000207	0.0661761	0.038028	0.245306	0.031026	0.016569	0.000135	0.023079	0.047988	4.36178	0.000301664	0.089883	0.023795	0.090296	0.00049	0.614504	0.008034	0.00310629	0.24166	0.00413	0.694875	0.640785	0.64965	7.00571	5.71672	3.41886	0.758357	0.153575	1.15747	0.758878	0.989648	0.007946
TB (n = 35)	0.072867	4.71849	0.0569992	25.5026	15.1524	12.0722	19.36	36.055	18.8843	0.885805	2.08037	0.035225	6.63003	0.102531	0.085106	1.37551	14.3431	2.24859	0.00293554	0.013173	5.24465	9.29145	15.6847	0.000192	19.5678	0.181575	0.127998	0.756281	17.3791	17.5185	10.6191	3.25199	0.022786	0.513574	5.06262
LUAD (n = 48)	22.4845	0.126179	0.423497	31.1733	0.314912	10.5061	5.88639	14.7101	64.2834	0.0241125	16.3245	5.44414	0.014072	7.12498	30.0058	11.4079	31.3597	0.553375	43.9054	19.2114	0.127197	7.69759	15.3484	0.065748	1.35134	1.6003	0.659504	13.2805	0.288514	0.660792	10.5546	10.7826	10.2307	8.84309	13.5024	26.3775	0.82029	9.29199	1.58715	1.66444	8.38906	3.72153	0.131716	6.8971	1.01679	2.75002	24.7083	11.6523
Sarcoidosis (n = 21)	7.10254	13.7399	0.789275	14.0103	43.9016	1.82403	2.039	0.895374	0.178948	7.61081	9.04082	3.52281	0.06464	18.2129	0.157879	3.07981	0.54736	1.79321	0.041154	38.7827	8.59793
	MMP14 mRNA (log2 fold change)
	Sample 1	Sample 2	Sample 3	Sample 4	Sample 5	Sample 6	Sample 7	Sample 8	Sample 9	Sample 10	Sample 11	Sample 12	Sample 13	Sample 14	Sample 15	Sample 16	Sample 17	Sample 18	Sample 19	Sample 20	Sample 21	Sample 22	Sample 23	Sample 24	Sample 25	Sample 26	Sample 27	Sample 28	Sample 29	Sample 30	Sample 31	Sample 32	Sample 33	Sample 34	Sample 35	Sample 36	Sample 37	Sample 38	Sample 39	Sample 40	Sample 41	Sample 42	Sample 43	Sample 44	Sample 45	Sample 46	Sample 47	Sample 48
NC (n = 40)	1.27813	0.906816	1.61487	1.14095	0.840777	1.27015	2.99667	1.34898	1.09964	1.07578	1.16753	1.32638	0.808396	0.998464	1.21704	0.982079	0.868321	2.74635	1.34192	0.605497	0.235841	0.937454	1.01231	2.97158	0.280769	0.794557	0.568943	0.354151	0.819527	0.511481	0.491446	0.884922	0.861524	0.763052	0.500252	0.602451	0.714306	0.270623	0.448815	0.341266
TB (n = 35)	3.63912	0.749488	0.559921	0.667275	9.98145	12.177	14.9793	6.22599	7.29491	1.14398	0.920905	0.326016	3.53169	1.05224	10.5494	0.70698	0.491652	0.81162	0.977389	2.2278	4.81733	0.579951	2.5843	6.8071	2.78107	1.70302	0.868839	0.36491	0.994602	12.3622	5.76605	1.44058	1.68727	5.301	1.5826
LUAD (n = 48)	3.98776	3.89347	4.39382	4.98258	0.989982	1.73757	3.75886	0.421096	0.898966	0.657055	3.8708	0.916142	1.04561	3.52465	0.418735	7.53052	0.889521	1.72318	0.950081	0.731657	0.616571	2.579	3.71988	0.724498	4.49339	1.71288	1.39537	5.36706	1.86515	4.57824	2.80746	2.48352	6.11254	1.77272	5.33452	0.889295	0.737782	7.79092	3.29899	9.10758	3.90381	7.04123	0.859972	2.60066	1.54854	6.0026	1.86845	0.854895
Sarcoidosis (n = 21)	9.91727	0.186115	1.0391	1.20267	1.25167	1.0013	0.88617	2.27213	1.99659	1.23363	2.03114	0.954124	0.289386	0.226502	1.18266	2.79415	5.7842	4.29083	1.47958	0.43308	2.22749
	ADAM12 mRNA (log2 fold change)
	Sample 1	Sample 2	Sample 3	Sample 4	Sample 5	Sample 6	Sample 7	Sample 8	Sample 9	Sample 10	Sample 11	Sample 12	Sample 13	Sample 14	Sample 15	Sample 16	Sample 17	Sample 18	Sample 19	Sample 20	Sample 21	Sample 22	Sample 23	Sample 24	Sample 25	Sample 26	Sample 27	Sample 28	Sample 29	Sample 30	Sample 31	Sample 32	Sample 33	Sample 34	Sample 35	Sample 36	Sample 37	Sample 38	Sample 39	Sample 40	Sample 41	Sample 42	Sample 43	Sample 44	Sample 45	Sample 46	Sample 47	Sample 48
NC (n = 40)	0.611453	0.842113	0.460618	0.436577	1.25289	0.340673	4.25568	0.474084	0.485534	0.447761	0.340603	0.741719	0.258289	0.221047	0.282471	0.402826	0.25993	4.3403	0.54525	0.257967	0.128685	0.606995	0.479469	0.802054	0.238467	0.328891	0.606489	2.68327	1.66394	0.343354	0.479166	0.231724	1.089	1.73584	1.47025	1.06464	1.67037	4.45916	1.78848	0.871971
TB (n = 35)	62.822	4.66237	5.69929	9.16105	11.4231	4.56281	4.64496	0.931426	46.6885	1.89471	46.3461	0.560457	20.339	2.19608	9.44401	3.85769	1.50623	0.863204	3.86396	5.25835	17.7623	2.76203	6.70674	26.6981	4.78613	4.85508	0.339932	2.502	2.2846	12.3764	12.7304	9.51419	2.52572	28.6986	0.344887
LUAD (n = 48)	7.87158	13.8739	8.28247	0.028106	0.487364	6.98708	3.91528	22.2524	14.4768	0.735235	9.18175	0.243657	0.401373	5.13109	5.36798	12.4283	5.21315	3.08834	2.09656	0.521077	0.344654	2.85485	3.36866	0.454169	8.64802	11.5058	10.162	16.2082	3.08021	22.4414	11.5326	7.38145	22.1956	6.43483	13.3285	1.16275	0.237071	14.1044	0.899978	11.2584	0.622483	10.8695	0.206238	6.14237	0.33197	7.0675	14.7639	1.03275
Sarcoidosis (n = 21)	57.9793	0.396188	2.92274	13.382	7.04375	4.26012	3.48195	4.40251	5.10219	1.72521	5.25741	2.56164	4.70276	5.35109	1.6423	3.76006	13.7815	6.84136	39.4681	49.7341	22.9874
	ADAM23 mRNA (log2 fold change)
	Sample 1	Sample 2	Sample 3	Sample 4	Sample 5	Sample 6	Sample 7	Sample 8	Sample 9	Sample 10	Sample 11	Sample 12	Sample 13	Sample 14	Sample 15	Sample 16	Sample 17	Sample 18	Sample 19	Sample 20	Sample 21	Sample 22	Sample 23	Sample 24	Sample 25	Sample 26	Sample 27	Sample 28	Sample 29	Sample 30	Sample 31	Sample 32	Sample 33	Sample 34	Sample 35	Sample 36	Sample 37	Sample 38	Sample 39	Sample 40	Sample 41	Sample 42	Sample 43	Sample 44	Sample 45	Sample 46	Sample 47	Sample 48
NC (n = 40)	0.689768	3.0046	1.15115	0.734143	0.456318	0.546564	2.76358	0.425733	0.739604	1.19058	0.492115	1.38124	0.614019	1.59904	0.197147	0.156936	1.70525	0.285532	0.755619	0.847436	0.608371	0.398306	0.589318	0.488672	0.368612	2.02133	0.289696	1.10738	4.14282	0.90127	0.964584	0.46831	0.638401	2.1121	0.50865	0.981761	0.79667	0.672607	1.48604	0.718739
TB (n = 35)	5.49776	2.94478	1.22245	5.0511	12.83	0.657308	1.2423	0.56729	5.47835	3.80099	2.02055	2.74341	0.254568	0.24025	9.19302	1.54139	4.06709	26.7921	8.75953	1.21429	2.38373	1.01969	7.30119	5.72299	1.78736	4.81815	0.339559	25.3495	4.49021	1.66355	6.2093	4.03906	2.94713	4.54944	4.37186
LUAD (n = 48)	0.368911	3.74064	0.0400242	N.D.	0.242377	0.148679	0.118451	1.36522	0.441112	0.21014	0.0733299	0.548367	0.588142	0.10465	7.57962	8.12488	0.210647	1.38588	28.5699	0.14161	0.180508	0.388008	0.03978	0.135649	0.021003	0.17662	0.265992	0.091481	0.159126	3.68163	0.269885	0.134293	9.9887	0.160084	0.0768269	0.017514	0.544062	0.007637	21.1225	1.61911	0.0562979	0.0544175	0.2996	25.3382	0.059436	20.6763	2.2261	0.166958
Sarcoidosis (n = 21)	11.4764	2.14135	4.01706	3.65469	2.09793	2.69799	0.203814	1.63272	1.33611	0.114658	24.8743	3.37758	4.59133	0.457632	1.10708	2.08615	0.829325	0.496164	5.3082	2.33193	3.44459
	ADAM28 mRNA (log2 fold change)
	Sample 1	Sample 2	Sample 3	Sample 4	Sample 5	Sample 6	Sample 7	Sample 8	Sample 9	Sample 10	Sample 11	Sample 12	Sample 13	Sample 14	Sample 15	Sample 16	Sample 17	Sample 18	Sample 19	Sample 20	Sample 21	Sample 22	Sample 23	Sample 24	Sample 25	Sample 26	Sample 27	Sample 28	Sample 29	Sample 30	Sample 31	Sample 32	Sample 33	Sample 34	Sample 35	Sample 36	Sample 37	Sample 38	Sample 39	Sample 40	Sample 41	Sample 42	Sample 43	Sample 44	Sample 45	Sample 46	Sample 47	Sample 48
NC (n = 40)	0.961425	1.27605	1.45786	0.621673	1.36182	1.63204	2.22104	0.405766	0.571949	1.00307	0.691348	1.08523	0.941206	0.809225	0.35294	0.35894	1.74799	0.625111	1.82993	1.30779	1.0725	0.379457	0.7018	0.677463	0.367767	1.19899	0.480138	0.589731	1.87691	1.56698	0.794298	1.08282	1.6895	1.804	0.372208	0.572866	0.84978	0.748248	0.859954	1.05219
TB (n = 35)	33.5993	2.27049	5.05312	1.95743	1.85264	1.79386	8.10252	9.49458	45.2751	0.989266	4.19167	0.725159	6.49155	1.76657	1.80886	4.2077	2.61456	2.54947	2.13087	5.74268	15.6056	5.29388	7.99419	5.30594	5.61093	6.03322	0.822874	2.59089	0.5527	4.09209	5.06887	2.34029	3.03214	1.0628	0.568063
LUAD (n = 48)	0.93865	4.89086	4.59684	35.0112	1.10515	1.43311	2.57674	3.1987	1.2932	0.534405	8.76999	0.248925	1.21877	11.4556	3.65122	0.781648	2.7456	4.71241	3.60437	1.52828	0.252063	0.865858	16.6749	0.4676	2.55948	4.71458	4.97962	7.43369	3.3917	5.57691	2.94593	2.50647	6.23802	2.39231	10.834	1.40669	1.57464	0.641806	3.96365	1.57195	19.9443	19.8319	34.9781	15.0095	2.73215	0.969534	2.56056	0.539323
Sarcoidosis (n = 21)	25.1605	8.00116	18.4103	15.3223	7.25689	3.70998	3.4151	2.55945	0.942929	0.199292	24.8443	3.59866	1.94941	5.41414	5.67838	1.21675	0.88095	9.71569	20.2436	8.41691	20.6469
	ADAM32 mRNA (log2 fold change)
	Sample 1	Sample 2	Sample 3	Sample 4	Sample 5	Sample 6	Sample 7	Sample 8	Sample 9	Sample 10	Sample 11	Sample 12	Sample 13	Sample 14	Sample 15	Sample 16	Sample 17	Sample 18	Sample 19	Sample 20	Sample 21	Sample 22	Sample 23	Sample 24	Sample 25	Sample 26	Sample 27	Sample 28	Sample 29	Sample 30	Sample 31	Sample 32	Sample 33	Sample 34	Sample 35	Sample 36	Sample 37	Sample 38	Sample 39	Sample 40	Sample 41	Sample 42	Sample 43	Sample 44	Sample 45	Sample 46	Sample 47	Sample 48
NC (n = 40)	0.959788	0.848652	0.793189	0.876792	1.36305	0.911447	3.04923	1.94763	0.76206	0.549795	0.874875	3.59432	1.32557	0.849474	1.53525	1.15807	0.300641	1.69371	1.05372	0.223845	0.210304	0.476081	0.8962	1.3859	0.334428	0.403527	0.117136	0.216178	6.40218	0.240138	0.171364	0.844053	0.455183	0.482007	0.0662364	0.258142	0.539716	1.13774	0.300558	0.391818
TB (n = 35)	1.89136	1.66717	1.32917	1.78965	20.9783	3.74594	0.589955	0.873807	N.D.	0.204999	25.2324	0.137412	2.03974	0.332102	2.04335	1.19821	1.89893	0.12925	0.706026	1.47928	4.44038	0.92566	1.97051	1.58512	2.39419	3.13538	0.869706	0.573104	0.577781	2.61846	2.29129	1.67517	1.44352	0.950551	0.787819
AD (n = 48)	2.23858	3.86236	0.332264	0.072192	1.82953	0.145082	0.436593	0.148118	3.35658	7.85475	0.540062	8.07491	3.55295	1.84364	0.103623	3.41214	0.705499	1.97786	6.34546	13.138	8.63263	2.14788	0.239453	5.96101	0.319244	0.794075	0.783445	0.481195	1.15432	4.09634	0.332464	0.161708	10.0043	0.205505	1.01229	0.089629	6.1739	0.447619	0.542337	2.68338	0.474599	0.257485	3.27244	2.54087	1.39831	0.716722	0.654701	6.88731
Sarcoidosis (n = 21)	3.30001	0.607576	1.31625	27.9321	3.69982	3.48309	1.40902	2.17037	2.07752	0.282995	1.88145	2.78658	2.39892	6.61633	1.31797	2.67391	0.968386	0.991769	0.939442	0.57269	5.0608
	ADAMTS2 mRNA (log2 fold change)
	Sample 1	Sample 2	Sample 3	Sample 4	Sample 5	Sample 6	Sample 7	Sample 8	Sample 9	Sample 10	Sample 11	Sample 12	Sample 13	Sample 14	Sample 15	Sample 16	Sample 17	Sample 18	Sample 19	Sample 20	Sample 21	Sample 22	Sample 23	Sample 24	Sample 25	Sample 26	Sample 27	Sample 28	Sample 29	Sample 30	Sample 31	Sample 32	Sample 33	Sample 34	Sample 35	Sample 36	Sample 37	Sample 38	Sample 39	Sample 40	Sample 41	Sample 42	Sample 43	Sample 44	Sample 45	Sample 46	Sample 47	Sample 48
NC (n = 40)	0.927467	1.92776	0.714276	1.01939	0.971434	0.994928	0.620426	1.34038	1.35059	0.68683	1.53316	0.846187	0.483049	0.783619	0.554159	0.338241	1.25487	0.567032	0.267249	0.558812	0.657654	0.582872	1.01211	1.1358	0.472547	1.2817	0.965602	1.87504	2.15078	0.66471	0.981016	0.524517	2.07762	0.485929	0.887013	1.12063	0.999557	1.77183	1.43321	1.18002
TB (n = 35)	24.1929	7.53206	0.952436	0.912951	0.322889	0.385134	0.899998	0.691114	17.7989	1.73163	14.8555	0.912375	3.44961	0.341896	0.869864	2.88837	1.48635	14.9822	23.8919	0.001748	1.41566	0.701105	4.1132	19.7579	1.87338	10.0729	0.391275	15.3522	31.7515	1.6293	0.93966	0.981178	21.3627	21.2591	16.1658
LUAD (n = 48)	2.04392	0.652892	0.106053	0.176968	1.74123	0.220766	2.90019	2.17506	1.4569	2.00203	0.657494	2.123	0.488871	2.01045	1.35378	0.837634	0.301928	0.65193	0.597597	3.2242	1.06358	1.36848	0.101123	1.50892	0.0843376	0.113502	0.0550363	0.565957	0.257939	0.484156	0.327932	0.119137	0.601564	0.0638471	0.555151	0.020851	2.81869	1.08628	0.09563	0.612107	0.262165	0.783345	0.101088	0.234791	0.497803	0.062402	13.3892	3.44518
Sarcoidosis (n = 21)	20.9769	3.11255	0.185806	1.32613	1.03602	0.784999	0.0770245	0.638799	1.01234	0.28234	6.53339	2.18974	5.04754	2.17713	2.34755	0.711009	1.76441	0.902418	31.822	1.89602	0.224994
	ADAMTS6 mRNA (log2 fold change)
	Sample 1	Sample 2	Sample 3	Sample 4	Sample 5	Sample 6	Sample 7	Sample 8	Sample 9	Sample 10	Sample 11	Sample 12	Sample 13	Sample 14	Sample 15	Sample 16	Sample 17	Sample 18	Sample 19	Sample 20	Sample 21	Sample 22	Sample 23	Sample 24	Sample 25	Sample 26	Sample 27	Sample 28	Sample 29	Sample 30	Sample 31	Sample 32	Sample 33	Sample 34	Sample 35	Sample 36	Sample 37	Sample 38	Sample 39	Sample 40	Sample 41	Sample 42	Sample 43	Sample 44	Sample 45	Sample 46	Sample 47	Sample 48
NC (n = 40)	1.18493	2.02845	1.2416	0.878683	0.998907	0.67066	0.81506	1.15819	1.46318	0.468064	1.38709	0.462247	0.73976	0.657234	0.343198	0.4672	1.29237	0.95305	0.282815	0.901401	1.01316	0.980631	0.292863	0.625861	0.552135	3.08191	0.841213	1.41482	2.12983	1.10056	0.669232	2.36014	0.813658	0.430976	0.437622	1.27331	0.495697	1.20102	0.517097	1.37418
TB (n = 35)	2.07487	0.610426	0.777805	4.44706	1.13528	0.561008	0.851992	0.762379	12.9486	0.952398	22.0685	1.01483	1.23686	0.530705	0.785441	12.1172	0.871127	2.03036	0.806087	0.129838	1.38041	0.629892	0.95947	4.45718	0.797426	1.91253	0.995174	0.968551	2.89271	1.2286	4.24541	6.48302	1.50251	2.54672	2.83676
LUAD (n = 48)	0.118232	3.32993	2.52428	0.561148	6.8995	2.45327	0.34751	0.457811	0.113088	3.15928	1.82588	8.31106	4.44212	6.64023	1.08828	3.26684	5.13429	5.45346	0.815837	0.533739	0.497688	0.174997	0.799296	0.247788	2.5834	2.77509	2.46275	1.56101	2.08012	5.33965	4.92759	1.99229	3.72126	2.10552	1.31976	0.53787	0.93528	2.88656	1.10749	2.24781	4.38522	4.02164	0.701395	2.16472	4.65124	0.320654	0.382693	8.3939
Sarcoidosis (n = 21)	1.85652	0.476024	6.20082	3.65843	2.93776	2.07612	0.18196	2.34834	0.630766	2.49895	1.05619	1.51069	1.62875	1.20853	0.690774	1.45695	0.525293	0.830807	1.87851	0.811403	2.09405
	ADAMTS10 mRNA (log2 fold change)
	Sample 1	Sample 2	Sample 3	Sample 4	Sample 5	Sample 6	Sample 7	Sample 8	Sample 9	Sample 10	Sample 11	Sample 12	Sample 13	Sample 14	Sample 15	Sample 16	Sample 17	Sample 18	Sample 19	Sample 20	Sample 21	Sample 22	Sample 23	Sample 24	Sample 25	Sample 26	Sample 27	Sample 28	Sample 29	Sample 30	Sample 31	Sample 32	Sample 33	Sample 34	Sample 35	Sample 36	Sample 37	Sample 38	Sample 39	Sample 40	Sample 41	Sample 42	Sample 43	Sample 44	Sample 45	Sample 46	Sample 47	Sample 48
NC (n = 40)	0.175073	2.27363	0.0635119	0.131929	3.61582	1.74779	0.071315	0.05851	0.034325	0.257881	0.269167	0.290888	0.063189	0.060394	0.205905	0.143123	0.228042	0.101936	0.000775159	0.045006	0.116294	0.022725	0.404228	0.093979	0.11755	8.89549	0.586382	1.46733	4.55471	0.19786	0.46497	5.55375	3.58824	0.0615409	0.213639	0.485062	1.27758	0.592465	0.761134	0.70686
TB (n = 35)	0.626746	2.43846	1.11766	16.6455	2.96828	0.071145	0.361148	0.802642	3.12195	0.98767	7.35736	0.097321	0.121879	0.27369	0.413181	1.80065	1.18689	10.2574	15.2325	0.000181	0.163286	0.70246	0.747905	0.324949	0.325742	5.76907	0.484594	0.273942	2.90639	0.348193	0.857169	1.85466	6.32129	1.3124	0.384785
LUAD (n = 48)	4.37263	0.00653004	0.000297207	0.602161	0.007933	1.27204	1.37243	0.135041	14.0412	19.0219	0.382347	0.001694	0.755194	6.14322	1.98844	1.12069	0.0026779	0.00648981	0.270491	0.260158	0.047626	0.004086	0.000443	6.07742	0.526852	0.000348929	0.366181	1.14461	0.002122	3.17915	0.622205	0.481608	9.12433	0.302301	4.85475e-05	2.96102	0.125124	1.13915	0.000449	2.1814	4.28347	N.D.	0.94805	1.61037	0.129273	1.88084	0.278569	0.042626
Sarcoidosis (n = 21)	0.719743	4.58599	0.769969	7.99387	0.401198	0.187943	0.210138	0.366463	1.80668	0.841195	1.67733	3.26014	0.295931	0.426786	0.398897	0.800985	0.775463	0.958554	2.3221	1.31884	1.05079
	ADAMTS12 mRNA (log2 fold change)
	Sample 1	Sample 2	Sample 3	Sample 4	Sample 5	Sample 6	Sample 7	Sample 8	Sample 9	Sample 10	Sample 11	Sample 12	Sample 13	Sample 14	Sample 15	Sample 16	Sample 17	Sample 18	Sample 19	Sample 20	Sample 21	Sample 22	Sample 23	Sample 24	Sample 25	Sample 26	Sample 27	Sample 28	Sample 29	Sample 30	Sample 31	Sample 32	Sample 33	Sample 34	Sample 35	Sample 36	Sample 37	Sample 38	Sample 39	Sample 40	Sample 41	Sample 42	Sample 43	Sample 44	Sample 45	Sample 46	Sample 47	Sample 48
NC (n = 40)	0.0151856	2.41303	0.0513172	0.020109	1.6429	1.77147	0.066153	0.008239	0.43999	0.00478561	0.0128032	0.172785	0.244367	0.886321	0.004772	0.049091	0.0260639	0.574676	0.0662289	0.114073	0.565805	4.66878	0.893214	1.43498	0.0592821	4.55131	0.301577	1.29231	5.85541	0.262944	0.465694	5.44567	1.50374	0.0322526	0.686417	0.476679	0.444998	0.454257	0.753425	1.2669
TB (n = 35)	1.29354	4.00576	0.31732	17.7686	7.3564	0.101107	0.018995	0.797116	15.1509	3.09533	32.0871	0.270514	0.470056	0.228302	2.09896	6.89018	0.172304	3.8747	9.04202	0.000366	5.14611	3.53677	3.19232	0.208789	10.5891	26.1975	7.88961	12.7992	1.37791	0.230217	0.78088	5.95655	1.36267	2.49288	0.613607
LUAD (n = 48)	3.64672	1.3879	0.178162	28.2375	17.7446	8.94126	10.7151	7.75704	36.1081	7.4812	0.152986	6.65311	15.8888	11.6699	18.1875	0.38492	0.414788	0.802488	10.6859	14.4706	6.58404	4.94156	0.20615	6.37793	0.41183	0.491627	0.279325	0.666131	2.95531	1.76041	0.189048	0.211504	6.66657	0.228077	0.307407	0.151443	8.52791	1.01316	0.281073	0.356168	3.28914	0.553958	1.27289	1.8272	13.2191	1.20842	4.47043	6.21394
Sarcoidosis (n = 21)	1.20164	12.431	0.276241	6.05674	0.29264	0.204523	0.13494	0.61318	1.80353	7.17708	5.08606	4.19549	4.09294	0.173156	0.554006	0.489501	0.618074	1.32912	5.17197	6.11216	0.543495
	ADAMTS14 mRNA (log2 fold change)
	Sample 1	Sample 2	Sample 3	Sample 4	Sample 5	Sample 6	Sample 7	Sample 8	Sample 9	Sample 10	Sample 11	Sample 12	Sample 13	Sample 14	Sample 15	Sample 16	Sample 17	Sample 18	Sample 19	Sample 20	Sample 21	Sample 22	Sample 23	Sample 24	Sample 25	Sample 26	Sample 27	Sample 28	Sample 29	Sample 30	Sample 31	Sample 32	Sample 33	Sample 34	Sample 35	Sample 36	Sample 37	Sample 38	Sample 39	Sample 40	Sample 41	Sample 42	Sample 43	Sample 44	Sample 45	Sample 46	Sample 47	Sample 48
NC (n = 40)	0.0677587	2.8694	0.0608295	0.145782	0.726907	0.940666	0.012723	0.094735	0.604616	0.506337	0.356639	0.354233	0.338737	0.120942	0.163881	0.570684	0.165488	0.379465	0.108679	0.179987	0.203608	2.72713	0.499707	2.64748	0.117805	3.41202	0.456346	1.23656	6.11523	0.120725	0.549745	3.951	4.52837	0.194634	0.409076	0.824154	1.36689	0.152792	0.236066	1.48217
TB (n = 35)	1.99	4.63912	1.11637	9.89469	4.10459	0.162854	0.246	0.37742	11.6326	3.91602	24.8053	0.274248	7.55584	7.91015	21.2472	8.05482	9.52992	6.57263	6.39168	5.76e-05	4.831	2.47585	1.5072	0.521975	4.77372	31.225	4.04196	6.14224	21.6995	9.02274	18.3474	7.09752	5.50717	2.10745	0.271096
LUAD (n = 48)	0.441135	0.000139127	0.018132	7.417	1.6111	0.062651	7.51855	7.27108	14.0954	0.00274673	8.33784	1.72697	0.19876	0.486948	23.1891	0.780796	0.627098	0.00158436	25.7137	15.9578	22.2641	0.700797	0.011924	0.00213	0.0112741	0.0395564	0.0189466	1.89151	0.316472	5.59894	0.170674	0.028292	0.664155	0.0157583	4.07893e-05	4.2569	16.0413	4.2134	8.33e-05	0.000577	6.11993	8.8535	14.747	23.1875	16.0094	3.92416	31.0068	20.5916
Sarcoidosis (n = 21)	19.2657	0.013366	0.227031	0.003729	0.23442	0.0683846	0.134197	0.0650941	0.257084	17.1511	11.5209	0.75265	12.2476	3.26688	15.6702	5.86507	16.6523	5.44705	6.97383	4.5352	7.02787
	ADAMTS18 mRNA (log2 fold change)
	Sample 1	Sample 2	Sample 3	Sample 4	Sample 5	Sample 6	Sample 7	Sample 8	Sample 9	Sample 10	Sample 11	Sample 12	Sample 13	Sample 14	Sample 15	Sample 16	Sample 17	Sample 18	Sample 19	Sample 20	Sample 21	Sample 22	Sample 23	Sample 24	Sample 25	Sample 26	Sample 27	Sample 28	Sample 29	Sample 30	Sample 31	Sample 32	Sample 33	Sample 34	Sample 35	Sample 36	Sample 37	Sample 38	Sample 39	Sample 40	Sample 41	Sample 42	Sample 43	Sample 44	Sample 45	Sample 46	Sample 47	Sample 48
NC (n = 40)	0.154073	5.55659	0.21926	0.501613	3.19871	1.10339	1.42846	0.236611	0.26216	0.755919	0.408361	3.45723	0.23793	0.261268	0.362482	0.194882	0.753794	0.267455	0.200748	0.055301	0.282073	1.14287	2.26845	0.908095	0.102582	3.37538	0.349038	0.276646	3.67638	0.122528	0.228482	2.21134	0.825235	0.612022	0.191178	0.095567	0.292889	0.367101	2.68244	0.373473
TB (n = 35)	9.78526	2.81858	2.36366	9.35623	16.546	0.041576	1.24609	0.559857	17.6291	7.96582	13.5887	0.248081	0.765421	0.681472	15.2939	16.1836	21.129	11.3546	10.7393	0.001216	9.5273	0.781961	4.45013	16.3873	0.574511	13.5944	0.110915	8.03431	13.3248	1.04841	16.2268	27.0221	5.50579	8.95239	12.3028
LUAD (n = 48)	1.37008	1.48488	0.00954114	25.7642	0.319231	0.572129	32.7667	13.8353	1.98273	0.622284	0.138871	1.04479	0.455881	12.8517	16.7579	0.286843	0.465875	1.76185	7.12544	14.8062	0.660014	1.53762	0.117745	0.516654	0.0257293	1.23783	0.405352	0.30995	1.209	0.783831	0.364661	0.12718	0.434123	0.155412	0.0697503	0.113417	23.1125	0.592669	0.132721	0.118887	3.33595	6.60024	7.85459	30.3812	24.7971	0.031802	19.9287	5.31192
Sarcoidosis (n = 21)	2.60143	6.38114	4.81797	2.67505	1.16206	0.968287	0.802972	5.60418	0.528	4.2471	6.50479	2.90077	5.54973	0.675065	1.60319	0.386637	3.08726	0.305309	3.82746	7.98332	5.01809
	PRSS2 mRNA (log2 fold change)
	Sample 1	Sample 2	Sample 3	Sample 4	Sample 5	Sample 6	Sample 7	Sample 8	Sample 9	Sample 10	Sample 11	Sample 12	Sample 13	Sample 14	Sample 15	Sample 16	Sample 17	Sample 18	Sample 19	Sample 20	Sample 21	Sample 22	Sample 23	Sample 24	Sample 25	Sample 26	Sample 27	Sample 28	Sample 29	Sample 30	Sample 31	Sample 32	Sample 33	Sample 34	Sample 35	Sample 36	Sample 37	Sample 38	Sample 39	Sample 40	Sample 41	Sample 42	Sample 43	Sample 44	Sample 45	Sample 46	Sample 47	Sample 48
NC (n = 40)	0.034143	0.0806207	0.182917	0.007032	5.54758	0.029075	5.55729	0.018257	0.252545	0.0598125	0.0111977	0.105637	0.085235	0.040439	0.126882	0.069952	0.0191903	9.00971	0.0542277	0.024328	0.127034	0.325186	0.058662	1.50129	0.165949	0.0350585	0.478939	0.633059	0.388076	0.386966	0.365956	3.99959	0.863893	4.87096	0.413073	0.045599	0.638307	0.708657	1.53498	1.1427
TB (n = 35)	22.894	1.18281	84.4201	59.2167	7.11999	74.808	12.606	5.19212	81.673	1.96756	21.4345	60.0001	1.4921	6.87181	2.09265	0.599345	1.34621	71.2719	13.4221	11.9843	0.86889	0.241008	0.592098	15.1808	0.757261	1.39806	0.123939	0.011111	0.418997	46.7506	10.5818	0.333764	2.10715	8.46642	1.60989
LUAD (n = 48)	1.98988	24.1812	7.09905	4.38251	0.55659	1.05643	40.2644	5.0888	0.541806	0.571263	0.221623	0.436737	0.19104	0.953851	43.0802	1.62479	0.308904	4.39229	55.1775	32.4172	0.361977	1.60965	0.46595	0.574221	14.3879	1.51259	1.14971	1.53141	1.36616	15.3368	0.703156	0.715025	15.1784	0.937097	0.524256	0.659392	5.10662	53.1468	0.565341	16.2085	7.27909	0.523321	1.07637	63.9136	60.7507	1.87604	14.2275	3.69687
Sarcoidosis (n = 21)	84.7492	0.225137	2.18841	0.332945	0.05789	1.50885	0.298121	1.86905	1.96071	0.089908	0.845006	21.7653	1.11143	2.94987	1.74072	30.5449	5.08561	8.87542	0.074345	0.177874	1.1472
	PRSS21 mRNA (log2 fold change)
	Sample 1	Sample 2	Sample 3	Sample 4	Sample 5	Sample 6	Sample 7	Sample 8	Sample 9	Sample 10	Sample 11	Sample 12	Sample 13	Sample 14	Sample 15	Sample 16	Sample 17	Sample 18	Sample 19	Sample 20	Sample 21	Sample 22	Sample 23	Sample 24	Sample 25	Sample 26	Sample 27	Sample 28	Sample 29	Sample 30	Sample 31	Sample 32	Sample 33	Sample 34	Sample 35	Sample 36	Sample 37	Sample 38	Sample 39	Sample 40	Sample 41	Sample 42	Sample 43	Sample 44	Sample 45	Sample 46	Sample 47	Sample 48
NC (n = 40)	1.98732	0.125083	0.958477	1.26822	0.273693	0.183686	0.172544	0.405501	0.751996	0.338033	0.642497	0.327641	0.605368	1.18465	0.991408	0.517472	1.00011	0.296866	0.37338	0.532693	0.825743	1.15523	0.36429	0.381135	0.552442	1.07675	0.239993	2.80034	0.334776	2.03585	3.34043	3.49072	0.336184	0.785339	0.548286	2.15014	1.24963	1.82411	0.15171	3.42026
TB (n = 35)	0.138875	0.145013	0.0609465	0.697968	3.19737	7.12901	0.348545	0.852282	8.32113	0.645283	5.87314	1.59599	0.179945	0.549247	0.043788	0.008753	2.54909	0.352411	0.0268712	0.185402	0.255188	0.010446	0.136692	0.038767	0.441655	0.133527	0.575346	0.073977	0.292738	0.022092	0.248719	0.028157	0.0147576	0.0114861	0.370985
LUAD (n = 48)	0.0924572	0.0552627	0.0490339	0.331792	0.939791	0.42218	0.776502	1.50242	0.646654	0.717799	0.0170253	0.080306	0.059237	0.923553	5.3198	0.005551	1.37571	0.282818	5.72554	1.64868	0.228344	0.045636	1.59386	0.9019	0.0324886	0.0493308	0.0555466	0.027997	0.070024	0.047114	0.563518	0.496132	2.09739	0.44418	0.0664579	0.770685	1.10747	0.722572	0.119821	0.04471	4.02961	0.024327	2.12991	2.80571	0.73923	0.055714	2.97494	2.62785
Sarcoidosis (n = 21)	0.027622	0.47036	0.052017	2.68111	0.950121	0.191161	0.60271	0.142817	0.05794	0.264028	0.371474	0.147091	0.16834	0.16194	0.0240741	0.768865	0.216951	0.178786	0.152225	5.60288	0.553947
	PRSS53 mRNA (log2 fold change)
	Sample 1	Sample 2	Sample 3	Sample 4	Sample 5	Sample 6	Sample 7	Sample 8	Sample 9	Sample 10	Sample 11	Sample 12	Sample 13	Sample 14	Sample 15	Sample 16	Sample 17	Sample 18	Sample 19	Sample 20	Sample 21	Sample 22	Sample 23	Sample 24	Sample 25	Sample 26	Sample 27	Sample 28	Sample 29	Sample 30	Sample 31	Sample 32	Sample 33	Sample 34	Sample 35	Sample 36	Sample 37	Sample 38	Sample 39	Sample 40	Sample 41	Sample 42	Sample 43	Sample 44	Sample 45	Sample 46	Sample 47	Sample 48
NC (n = 40)	0.590453	0.193079	1.30876	0.416464	0.561697	0.210725	0.494328	0.217893	0.713187	0.678775	0.423816	0.426981	0.327084	0.264702	0.290182	0.418793	0.405029	0.123955	0.41584	0.178403	0.082705	0.22897	0.068821	0.869905	0.0813031	0.209806	0.160082	3.60465	6.84761	0.708065	1.14409	2.18495	0.203174	0.511943	1.72244	7.31466	2.50639	0.748738	1.67935	0.462206
TB (n = 35)	5.31378	11.1999	0.341654	27.8688	27.7935	3.45879	0.631229	1.64517	N.D.	30.1288	32.6305	2.37518	70.9925	34.8397	10.6025	36.1853	13.2793	4.46215	0.498065	0.493072	1.04884	5.64029	0.484091	1.85417	5.54762	1.21472	0.530061	0.072776	0.258846	1.2179	0.540299	0.846169	20.0278	1.07474	0.758439
LUAD (n = 48)	6.3865	30.5503	1.77605	3.36756	0.743489	1.21986	10.3106	36.3046	11.3515	20.5896	1.54946	0.868505	0.324645	0.529186	27.5263	4.19365	1.19252	1.45693	25.0746	13.2164	0.684858	0.837193	12.4517	22.708	2.7623	1.95853	1.71007	1.55123	0.780589	3.51674	50.7367	17.5178	5.0425	1.99474	2.19214	0.539328	10.6089	0.846515	43.7103	42.4517	1.12084	2.09945	2.75581	1.03917	1.63052	1.6554	20.4584	9.2838
Sarcoidosis (n = 21)	1.2647	2.28217	0.33253	72.4268	0.289474	29.3815	58.7929	1.22657	1.36278	1.83155	2.36185	0.596409	3.35658	2.83476	0.286496	1.35292	25.3232	67.5978	61.3486	20.2775	22.2642

## Sheet: Source Data_Supp. Fig. 7
Statistical Source Data to Extended Data Fig. 7
	PLA2G4A mRNA (log2 fold change)
	Sample 1	Sample 2	Sample 3	Sample 4	Sample 5	Sample 6	Sample 7	Sample 8	Sample 9	Sample 10	Sample 11	Sample 12	Sample 13	Sample 14	Sample 15	Sample 16	Sample 17	Sample 18	Sample 19	Sample 20	Sample 21	Sample 22	Sample 23	Sample 24	Sample 25	Sample 26	Sample 27	Sample 28	Sample 29	Sample 30	Sample 31	Sample 32	Sample 33	Sample 34	Sample 35	Sample 36	Sample 37	Sample 38	Sample 39	Sample 40	Sample 41	Sample 42	Sample 43	Sample 44	Sample 45	Sample 46	Sample 47	Sample 48
NC (n = 40)	0.780793	1.63765	0.996422	0.867197	0.993629	1.30537	1.05554	0.789279	1.30631	1.58288	1.02399	0.979515	0.824389	0.809561	0.859564	0.923333	0.995301	0.655618	0.734664	0.818863	0.712422	0.353942	1.02191	0.808556	0.541361	1.44257	0.746343	1.15508	1.73581	0.777078	0.805401	1.38043	1.35981	0.970683	1.00182	0.982723	1.44952	0.921628	0.94052	0.952522
TB (n = 35)	0.852792	0.147799	0.934114	0.479177	0.737049	0.518107	0.41927	0.61818	2.20147	0.242159	0.907104	0.299659	0.559661	0.58026	0.554564	2.39187	0.39495	0.990358	0.151752	0.584474	1.80548	0.493487	0.666582	0.371813	0.552122	0.464933	0.253665	1.20144	0.343925	0.492907	0.708353	1.5963	0.556244	0.428014	0.278981
LUAD (n = 48)	1.18249	7.68382	0.843097	N.D.	7.13802	2.01547	1.93764	2.63307	3.40181	6.17241	3.7414	1.50479	3.33596	10.4006	27.6121	68.6877	6.81987	6.60394	12.5373	13.7617	1.091	9.12945	1.12476	3.23582	0.506307	2.42427	3.16227	2.74387	1.77321	3.152	5.12654	4.55326	4.32578	4.27186	5.58188	1.10452	16.0743	4.40677	9.1061	2.47006	6.88525	15.2166	7.83202	7.63699	0.201958	35.5645	32.356	1.6801
Sarcoidosis (n = 21)	35.2581	0.417286	1.57213	1.54369	0.522798	0.309006	0.308488	0.575477	0.630908	14.0205	10.6012	0.285387	3.92437	0.452314	9.97507	67.2241	0.113877	0.737388	0.479264	0.505242	3.3345
	PLA2G4B mRNA (log2 fold change)
	Sample 1	Sample 2	Sample 3	Sample 4	Sample 5	Sample 6	Sample 7	Sample 8	Sample 9	Sample 10	Sample 11	Sample 12	Sample 13	Sample 14	Sample 15	Sample 16	Sample 17	Sample 18	Sample 19	Sample 20	Sample 21	Sample 22	Sample 23	Sample 24	Sample 25	Sample 26	Sample 27	Sample 28	Sample 29	Sample 30	Sample 31	Sample 32	Sample 33	Sample 34	Sample 35	Sample 36	Sample 37	Sample 38	Sample 39	Sample 40	Sample 41	Sample 42	Sample 43	Sample 44	Sample 45	Sample 46	Sample 47	Sample 48
NC (n = 40)	1.70009	1.38845	2.14952	1.01109	0.888917	1.21682	0.884952	0.521985	1.31224	0.924208	1.18712	0.375532	1.592	0.645178	0.385942	0.517187	1.62626	1.02641	0.310112	1.17025	0.592294	0.445057	0.588047	0.424205	1.24669	1.17796	0.41677	1.65792	1.23405	2.10709	1.13582	0.969449	1.54825	0.931705	0.362235	1.24308	0.644683	1.35586	0.393499	0.691071
TB (n = 35)	1.21876	0.635216	0.530217	1.46484	0.48956	0.608884	0.585574	1.23107	33.9343	7.76347	2.84758	0.687461	0.43326	1.31458	0.49276	0.391821	1.80354	2.16483	1.40084	1.18031	3.92071	1.33704	0.312034	2.25666	0.784863	2.63889	1.78412	2.96298	1.92244	0.888094	2.13488	0.858888	1.18406	1.874	1.31164
LUAD (n = 48)	0.207667	3.1164	0.284655	15.9538	0.584423	0.738854	0.350676	19.293	0.198107	0.003846	0.032194	0.001022	0.001606	0.002978	0.125568	0.027232	1.68243	1.9995	50.8338	6.98635	4.59455	2.20427	1.06031	45.2785	0.233913	0.910183	1.09748	0.73576	0.766966	4.55861	0.684583	0.72827	3.69606	0.653937	0.768382	0.242108	3.82322	0.183693	1.00779	1.49225	0.926781	0.569323	2.09162	6.16468	1.28117	6.11755	4.62827	1.10806
Sarcoidosis (n = 21)	1.09524	2.11733	4.13219	1.94445	2.69553	1.695	3.0062	4.0153	2.48987	21.6578	34.5197	23.2919	49.7448	0.36259	1.74322	1.61773	0.841488	0.96208	1.32914	11.5474	5.80633
	PLA2G4C mRNA (log2 fold change)
	Sample 1	Sample 2	Sample 3	Sample 4	Sample 5	Sample 6	Sample 7	Sample 8	Sample 9	Sample 10	Sample 11	Sample 12	Sample 13	Sample 14	Sample 15	Sample 16	Sample 17	Sample 18	Sample 19	Sample 20	Sample 21	Sample 22	Sample 23	Sample 24	Sample 25	Sample 26	Sample 27	Sample 28	Sample 29	Sample 30	Sample 31	Sample 32	Sample 33	Sample 34	Sample 35	Sample 36	Sample 37	Sample 38	Sample 39	Sample 40	Sample 41	Sample 42	Sample 43	Sample 44	Sample 45	Sample 46	Sample 47	Sample 48
NC (n = 40)	1.37562	1.57106	1.21138	1.77249	0.565128	0.689253	0.698647	2.29888	1.001	0.405337	0.935546	0.665617	1.27947	0.918396	0.50358	0.67124	1.06885	0.71003	0.491171	0.969942	0.600772	0.438819	0.505333	1.40361	1.93772	1.14539	0.68694	1.46351	1.02316	0.955291	1.57046	0.394789	0.858489	0.666751	2.66994	1.1957	0.598614	0.820017	0.605997	0.656049
TB (n = 35)	1.0938	0.801788	0.853034	1.18403	0.623626	1.0017	0.798511	0.562007	18.3312	1.34949	3.2054	0.502318	0.718787	0.574298	0.558755	N.D.	0.581194	14.3884	5.61495	0.743838	6.32682	0.904387	1.38383	0.644796	2.32376	1.26775	9.84188	2.2243	0.759442	0.825344	1.89121	3.00928	0.434936	1.18169	0.536228
LUAD (n = 48)	0.05117	21.8391	4.56505	0.287714	9.33626	10.8173	0.351765	0.650854	15.9131	18.0351	2.4236	17.732	11.5128	2.49615	2.27014	6.02398	10.9647	15.6596	2.63391	8.44129	2.09803	9.24048	2.61933	9.38465	3.76055	2.88819	2.59461	5.89159	0.43837	17.6324	15.4644	16.1341	5.8455	10.9039	0.025758	2.86262	0.329313	1.96748	18.3949	8.28847	4.21039	0.020871	5.03344	1.34228	5.52545	1.68508	1.11178	12.1611
Sarcoidosis (n = 21)	9.84756	2.22081	3.09821	3.39699	2.23023	0.879924	0.086121	0.364467	0.406387	57.6981	10.0612	1.04182	60.0525	0.966911	93.1403	77.9678	0.363445	0.401626	0.108157	1.93857	1.86169
	PLA2G4D mRNA (log2 fold change)
	Sample 1	Sample 2	Sample 3	Sample 4	Sample 5	Sample 6	Sample 7	Sample 8	Sample 9	Sample 10	Sample 11	Sample 12	Sample 13	Sample 14	Sample 15	Sample 16	Sample 17	Sample 18	Sample 19	Sample 20	Sample 21	Sample 22	Sample 23	Sample 24	Sample 25	Sample 26	Sample 27	Sample 28	Sample 29	Sample 30	Sample 31	Sample 32	Sample 33	Sample 34	Sample 35	Sample 36	Sample 37	Sample 38	Sample 39	Sample 40	Sample 41	Sample 42	Sample 43	Sample 44	Sample 45	Sample 46	Sample 47	Sample 48
NC (n = 40)	1.05159	0.15014	0.226392	0.171207	0.265227	0.064559	0.902031	0.370044	0.742411	0.025193	3.42942	0.533888	0.601205	1.36277	0.78532	0.426302	0.785174	1.31856	1.31621	0.251151	0.665149	1.01017	0.495012	1.5459	0.485077	3.67866	0.986451	0.548972	3.82438	0.722083	0.165675	2.16273	3.01214	1.73087	0.227113	0.462343	0.015427	1.34936	1.48688	0.646819
TB (n = 35)	0.110994	0.125279	0.07828	0.466043	0.511319	0.533469	0.263405	0.033632	31.9248	0.417776	15.9925	0.01437	0.030022	1.80685	0.032009	41.9988	5.56439	1.1566	0.293533	0.308017	26.646	0.20053	0.110131	0.255046	0.505612	2.29101	1.25491	0.084956	0.007145	0.085441	2.72859	1.38639	0.671011	0.102771	0.198382
LUAD (n = 48)	30.2875	0.703412	0.499946	28.6843	1.94569	7.19099	5.28369	59.0163	3.54809	1.8606	1.43908	2.04842	0.381534	0.068758	75.4317	5.91332	0.054133	0.432707	30.6245	24.5727	6.71296	2.87495	0.270257	3.8766	0.542968	0.498212	0.03706	1.32617	4.80524	10.8785	0.812358	0.318042	36.0228	1.65053	16.4115	7.33084	70.715	8.77908	33.1922	8.27571	0.175464	1.47379	11.8687	75.2263	2.62527	5.79754	43.2059	12.5194
Sarcoidosis (n = 21)	33.4967	126.057	8.97822	8.93993	14.2639	0.131698	0.062068	0.981037	0.223054	70.4552	22.7989	0.459442	42.7251	1.37979	33.5993	47.9298	12.9267	14.7682	15.4179	29.4897	26.5436
	PLA2G4E mRNA (log2 fold change)
	Sample 1	Sample 2	Sample 3	Sample 4	Sample 5	Sample 6	Sample 7	Sample 8	Sample 9	Sample 10	Sample 11	Sample 12	Sample 13	Sample 14	Sample 15	Sample 16	Sample 17	Sample 18	Sample 19	Sample 20	Sample 21	Sample 22	Sample 23	Sample 24	Sample 25	Sample 26	Sample 27	Sample 28	Sample 29	Sample 30	Sample 31	Sample 32	Sample 33	Sample 34	Sample 35	Sample 36	Sample 37	Sample 38	Sample 39	Sample 40	Sample 41	Sample 42	Sample 43	Sample 44	Sample 45	Sample 46	Sample 47	Sample 48
NC (n = 40)	0.305908	3.44955	0.237915	0.312264	3.46333	1.56282	0.106105	0.350169	0.427438	0.570108	0.188489	1.04832	0.24086	0.725736	2.10022	1.64053	0.582272	0.250069	0.110971	0.121277	0.469515	1.39414	0.794419	1.0295	0.135032	5.84671	0.770128	0.854572	2.89035	0.214763	0.356088	2.20462	1.64243	0.139292	0.278647	0.450966	0.804323	0.346274	1.04564	0.538254
TB (n = 35)	0.445224	1.25131	2.33055	7.9179	5.71108	0.796856	0.524838	1.47946	13.1357	1.29005	74.8484	0.129847	0.444586	3.26469	3.29427	30.0597	27.4463	3.32886	3.38495	0.760041	23.1091	6.36203	1.37807	0.244112	3.41779	9.15246	0.658916	12.5037	0.709741	0.180177	20.3599	24.354	1.74233	2.63932	0.142929
LUAD (n = 48)	0.329916	2.38887	0.531631	44.1551	0.119578	0.93204	1.64204	41.1667	0.167103	0.286586	0.68447	0.129806	0.100692	0.226975	24.9751	0.749576	0.075923	2.24634	26.5077	3.21055	0.11059	0.317704	1.73553	0.366022	0.016001	6.54181	11.3898	0.43169	34.1774	0.175335	0.019644	0.050731	2.21071	0.334733	0.892856	0.066678	0.896221	0.376976	0.063317	6.19861	1.43062	0.010009	0.255126	0.948593	0.783288	0.932194	2.47096	0.641159
Sarcoidosis (n = 21)	13.1141	5.23651	9.47495	2.9989	4.7001	1.19856	0.09098	0.522393	5.06446	4.04589	24.0935	1.51577	3.7007	0.449401	3.49523	0.47868	16.2445	0.296799	30.4224	8.25578	7.61123
	PLA2G4F mRNA (log2 fold change)
	Sample 1	Sample 2	Sample 3	Sample 4	Sample 5	Sample 6	Sample 7	Sample 8	Sample 9	Sample 10	Sample 11	Sample 12	Sample 13	Sample 14	Sample 15	Sample 16	Sample 17	Sample 18	Sample 19	Sample 20	Sample 21	Sample 22	Sample 23	Sample 24	Sample 25	Sample 26	Sample 27	Sample 28	Sample 29	Sample 30	Sample 31	Sample 32	Sample 33	Sample 34	Sample 35	Sample 36	Sample 37	Sample 38	Sample 39	Sample 40	Sample 41	Sample 42	Sample 43	Sample 44	Sample 45	Sample 46	Sample 47	Sample 48
NC (n = 40)	1.09732	1.22863	0.51253	0.851096	1.5588	2.13992	0.601226	0.534055	2.22488	1.23512	0.991882	0.612355	1.1566	0.669552	0.413201	0.421697	1.14847	1.95039	0.439374	0.631781	0.710204	0.441971	0.766225	0.56882	0.505812	0.574445	2.4879	1.11811	1.22194	0.454633	0.749373	1.56246	2.12393	0.427337	0.362868	2.0341	1.26462	0.936678	0.580662	0.689039
TB (n = 35)	0.001349	0.006524	0.561936	0.439011	0.078142	0.981331	0.028308	0.447932	1.89366	0.013456	0.123112	0.397963	0.060033	0.458548	0.057433	0.053317	0.476237	0.116736	0.025395	0.129909	0.071127	0.319901	0.046523	0.000574	0.61034	0.010063	1.4124	0.090958	0.004655	0.145068	0.078547	0.129381	0.021683	0.009912	0.000842
LUAD (n = 48)	0.207704	0.014807	0.006578	20.4506	0.35383	0.028569	0.040027	2.44356	0.551691	1.8254	0.011968	0.149684	0.609354	0.021703	0.493009	0.084268	0.382083	0.272381	2.11163	0.536473	0.74071	0.3502	0.035143	1.67663	0.000878	0.015879	0.033387	0.008206	0.193236	0.004641	0.005412	0.003934	0.302133	0.007779	0.029304	0.03416	0.877624	0.002897	0.077954	0.120919	0.10052	0.058662	1.29743	0.145369	0.283346	0.655862	0.544581	2.1859
Sarcoidosis (n = 21)	2.01062	0.168139	0.335408	1.13283	0.307753	0.175811	0.344652	0.98638	2.59923	0.017657	0.492873	0.249309	1.0702	0.036034	0.142639	1.07397	1.1635	0.042537	3.37335	0.222104	0.314811
	PLA2G6 mRNA (log2 fold change)
	Sample 1	Sample 2	Sample 3	Sample 4	Sample 5	Sample 6	Sample 7	Sample 8	Sample 9	Sample 10	Sample 11	Sample 12	Sample 13	Sample 14	Sample 15	Sample 16	Sample 17	Sample 18	Sample 19	Sample 20	Sample 21	Sample 22	Sample 23	Sample 24	Sample 25	Sample 26	Sample 27	Sample 28	Sample 29	Sample 30	Sample 31	Sample 32	Sample 33	Sample 34	Sample 35	Sample 36	Sample 37	Sample 38	Sample 39	Sample 40	Sample 41	Sample 42	Sample 43	Sample 44	Sample 45	Sample 46	Sample 47	Sample 48
NC (n = 40)	1.46894	1.20012	2.18978	1.03335	1.1417	1.27669	0.706128	0.713101	1.21994	0.774445	1.41561	0.458213	0.012744	0.69145	0.720532	1.10151	0.859845	0.326258	1.00081	0.803109	0.420087	0.909136	0.523319	1.32307	0.823641	0.714922	1.55881	1.79083	1.23149	2.23969	1.09757	1.25032	1.25786	0.681979	0.690611	1.00295	0.906294	1.33178	0.566896	0.564479
TB (n = 35)	1.15695	0.919067	0.823431	1.79453	0.698175	0.630887	0.347213	0.971811	3.89233	0.606321	1.97374	0.74816	0.661988	1.51795	0.545656	3.56969	3.17355	3.05813	1.90386	0.657507	3.15022	0.441493	3.24324	0.666609	2.61062	1.15277	3.0304	1.60247	0.842575	1.07277	1.43944	2.15911	1.22477	1.15983	1.29962
LUAD (n = 48)	0.125791	1.15395	0.119663	0.932978	0.416924	0.380527	0.220977	25.2645	0.374453	0.292828	0.246302	0.307545	0.406909	0.915591	0.842725	3.52431	0.709717	0.433496	0.667445	0.230529	0.397167	0.209838	0.119714	0.326758	0.10214	0.225893	0.278439	0.178395	1.67577	0.992741	0.265789	0.208489	0.567785	0.239412	0.259616	0.082083	1.74046	0.60612	0.823982	0.381801	0.223522	0.210046	0.632419	0.868611	0.511254	0.950095	4.66034	0.566679
Sarcoidosis (n = 21)	10.7278	2.64173	2.46473	2.10748	2.0057	7.822	2.64326	4.17172	2.88598	1.49135	41.8136	16.0606	35.9919	1.04485	41.8067	0.875281	2.47086	4.68881	2.00855	1.03675	1.83567
	PLA2G7 mRNA (log2 fold change)
	Sample 1	Sample 2	Sample 3	Sample 4	Sample 5	Sample 6	Sample 7	Sample 8	Sample 9	Sample 10	Sample 11	Sample 12	Sample 13	Sample 14	Sample 15	Sample 16	Sample 17	Sample 18	Sample 19	Sample 20	Sample 21	Sample 22	Sample 23	Sample 24	Sample 25	Sample 26	Sample 27	Sample 28	Sample 29	Sample 30	Sample 31	Sample 32	Sample 33	Sample 34	Sample 35	Sample 36	Sample 37	Sample 38	Sample 39	Sample 40	Sample 41	Sample 42	Sample 43	Sample 44	Sample 45	Sample 46	Sample 47	Sample 48
NC (n = 40)	0.339423	0.19955	0.25699	1.67453	0.294706	1.19444	2.56101	3.71019	0.358473	0.092116	0.441829	1.12772	0.384532	0.256041	0.313001	0.472956	0.589928	0.211168	4.72312	0.28292	0.366153	0.222456	0.815526	3.88894	1.23617	0.396042	0.161816	0.565476	0.510713	0.268182	2.04354	0.46111	0.923489	1.89403	3.6332	0.324373	0.087274	0.602057	1.63737	0.477445
TB (n = 35)	0.611191	0.370111	0.925171	1.57443	2.63894	1.61356	1.90785	0.279911	0.521397	0.269824	3.78317	0.001937	1.17845	6.62566	1.76948	0.490035	0.638857	0.16349	0.313693	7.20753	0.549408	8.96848	1.19657	0.730316	3.67587	0.427571	1.01618	0.360606	1.13488	2.98481	2.19645	1.18459	0.113273	1.09163	0.530941
LUAD (n = 48)	0.104993	0.613356	0.240547	N.D.	0.096047	0.283743	0.732816	0.04769	0.066268	0.01381	0.108606	0.02883	0.093129	0.064354	0.156144	0.016659	0.218862	0.66796	2.05405	1.47502	0.040848	0.096638	0.049252	0.022122	0.070668	0.413032	0.595829	0.314951	1.07816	0.882809	0.821114	0.629634	0.415106	0.754618	0.198718	0.081774	0.137939	0.122372	0.584908	0.176303	0.145256	0.064698	0.032806	0.152317	1.49112	0.041767	0.864785	0.036842
Sarcoidosis (n = 21)	4.25497	1.40247	5.0929	2.28899	3.91775	1.15497	2.81825	2.53864	1.34151	0.137044	9.71624	0.649638	1.77368	23.9149	39.0397	0.777661	12.6787	18.1642	21.6015	2.76916	10.6471
	PTGS1 mRNA (log2 fold change)
	Sample 1	Sample 2	Sample 3	Sample 4	Sample 5	Sample 6	Sample 7	Sample 8	Sample 9	Sample 10	Sample 11	Sample 12	Sample 13	Sample 14	Sample 15	Sample 16	Sample 17	Sample 18	Sample 19	Sample 20	Sample 21	Sample 22	Sample 23	Sample 24	Sample 25	Sample 26	Sample 27	Sample 28	Sample 29	Sample 30	Sample 31	Sample 32	Sample 33	Sample 34	Sample 35	Sample 36	Sample 37	Sample 38	Sample 39	Sample 40	Sample 41	Sample 42	Sample 43	Sample 44	Sample 45	Sample 46	Sample 47	Sample 48
NC (n = 40)	0.924725	0.810554	0.494943	0.871289	0.854988	1.0361	1.46017	1.35062	1.00182	0.926893	1.90838	0.436136	0.417844	0.70421	0.612662	1.06782	0.808057	0.891291	1.14063	0.851284	0.519186	1.01444	1.36939	0.921667	0.644895	0.838168	1.8687	1.26754	1.00588	1.13068	0.83765	0.910828	0.966815	1.38435	1.4775	1.08416	1.17666	1.50623	0.637543	0.867297
TB (n = 35)	1.81222	0.467351	1.45504	0.922773	0.781273	0.703375	0.803996	0.869628	1.53803	0.934338	0.692527	0.68875	1.58611	0.974038	0.780874	1.10869	1.09045	0.774864	0.663088	0.758438	1.14124	0.641776	1.88029	0.808673	0.747185	0.663099	0.328936	1.10885	1.20358	0.866525	0.69189	2.24325	1.78483	1.25391	0.888136
LUAD (n = 48)	0.766618	0.408337	0.204288	N.D.	0.625897	0.349835	0.460361	0.166575	0.477639	0.731236	0.71542	0.408498	0.545184	0.455581	0.400886	0.246611	0.36009	0.727977	0.256851	0.134153	0.394967	0.614452	0.776551	0.633261	0.202383	0.533838	0.247627	1.10568	0.445595	0.664478	0.266494	0.205991	0.384911	0.228804	0.985182	0.548908	0.146907	0.478967	0.48022	0.661618	0.269145	0.450704	0.465472	0.253821	0.531806	0.649544	0.215678	0.78173
Sarcoidosis (n = 21)	4.48777	1.10756	0.625804	1.21735	0.947162	0.568941	1.66467	1.0287	0.556943	0.893079	7.46011	0.591932	5.21463	0.390528	3.19821	0.594253	0.739051	1.07364	1.40736	0.770243	1.10307
	PTGS2 mRNA (log2 fold change)
	Sample 1	Sample 2	Sample 3	Sample 4	Sample 5	Sample 6	Sample 7	Sample 8	Sample 9	Sample 10	Sample 11	Sample 12	Sample 13	Sample 14	Sample 15	Sample 16	Sample 17	Sample 18	Sample 19	Sample 20	Sample 21	Sample 22	Sample 23	Sample 24	Sample 25	Sample 26	Sample 27	Sample 28	Sample 29	Sample 30	Sample 31	Sample 32	Sample 33	Sample 34	Sample 35	Sample 36	Sample 37	Sample 38	Sample 39	Sample 40	Sample 41	Sample 42	Sample 43	Sample 44	Sample 45	Sample 46	Sample 47	Sample 48
NC (n = 40)	1.13835	1.39586	0.367189	3.05694	0.930769	1.06967	0.351986	1.43986	0.563128	0.31473	0.107396	2.43389	0.024579	0.144763	0.142743	1.31233	0.24673	0.190395	1.28462	1.03916	3.00578	0.985881	0.942105	0.604422	0.167265	0.225701	1.38556	1.2479	1.10945	0.511786	3.33368	1.15559	1.02529	0.320459	0.935656	0.543293	0.293365	0.139315	3.01389	1.49852
TB (n = 35)	1.04126	0.410697	0.1312	0.905258	3.34074	0.435547	0.168009	0.243716	1.73097	0.842418	19.0043	3.02987	0.44772	0.170291	1.87812	26.2085	0.130925	0.824229	0.438693	0.899269	20.5168	0.44664	0.560619	0.294008	0.760028	0.202975	0.52235	0.919639	0.982498	0.47453	0.677527	1.23187	0.610767	0.997277	0.432787
LUAD (n = 48)	0.646207	0.25736	0.099751	0.491021	0.292554	0.005767	0.508328	0.071306	0.267257	0.406693	0.336916	0.491549	0.31037	0.02343	0.045139	0.10461	0.200876	0.13178	0.138289	0.089356	0.502019	0.63179	0.084724	0.370369	0.044264	0.049305	0.039666	0.113087	0.07336	0.155425	0.00916	0.010199	0.108892	0.007411	0.44764	0.026341	0.20977	0.122896	1.67111	0.072233	0.311266	0.131078	0.54214	0.036939	0.243583	0.277534	0.574281	0.180641
Sarcoidosis (n = 21)	0.161986	1.85949	0.238686	2.92803	0.482442	0.799273	0.014882	0.061407	0.822805	0.165072	6.16463	0.819049	0.189631	1.18873	4.84043	0.643937	0.953295	0.065722	0.015604	0.727453	0.541959
	ALOX5 mRNA (log2 fold change)
	Sample 1	Sample 2	Sample 3	Sample 4	Sample 5	Sample 6	Sample 7	Sample 8	Sample 9	Sample 10	Sample 11	Sample 12	Sample 13	Sample 14	Sample 15	Sample 16	Sample 17	Sample 18	Sample 19	Sample 20	Sample 21	Sample 22	Sample 23	Sample 24	Sample 25	Sample 26	Sample 27	Sample 28	Sample 29	Sample 30	Sample 31	Sample 32	Sample 33	Sample 34	Sample 35	Sample 36	Sample 37	Sample 38	Sample 39	Sample 40	Sample 41	Sample 42	Sample 43	Sample 44	Sample 45	Sample 46	Sample 47	Sample 48
NC (n = 40)	1.41914	0.702912	0.615584	0.837999	1.57234	1.26901	0.709703	0.637845	1.13057	1.38024	0.663786	1.01117	0.023886	1.7516	1.61918	0.804475	1.0194	0.555517	0.601788	0.608294	1.28308	1.2677	0.587275	0.395964	1.78378	1.32066	0.883747	1.47932	0.784978	0.665271	0.882628	1.75335	1.21114	0.66737	0.583636	1.11003	1.39972	0.745634	1.08689	1.17339
TB (n = 35)	0.437533	1.61509	6.65239	7.99561	3.43021	2.93092	2.30005	5.02132	26.9962	2.28088	6.35625	1.04038	3.81649	9.67034	2.08742	21.0353	18.0976	1.40137	1.78778	1.23317	76.9858	3.81818	0.766397	4.34507	2.54882	4.42095	2.02552	0.477855	2.61502	1.72609	1.71509	1.23263	4.19745	0.391271	3.97621
LUAD (n = 48)	0.264418	0.059454	0.057066	0.227155	0.376556	0.101287	0.069891	1.45188	0.182725	0.307059	0.409257	0.084973	0.151964	0.032834	0.671779	0.003591	0.073959	0.242909	0.072365	0.048801	0.26953	0.268866	0.048712	0.359987	0.064352	0.09423	0.073087	0.335323	0.166425	0.08786	0.11595	0.078651	0.111264	0.093218	0.73841	0.092353	0.075405	0.055583	0.066305	0.038362	0.265026	0.062862	0.251813	0.033177	0.318023	0.001973	0.592591	0.339182
Sarcoidosis (n = 21)	0.872354	0.85571	0.703993	0.93615	0.670885	0.354444	0.423054	0.350343	2.32246	1.04677	20.4311	0.585847	1.58836	0.637643	14.3885	2.3983	2.70907	0.336804	0.310728	0.34728	0.451203
	ALOX12B mRNA (log2 fold change)
	Sample 1	Sample 2	Sample 3	Sample 4	Sample 5	Sample 6	Sample 7	Sample 8	Sample 9	Sample 10	Sample 11	Sample 12	Sample 13	Sample 14	Sample 15	Sample 16	Sample 17	Sample 18	Sample 19	Sample 20	Sample 21	Sample 22	Sample 23	Sample 24	Sample 25	Sample 26	Sample 27	Sample 28	Sample 29	Sample 30	Sample 31	Sample 32	Sample 33	Sample 34	Sample 35	Sample 36	Sample 37	Sample 38	Sample 39	Sample 40	Sample 41	Sample 42	Sample 43	Sample 44	Sample 45	Sample 46	Sample 47	Sample 48
NC (n = 40)	0.291788	3.08988	0.153623	0.22906	1.52819	1.09691	0.11595	0.699937	0.402501	0.572287	0.326074	0.167056	0.007494	0.166063	0.098816	0.320273	0.205237	0.053666	0.109694	0.40643	4.92674	0.659677	0.753929	0.12247	11.5182	0.769472	1.40143	0.177839	2.4973	0.121173	0.304399	2.88025	1.11081	0.108238	0.190355	0.928587	0.517291	0.403605	0.266011	0.301344
TB (n = 35)	0.788041	1.28479	0.442983	4.48564	2.17108	19.4689	14.0218	12.4445	131.681	2.9901	147.236	12.2586	24.6072	8.46363	12.5184	135.866	67.1981	3.31723	4.59086	0.036848	32.0976	1.2166	26.1696	10.6049	1.56455	0.15863	10.3527	0.952444	0.090981	0.225881	4.17857	6.15804	14.3749	9.27152	1.7999
LUAD (n = 48)	3.66245	1.08744	0.15414	61.735	5.63319	0.797776	3.95986	2.37919	8.19138	12.24	0.660982	4.6202	1.13471	0.741631	1.88307	0.08786	1.86308	1.91934	1.08886	0.89098	9.60025	1.94273	0.171756	8.14537	0.469075	0.245948	0.221235	0.317665	1.42816	0.672123	0.354963	0.141454	0.022031	0.135132	0.239199	0.943726	3.52269	0.75539	3.12532	0.182512	2.27552	1.22116	6.36649	0.328909	0.477546	1.09706	1.5597	0.916096
Sarcoidosis (n = 21)	33.5277	13.9988	0.593205	2.1653	15.8701	18.2312	4.29972	9.31908	49.0477	71.8372	33.3573	0.712529	30.5077	4.03633	48.3169	30.6004	100.747	29.4381	25.756	12.6197	8.89514
	ALOX15B mRNA (log2 fold change)
	Sample 1	Sample 2	Sample 3	Sample 4	Sample 5	Sample 6	Sample 7	Sample 8	Sample 9	Sample 10	Sample 11	Sample 12	Sample 13	Sample 14	Sample 15	Sample 16	Sample 17	Sample 18	Sample 19	Sample 20	Sample 21	Sample 22	Sample 23	Sample 24	Sample 25	Sample 26	Sample 27	Sample 28	Sample 29	Sample 30	Sample 31	Sample 32	Sample 33	Sample 34	Sample 35	Sample 36	Sample 37	Sample 38	Sample 39	Sample 40	Sample 41	Sample 42	Sample 43	Sample 44	Sample 45	Sample 46	Sample 47	Sample 48
NC (n = 40)	0.566144	0.342268	0.287537	0.607721	0.669293	1.9657	0.808624	1.18508	3.11091	0.782203	0.876209	0.39345	0.005342	0.263134	0.219855	0.496328	2.75676	0.784685	0.061998	3.58528	0.28632	0.303726	1.4906	0.936398	0.36052	3.5875	0.653546	0.702823	0.338946	0.365436	0.704926	0.72559	2.15633	1.02913	0.937622	2.94919	0.869549	1.08535	0.508416	0.239554
TB (n = 35)	0.209664	0.312767	8.46102	7.23439	5.92364	3.79614	1.85984	4.27834	58.8044	1.13593	13.465	4.59834	16.8298	5.0124	4.164	17.0491	17.9667	0.667503	1.40184	4.07146	36.7184	3.97515	0.113885	4.67942	0.47767	6.68512	0.976998	0.205792	3.12935	2.25689	0.74023	0.770945	25.699	0.091715	9.35675
LUAD (n = 48)	0.313699	0.1654	0.024554	4.46519	0.027506	0.00938	0.124338	0.110768	0.38796	0.85905	0.032424	0.119214	0.347727	0.00814	0.102695	0.008187	0.202487	0.171837	0.27294	0.52847	0.676093	0.449401	0.151894	0.964239	0.013029	0.042385	0.090437	0.034386	0.51708	0.20565	1.86066	0.762918	0.193413	0.001655	0.038881	0.004376	0.027231	0.596769	0.212382	0.413078	0.024825	0.08466	0.871848	0.042185	0.27762	0.014357	0.013236	0.008888
Sarcoidosis (n = 21)	5.87372	0.218904	0.205951	0.272894	5.52409	3.71855	13.5531	6.32173	2.47077	22.4876	3.21727	6.13931	9.11422	16.3107	2.30825	35.5904	2.54314	7.98457	15.0215	12.9567	5.7624
	AKR1B1 mRNA (log2 fold change)
	Sample 1	Sample 2	Sample 3	Sample 4	Sample 5	Sample 6	Sample 7	Sample 8	Sample 9	Sample 10	Sample 11	Sample 12	Sample 13	Sample 14	Sample 15	Sample 16	Sample 17	Sample 18	Sample 19	Sample 20	Sample 21	Sample 22	Sample 23	Sample 24	Sample 25	Sample 26	Sample 27	Sample 28	Sample 29	Sample 30	Sample 31	Sample 32	Sample 33	Sample 34	Sample 35	Sample 36	Sample 37	Sample 38	Sample 39	Sample 40	Sample 41	Sample 42	Sample 43	Sample 44	Sample 45	Sample 46	Sample 47	Sample 48
NC (n = 40)	0.815856	1.45743	0.785011	0.750803	1.38471	1.3022	0.813717	1.3856	1.05592	1.01232	0.433999	0.413371	0.867194	0.709768	1.07484	1.20748	0.795401	0.757015	0.734089	0.639185	1.00257	0.956879	0.900486	1.67644	1.11142	2.6809	0.841087	1.00189	1.12553	0.886871	0.917735	1.32151	1.41287	0.673198	1.31908	0.252152	0.92843	0.882525	0.6952	1.01731
TB (n = 35)	1.04217	1.12187	1.24915	1.71011	1.22564	0.803886	0.834484	1.04834	50.7258	0.704831	4.23664	0.475391	1.21975	1.35278	0.759041	7.34678	3.07315	7.22027	2.76454	0.729864	10.7043	0.520422	1.07079	0.924706	1.22727	0.691007	8.18055	0.981786	0.869401	0.743991	1.4145	1.38391	0.851622	0.728585	1.81252
LUAD (n = 48)	0.439589	1.19967	0.108069	3.59735	0.622848	0.735904	0.71557	0.763147	0.541311	0.470176	1.03845	0.461623	0.44315	0.252443	1.83254	0.615379	0.301518	0.857843	2.75549	2.2601	0.556927	0.397412	0.116489	0.475399	0.220639	0.72186	0.457	0.96559	1.21357	1.22254	0.926702	0.526659	0.813038	0.612282	0.024222	0.154368	1.05444	0.60819	0.502152	0.383239	0.232929	0.120513	0.456224	1.03119	1.02493	0.353578	1.27531	0.760623
Sarcoidosis (n = 21)	41.1394	1.4176	5.60239	4.21706	4.02963	0.515635	1.41081	1.05164	1.40582	27.7283	10.2642	0.995073	48.8797	1.31246	18.3071	48.1645	1.46735	1.06624	4.80159	11.3053	15.1204
	AKR1C1 mRNA (log2 fold change)
	Sample 1	Sample 2	Sample 3	Sample 4	Sample 5	Sample 6	Sample 7	Sample 8	Sample 9	Sample 10	Sample 11	Sample 12	Sample 13	Sample 14	Sample 15	Sample 16	Sample 17	Sample 18	Sample 19	Sample 20	Sample 21	Sample 22	Sample 23	Sample 24	Sample 25	Sample 26	Sample 27	Sample 28	Sample 29	Sample 30	Sample 31	Sample 32	Sample 33	Sample 34	Sample 35	Sample 36	Sample 37	Sample 38	Sample 39	Sample 40	Sample 41	Sample 42	Sample 43	Sample 44	Sample 45	Sample 46	Sample 47	Sample 48
NC (n = 40)	0.612331	0.882333	1.53752	0.849076	0.662323	0.767942	0.749133	0.689836	0.942758	0.775442	1.78418	1.45678	0.720458	0.51476	0.548063	1.04564	1.44257	0.373953	0.807971	1.68552	1.14969	1.75129	0.61927	0.781068	1.77723	0.978303	1.06064	0.659127	0.897171	1.35607	0.844528	0.714928	0.870996	0.833763	1.28875	1.08678	0.688245	1.68274	1.22226	0.888567
TB (n = 35)	1.07316	1.39298	0.388318	0.332457	0.129355	0.727164	0.197477	0.753885	0.55166	0.949509	0.014124	0.368234	0.132802	0.99684	0.202056	0.240971	1.1565	5.50257	2.30265	0.303589	0.463912	0.186334	4.2937	0.589876	3.83026	0.725346	3.67805	0.701328	0.124491	0.41335	1.3666	3.42633	2.54527	14.6094	9.48265
LUAD (n = 48)	0.135588	0.128422	0.011254	0.203279	0.454172	0.052973	0.045494	0.077044	0.716059	0.319792	0.015386	0.227329	0.36367	0.143525	0.530889	68.8231	0.033712	0.132292	0.148119	0.362861	0.400306	0.19977	1.46069	0.394742	0.006508	0.072838	0.143589	0.014659	0.088166	2.83169	0.236562	0.123621	5.69641	0.224709	0.030778	0.005166	0.292428	1.85195	0.125912	3.10002	0.382408	0.002836	0.447875	37.9447	0.288416	95.1993	0.169179	0.490666
Sarcoidosis (n = 21)	32.5323	15.4375	2.10933	10.8637	7.12054	2.77211	31.4901	32.7089	0.570594	18.1268	4.24232	5.42821	15.4109	10.4699	12.542	70.5908	0.396003	36.7316	27.1323	5.86328	14.9561
	AKR1C2 mRNA (log2 fold change)
	Sample 1	Sample 2	Sample 3	Sample 4	Sample 5	Sample 6	Sample 7	Sample 8	Sample 9	Sample 10	Sample 11	Sample 12	Sample 13	Sample 14	Sample 15	Sample 16	Sample 17	Sample 18	Sample 19	Sample 20	Sample 21	Sample 22	Sample 23	Sample 24	Sample 25	Sample 26	Sample 27	Sample 28	Sample 29	Sample 30	Sample 31	Sample 32	Sample 33	Sample 34	Sample 35	Sample 36	Sample 37	Sample 38	Sample 39	Sample 40	Sample 41	Sample 42	Sample 43	Sample 44	Sample 45	Sample 46	Sample 47	Sample 48
NC (n = 40)	0.747756	1.22385	1.95987	0.818495	0.405907	0.186675	0.347649	0.445436	1.59958	0.48797	0.575538	0.345721	0.630411	0.657364	0.708956	0.807073	1.16298	1.59456	0.192201	1.25211	1.84896	0.723442	2.68842	0.798999	1.78734	1.38739	1.00137	0.875721	0.942088	2.81194	1.20643	0.565302	0.245387	0.423121	1.1036	1.34156	0.56258	1.23515	0.775745	1.52536
TB (n = 35)	0.995691	2.48175	0.343878	0.469551	0.202272	0.979981	0.152386	0.704742	37.6204	0.418461	3.07454	0.461046	0.074704	1.38435	0.097026	2.9561	1.27711	19.3586	0.100425	0.253146	19.4063	0.306845	9.08664	0.247941	9.25886	0.370506	15.4271	0.725657	0.214222	0.482828	3.59438	6.58516	1.55048	1.04065	0.170776
LUAD (n = 48)	0.535809	0.886167	0.032277	5.63437	0.692687	0.026745	0.346803	0.421598	1.40315	0.66326	0.043197	0.688571	1.12917	0.552001	2.66028	14.0378	0.06997	0.28016	1.98235	0.836409	0.749576	0.59502	47.8336	1.01808	0.019262	0.256901	0.476217	0.028512	0.10767	1.49897	1.77387	0.993207	35.1719	2.88072	0.003185	0.019853	0.701351	80.737	0.523817	72.668	0.879989	0.019489	0.797018	47.7932	0.49595	22.3315	1.42409	0.707944
Sarcoidosis (n = 21)	58.6814	9.87684	6.8274	24.8828	4.33149	0.56165	66.3128	30.236	0.265957	38.2689	2.61695	0.214621	64.8958	12.5522	4.17518	69.7853	0.229266	50.1866	26.1942	17.7033	6.66301
	AKR1C3 mRNA (log2 fold change)
	Sample 1	Sample 2	Sample 3	Sample 4	Sample 5	Sample 6	Sample 7	Sample 8	Sample 9	Sample 10	Sample 11	Sample 12	Sample 13	Sample 14	Sample 15	Sample 16	Sample 17	Sample 18	Sample 19	Sample 20	Sample 21	Sample 22	Sample 23	Sample 24	Sample 25	Sample 26	Sample 27	Sample 28	Sample 29	Sample 30	Sample 31	Sample 32	Sample 33	Sample 34	Sample 35	Sample 36	Sample 37	Sample 38	Sample 39	Sample 40	Sample 41	Sample 42	Sample 43	Sample 44	Sample 45	Sample 46	Sample 47	Sample 48
NC (n = 40)	0.614838	0.760969	0.748406	0.609906	0.954167	0.248941	0.385283	1.02803	1.55252	0.656759	0.656668	0.3517	0.713484	0.865982	0.942271	1.03711	1.23166	1.83	0.390605	0.906888	2.08853	1.64193	1.0453	1.24315	0.850272	2.81791	1.45033	0.85324	1.01654	1.11634	0.835153	1.1803	0.269834	0.505029	1.20649	1.54796	0.705442	1.07591	0.479399	1.58475
TB (n = 35)	1.08026	0.837304	0.297789	1.06644	0.451188	0.503604	0.224581	0.455348	9.81377	1.14165	0.324902	0.312295	0.153367	0.938869	0.304879	1.21581	1.27008	2.08907	0.926419	0.159228	2.26527	0.366556	2.03224	0.278841	1.48423	1.12353	1.52128	1.24953	0.245814	0.7337	0.900609	2.19756	1.13245	0.998956	0.357521
LUAD (n = 48)	0.397074	0.098625	0.040236	0.504877	0.953286	0.499262	0.191283	1.60996	1.10753	0.589493	0.666376	0.560113	0.802251	2.7166	2.81295	41.6165	0.164131	0.318442	1.64502	2.51693	1.2093	0.512335	1.84404	0.935051	0.063975	0.467416	0.322244	0.447969	0.454106	0.046641	0.558544	0.38748	2.08979	0.64942	0.002875	0.0391	1.43535	1.85354	0.379433	4.52553	2.75079	0.088796	0.734875	25.9112	1.10348	52.1609	0.442565	1.12457
Sarcoidosis (n = 21)	3.80453	6.39392	7.32105	13.3035	6.84064	0.276359	17.4734	14.6997	0.909312	20.0787	1.60737	0.461178	5.46066	7.95516	2.52038	14.2884	1.25659	15.3546	17.122	10.0039	10.847
	CBR1 mRNA (log2 fold change)
	Sample 1	Sample 2	Sample 3	Sample 4	Sample 5	Sample 6	Sample 7	Sample 8	Sample 9	Sample 10	Sample 11	Sample 12	Sample 13	Sample 14	Sample 15	Sample 16	Sample 17	Sample 18	Sample 19	Sample 20	Sample 21	Sample 22	Sample 23	Sample 24	Sample 25	Sample 26	Sample 27	Sample 28	Sample 29	Sample 30	Sample 31	Sample 32	Sample 33	Sample 34	Sample 35	Sample 36	Sample 37	Sample 38	Sample 39	Sample 40	Sample 41	Sample 42	Sample 43	Sample 44	Sample 45	Sample 46	Sample 47	Sample 48
NC (n = 40)	0.336716	3.45334	0.306272	0.42817	4.01028	1.35149	0.208095	0.798001	1.118	0.995087	0.334664	0.208785	0.30257	0.459198	0.415158	0.52715	0.544732	0.52038	0.228537	0.299706	1.00499	2.07719	0.899438	1.41322	0.272246	4.83111	0.659384	0.694054	2.85857	0.251407	0.326819	2.77612	1.1995	0.160496	0.326276	0.508536	0.710271	0.614361	0.416727	1.15296
TB (n = 35)	0.888643	1.22354	0.515053	3.8075	2.86239	0.147031	0.138883	0.478987	35.2463	1.70231	99.4243	0.270151	0.559448	0.447227	0.693249	18.8851	27.269	3.79309	3.68521	0.100861	18.9361	1.08998	0.64078	0.209191	1.46333	0.304451	9.46198	0.992176	0.238864	0.40112	2.34856	3.64654	0.415736	0.407594	1.37363
LUAD (n = 48)	0.607814	0.552423	0.106716	14.7309	1.43811	0.235284	27.0839	20.0945	1.07508	1.38645	0.161819	0.929634	0.528584	0.345583	51.1044	5.34912	0.457201	0.529817	30.7391	11.2197	2.56575	0.521506	0.127127	2.09389	0.141133	0.126479	0.142005	0.112118	0.464891	0.41238	0.272193	0.094171	0.580426	0.127516	0.186963	0.20602	15.0059	0.203469	0.25743	0.517972	0.379879	0.299158	1.83748	1.28916	1.36637	1.71455	19.6153	4.81123
Sarcoidosis (n = 21)	24.3761	5.73921	8.87173	31.2128	8.5129	6.68862	13.4559	10.1891	1.07958	37.8599	30.1848	0.898502	55.1071	1.39753	39.1086	62.7419	1.33249	10.7427	10.4785	6.86525	8.25436
	PTGES mRNA (log2 fold change)
	Sample 1	Sample 2	Sample 3	Sample 4	Sample 5	Sample 6	Sample 7	Sample 8	Sample 9	Sample 10	Sample 11	Sample 12	Sample 13	Sample 14	Sample 15	Sample 16	Sample 17	Sample 18	Sample 19	Sample 20	Sample 21	Sample 22	Sample 23	Sample 24	Sample 25	Sample 26	Sample 27	Sample 28	Sample 29	Sample 30	Sample 31	Sample 32	Sample 33	Sample 34	Sample 35	Sample 36	Sample 37	Sample 38	Sample 39	Sample 40	Sample 41	Sample 42	Sample 43	Sample 44	Sample 45	Sample 46	Sample 47	Sample 48
NC (n = 40)	0.735593	3.67955	0.583429	0.708216	2.80599	1.43366	0.625709	0.554753	0.531134	0.67075	0.755154	1.69373	0.712892	0.262736	0.184482	0.582403	0.379336	0.365204	0.316068	0.733726	2.19823	1.90122	0.661735	0.384782	2.81907	0.567935	1.04263	0.39884	2.322	0.423756	0.63125	1.52372	1.26094	0.744539	0.84502	0.656576	0.56714	0.700863	1.39107	0.644164
TB (n = 35)	2.21894	1.73536	0.835159	3.57672	2.78103	0.25703	0.473072	0.44027	5.51562	2.16409	1.27396	0.304607	1.92586	0.348622	1.3776	0.339506	19.0339	3.24958	3.58506	0.985663	0.808484	1.53223	2.09095	0.612871	1.61317	0.355978	6.84285	1.49924	0.3297	0.934492	2.24704	3.42186	0.383872	1.01773	1.50307
LUAD (n = 48)	1.24531	8.69416	0.303187	22.795	2.2043	0.94364	24.4887	13.2485	1.58717	2.20364	2.53923	2.00376	0.671019	1.60029	129.544	3.97944	10.6571	10.3634	75.4941	14.3948	3.65319	1.53674	5.20773	2.38217	3.4322	6.50169	5.78207	1.55365	1.72883	7.63258	1.04243	0.615099	5.54424	0.714667	5.54814	3.21914	18.5472	0.692165	8.17888	2.00991	2.65796	2.67225	2.79833	1.12495	2.64029	2.68124	36.1604	10.0796
Sarcoidosis (n = 21)	1.29327	0.022275	0.87123	1.94225	1.15777	0.723217	4.02308	0.778878	0.877921	6.22223	0.279124	1.35883	1.04649	1.8463	0.481754	2.46345	0.862953	0.70048	4.27157	0.703658	1.34763
	PTGES2 mRNA (log2 fold change)
	Sample 1	Sample 2	Sample 3	Sample 4	Sample 5	Sample 6	Sample 7	Sample 8	Sample 9	Sample 10	Sample 11	Sample 12	Sample 13	Sample 14	Sample 15	Sample 16	Sample 17	Sample 18	Sample 19	Sample 20	Sample 21	Sample 22	Sample 23	Sample 24	Sample 25	Sample 26	Sample 27	Sample 28	Sample 29	Sample 30	Sample 31	Sample 32	Sample 33	Sample 34	Sample 35	Sample 36	Sample 37	Sample 38	Sample 39	Sample 40	Sample 41	Sample 42	Sample 43	Sample 44	Sample 45	Sample 46	Sample 47	Sample 48
NC (n = 40)	1.10503	1.09953	1.06573	0.770959	1.08264	1.20473	1.08717	1.04415	1.01214	1.2079	1.15695	0.724348	0.794844	0.71276	0.802132	1.41299	0.914315	1.01095	0.833808	1.2571	0.845878	0.895282	0.772052	0.954535	1.31261	0.851177	0.821669	0.83643	1.15483	0.958304	0.755375	1.13594	1.25757	1.22182	1.60369	0.854214	0.926708	1.15503	0.697176	0.689535
TB (n = 35)	1.08955	1.00515	1.07157	1.43252	0.981398	0.908668	0.880175	0.897712	5.14361	0.751608	1.20621	0.673399	1.37574	1.32367	1.07271	2.30448	1.93382	5.66721	2.36639	0.992661	2.99629	0.805112	1.67621	1.2886	1.23928	0.99816	7.39879	1.22571	0.858411	1.40691	1.11116	1.76858	1.14173	0.993319	1.25146
LUAD (n = 48)	1.4314	4.89026	2.89656	4.99807	1.66552	2.68195	1.69206	5.30951	1.91217	1.36254	2.7782	2.04265	1.58117	6.07807	1.3133	15.1771	2.6846	2.53066	2.06785	3.31801	2.10658	2.0673	3.16951	2.25592	4.40083	2.7594	3.47129	2.54052	3.63114	6.14894	3.19862	2.9391	12.2351	3.33198	3.94403	3.00192	9.95014	1.20222	4.4405	3.89624	3.3159	5.42028	2.32999	6.18683	2.76075	8.56441	4.10946	1.85207
Sarcoidosis (n = 21)	5.40864	1.44496	1.01816	7.85758	20.7739	7.3677	3.23257	2.37092	1.43999	30.063	13.4876	0.887339	15.7128	9.29074	14.2893	24.5456	1.50039	2.81602	2.83036	6.50814	11.9611
	PTGES3 mRNA (log2 fold change)
	Sample 1	Sample 2	Sample 3	Sample 4	Sample 5	Sample 6	Sample 7	Sample 8	Sample 9	Sample 10	Sample 11	Sample 12	Sample 13	Sample 14	Sample 15	Sample 16	Sample 17	Sample 18	Sample 19	Sample 20	Sample 21	Sample 22	Sample 23	Sample 24	Sample 25	Sample 26	Sample 27	Sample 28	Sample 29	Sample 30	Sample 31	Sample 32	Sample 33	Sample 34	Sample 35	Sample 36	Sample 37	Sample 38	Sample 39	Sample 40	Sample 41	Sample 42	Sample 43	Sample 44	Sample 45	Sample 46	Sample 47	Sample 48
NC (n = 40)	1.52015	3.74368	0.742759	0.502772	0.581951	2.41452	0.293368	1.57037	1.18229	1.05573	1.50958	0.672259	0.73478	0.565442	0.973508	1.3043	1.44534	0.6924	0.882211	1.08251	0.932129	0.718411	0.590763	0.820378	1.5961	0.922282	1.18591	0.806599	0.846372	0.738119	0.829068	0.667786	0.887725	0.527209	1.00053	0.655138	0.619045	1.2041	0.532274	0.450144
TB (n = 35)	0.09514	0.382647	0.526094	0.681628	0.509504	0.614887	0.401665	0.540433	0.598859	0.562686	0.223919	0.725832	0.551185	0.528884	0.431523	0.59229	0.122252	0.131382	0.522001	0.4745	0.082379	0.340401	0.902108	0.393138	0.153108	0.0982	0.122289	0.432408	0.313335	0.56024	0.397208	0.53189	0.100307	0.705223	0.966769
LUAD (n = 48)	0.952751	5.40492	1.492	1.54482	1.1316	1.45552	0.939359	1.19307	2.62964	2.19452	1.40546	1.41141	1.25411	N.D.	1.74574	7.51954	2.09943	2.29022	2.40165	3.30889	1.82827	2.23225	3.08305	2.91791	2.58028	2.6987	3.58394	2.15993	2.94585	10.6571	4.15634	3.1758	2.66572	3.80187	4.18285	2.87302	3.24832	1.12731	6.75962	5.29001	4.63689	3.06824	2.45401	12.3022	3.17997	11.8556	2.25753	2.37787
Sarcoidosis (n = 21)	2.63393	0.758551	2.70693	2.25653	1.12431	1.08832	3.0933	3.16636	15.8019	15.2501	0.681448	0.687617	3.87839	11.8564	8.47338	19.6649	14.5336	3.3481	2.40074	9.22793	18.1587
	LTC4S mRNA (log2 fold change)
	Sample 1	Sample 2	Sample 3	Sample 4	Sample 5	Sample 6	Sample 7	Sample 8	Sample 9	Sample 10	Sample 11	Sample 12	Sample 13	Sample 14	Sample 15	Sample 16	Sample 17	Sample 18	Sample 19	Sample 20	Sample 21	Sample 22	Sample 23	Sample 24	Sample 25	Sample 26	Sample 27	Sample 28	Sample 29	Sample 30	Sample 31	Sample 32	Sample 33	Sample 34	Sample 35	Sample 36	Sample 37	Sample 38	Sample 39	Sample 40	Sample 41	Sample 42	Sample 43	Sample 44	Sample 45	Sample 46	Sample 47	Sample 48
NC (n = 40)	0.375137	3.71003	0.197173	0.39719	2.81083	1.64169	0.169121	0.669031	0.606289	0.78715	0.556427	0.267376	0.008806	0.595319	0.151283	0.504646	0.286164	0.067922	0.131513	0.678993	2.90357	0.842591	0.935741	0.145153	6.45721	0.632169	0.823413	0.157981	2.16234	0.140416	0.318679	3.15066	3.38377	0.13765	0.306892	0.523216	0.873786	0.657664	0.362125	0.472876
TB (n = 35)	1.02028	1.89644	0.534716	4.76143	3.26361	0.074014	0.072699	0.382037	91.9243	1.67317	19.5908	0.170167	0.397491	0.296837	0.486056	41.612	39.7052	3.71086	4.84045	0.025817	11.2549	1.59517	0.499638	0.257631	4.55347	0.604199	30.5237	2.66639	0.378754	0.670842	7.99414	13.5748	0.570298	0.747047	4.02734
LUAD (n = 48)	0.610981	0.205869	0.033998	50.9947	1.24696	0.144955	26.709	17.9351	1.07004	2.1596	0.07803	0.81496	0.213015	0.404094	92.3903	0.105782	0.294037	0.330308	27.1037	9.69627	1.29693	0.324147	0.025279	1.69484	0.05652	0.034754	0.036628	0.042054	0.226961	0.120946	0.074267	0.038821	1.19392	0.032499	0.03794	0.107909	9.98431	0.136649	0.08589	0.080863	0.217441	0.187063	2.20085	0.172189	1.13249	0.135935	15.8815	4.77477
Sarcoidosis (n = 21)	25.9385	19.035	0.895027	5.05988	1.37819	10.529	6.22266	0.457531	2.28479	54.9465	16.6427	2.77138	70.5451	5.30231	38.2323	88.6015	3.17143	0.472665	0.138908	0.310256	1.98004
	GGT1 mRNA (log2 fold change)
	Sample 1	Sample 2	Sample 3	Sample 4	Sample 5	Sample 6	Sample 7	Sample 8	Sample 9	Sample 10	Sample 11	Sample 12	Sample 13	Sample 14	Sample 15	Sample 16	Sample 17	Sample 18	Sample 19	Sample 20	Sample 21	Sample 22	Sample 23	Sample 24	Sample 25	Sample 26	Sample 27	Sample 28	Sample 29	Sample 30	Sample 31	Sample 32	Sample 33	Sample 34	Sample 35	Sample 36	Sample 37	Sample 38	Sample 39	Sample 40	Sample 41	Sample 42	Sample 43	Sample 44	Sample 45	Sample 46	Sample 47	Sample 48
NC (n = 40)	0.622098	3.35988	0.501235	0.792882	2.67868	2.58955	0.371227	0.598633	0.820429	0.658822	0.498802	0.417617	0.008929	0.402165	0.327811	0.470779	0.656745	0.304466	0.324982	0.806571	1.2063	0.779239	1.13681	0.430872	2.56012	0.903186	1.5319	0.354643	2.6812	0.409964	0.885646	2.61649	3.08025	0.440014	0.479485	0.847216	0.69249	0.747211	0.554303	0.450356
TB (n = 35)	0.445231	0.719776	0.655313	1.84653	0.995048	0.36929	0.180457	0.738144	41.7847	0.604668	34.167	0.343707	0.512652	0.568243	0.307854	39.2933	11.1039	1.02284	1.48138	0.183493	115.384	0.671542	0.384642	0.436224	0.953296	0.566141	2.69183	0.442823	0.242496	0.224446	0.821395	1.86257	1.00226	0.177736	0.771681
LUAD (n = 48)	0.789109	0.709889	0.202227	18.2984	2.22089	0.722422	3.57512	35.9689	0.83707	0.823306	0.273371	0.71191	1.05762	0.444118	9.89495	0.210925	4.43506	1.37899	19.0963	3.33157	1.69563	0.83237	0.083763	0.99421	0.300285	0.556765	0.539514	0.657214	0.652571	1.00174	0.516883	0.245224	9.07697	0.653325	0.368782	0.947377	5.77646	0.43964	1.49966	0.694724	0.212988	3.05116	1.279	4.2883	0.842141	0.191621	7.43612	2.01776
Sarcoidosis (n = 21)	30.9089	2.55079	0.957733	1.12012	0.140685	0.840115	0.302215	1.81633	2.14103	80.4539	55.1055	0.613215	11.4844	1.30742	27.5152	27.7697	1.83618	1.7092	0.377467	0.345317	0.740992
	DPEP1 mRNA (log2 fold change)
	Sample 1	Sample 2	Sample 3	Sample 4	Sample 5	Sample 6	Sample 7	Sample 8	Sample 9	Sample 10	Sample 11	Sample 12	Sample 13	Sample 14	Sample 15	Sample 16	Sample 17	Sample 18	Sample 19	Sample 20	Sample 21	Sample 22	Sample 23	Sample 24	Sample 25	Sample 26	Sample 27	Sample 28	Sample 29	Sample 30	Sample 31	Sample 32	Sample 33	Sample 34	Sample 35	Sample 36	Sample 37	Sample 38	Sample 39	Sample 40	Sample 41	Sample 42	Sample 43	Sample 44	Sample 45	Sample 46	Sample 47	Sample 48
NC (n = 40)	0.593114	3.37115	0.635695	0.385626	0.936982	8.17067	0.586275	0.761276	0.288297	0.728419	0.525339	0.782087	0.362283	0.609192	0.562721	0.995627	0.241474	0.250199	0.30225	0.533995	0.955678	0.449656	0.842183	1.16638	3.19521	0.372664	0.393583	0.532254	2.85354	0.43351	0.439288	1.34671	0.544877	0.568379	1.03266	0.345142	1.22394	0.480127	0.645254	0.556286
TB (n = 35)	8.32304	2.57519	11.9009	6.50146	8.81278	1.08369	17.6704	2.63235	227.362	7.6213	34.5048	9.18015	12.98	2.71326	12.2109	113.676	28.7968	1.78496	2.14345	5.05825	69.5448	22.6399	6.02918	11.8033	2.42583	0.18502	3.38717	3.88628	13.0157	43.5367	5.11468	10.5722	7.34812	5.57176	3.03056
LUAD (n = 48)	2.36974	4.30116	1.79113	67.3889	4.21151	22.5748	15.5348	16.7771	2.04805	1.01928	3.47068	0.973766	1.02695	28.3117	49.9391	0.216489	3.0871	4.84746	64.7264	37.2878	3.4146	3.99381	1.77839	1.01275	1.39867	28.501	30.1848	7.41343	9.10989	9.48715	34.9504	26.9242	1.8531	22.3135	3.53124	1.94309	5.52825	1.12594	19.1467	6.22126	4.62027	1.78533	1.75905	6.29346	1.24438	0.216037	13.1623	4.00276
Sarcoidosis (n = 21)	63.4671	36.9475	7.78833	16.4524	7.15032	8.23623	0.612031	8.01853	3.49148	156.362	73.9408	9.10271	82.8478	9.19847	103.496	188.598	4.26814	8.32836	0.761301	9.32398	9.33969
	LTA4H mRNA (log2 fold change)
	Sample 1	Sample 2	Sample 3	Sample 4	Sample 5	Sample 6	Sample 7	Sample 8	Sample 9	Sample 10	Sample 11	Sample 12	Sample 13	Sample 14	Sample 15	Sample 16	Sample 17	Sample 18	Sample 19	Sample 20	Sample 21	Sample 22	Sample 23	Sample 24	Sample 25	Sample 26	Sample 27	Sample 28	Sample 29	Sample 30	Sample 31	Sample 32	Sample 33	Sample 34	Sample 35	Sample 36	Sample 37	Sample 38	Sample 39	Sample 40	Sample 41	Sample 42	Sample 43	Sample 44	Sample 45	Sample 46	Sample 47	Sample 48
NC (n = 40)	0.856666	1.01015	0.766062	0.538836	1.5747	1.42527	0.660552	0.544507	1.3033	1.17836	0.295787	0.557869	0.825541	1.09793	1.79556	1.78598	0.744855	1.3055	0.313592	0.597775	0.969999	0.722973	1.30398	0.615595	0.412992	1.4452	1.49482	0.953844	0.956239	0.839549	0.704907	1.84821	1.95824	0.585599	0.596395	1.4309	1.22622	0.604187	1.11039	1.04097
TB (n = 35)	0.199265	0.163168	1.2074	0.947242	0.379716	0.895775	0.443286	0.916214	7.78528	0.2363	0.198448	0.334397	1.0027	1.91038	0.317535	0.535509	1.12795	0.424996	0.223643	0.655279	0.64653	0.28821	0.235647	0.638658	0.192661	1.02091	0.366931	0.193651	0.471618	0.291233	0.168256	0.223666	0.951591	0.268177	0.509572
LUAD (n = 48)	0.883205	0.615201	0.172251	2.26715	1.23603	0.488945	0.324077	0.854272	0.753525	1.04057	0.185039	0.227142	0.527575	0.193232	0.73305	0.66668	0.458098	0.992903	0.676195	0.556102	0.877607	0.920299	0.130145	1.90802	0.131549	0.412663	0.553215	0.249085	0.90425	0.608075	0.801936	0.691101	0.463855	0.756812	0.303188	0.716507	1.41704	0.21395	0.411973	0.401839	0.341906	0.783481	1.02242	0.394195	1.76166	0.276146	0.612922	2.40902
Sarcoidosis (n = 21)	1.48196	0.567127	1.13506	15.1325	10.2702	0.428732	2.63233	1.73446	0.703908	4.13732	10.7442	7.43862	2.14924	6.8729	12.7233	4.16111	0.795706	3.75269	2.09249	9.14704	13.4705
	PTGDR mRNA (log2 fold change)
	Sample 1	Sample 2	Sample 3	Sample 4	Sample 5	Sample 6	Sample 7	Sample 8	Sample 9	Sample 10	Sample 11	Sample 12	Sample 13	Sample 14	Sample 15	Sample 16	Sample 17	Sample 18	Sample 19	Sample 20	Sample 21	Sample 22	Sample 23	Sample 24	Sample 25	Sample 26	Sample 27	Sample 28	Sample 29	Sample 30	Sample 31	Sample 32	Sample 33	Sample 34	Sample 35	Sample 36	Sample 37	Sample 38	Sample 39	Sample 40	Sample 41	Sample 42	Sample 43	Sample 44	Sample 45	Sample 46	Sample 47	Sample 48
NC (n = 40)	0.692539	4.89836	1.12099	0.577554	1.39919	1.12934	0.617301	0.882918	1.82667	0.322768	1.10878	0.484492	0.631883	0.241384	0.325694	0.334747	0.841939	0.166186	0.883318	0.882491	0.860132	2.20444	0.644259	1.08065	1.51116	0.832245	1.21928	0.519207	1.20027	1.22324	0.560612	1.10464	1.01257	0.608395	1.30101	1.70063	0.452139	1.35319	0.378919	0.864458
TB (n = 35)	2.08396	1.66965	0.822486	1.81603	0.66961	0.517765	0.46595	0.585178	53.3466	0.900124	16.2116	0.128761	0.858196	0.455222	0.342889	16.8836	7.43684	2.43008	2.10553	0.2877	39.2287	0.508515	2.47004	0.444603	4.22655	1.12343	4.61026	1.40916	0.346096	0.412511	2.30387	3.48979	0.751878	1.0839	1.03614
LUAD (n = 48)	0.561485	0.513627	0.098571	52.2831	0.903501	0.438909	7.17819	8.48854	1.00143	0.903427	0.323966	1.73125	0.699992	0.200039	38.0629	0.109296	0.296836	0.586849	40.8252	3.16734	1.18142	0.568726	0.192855	1.25386	0.069363	0.381958	0.554675	0.596819	0.479476	1.08061	0.534256	0.422539	0.415312	0.401346	0.273816	0.052527	3.50217	0.125819	0.100793	0.553155	0.321512	0.360869	1.79355	0.165175	0.859961	0.085253	9.58143	2.89824
Sarcoidosis (n = 21)	186.224	1.82979	2.12919	1.58336	1.22634	0.821617	0.073264	0.473616	1.68394	125.779	62.0642	1.02933	31.1235	1.26955	76.0856	82.1535	1.42188	0.543827	0.082365	0.673518	1.52977
	PTGDR2 mRNA (log2 fold change)
	Sample 1	Sample 2	Sample 3	Sample 4	Sample 5	Sample 6	Sample 7	Sample 8	Sample 9	Sample 10	Sample 11	Sample 12	Sample 13	Sample 14	Sample 15	Sample 16	Sample 17	Sample 18	Sample 19	Sample 20	Sample 21	Sample 22	Sample 23	Sample 24	Sample 25	Sample 26	Sample 27	Sample 28	Sample 29	Sample 30	Sample 31	Sample 32	Sample 33	Sample 34	Sample 35	Sample 36	Sample 37	Sample 38	Sample 39	Sample 40	Sample 41	Sample 42	Sample 43	Sample 44	Sample 45	Sample 46	Sample 47	Sample 48
NC (n = 40)	0.306862	3.28135	0.511692	0.431752	3.56589	1.71695	0.324425	0.605429	0.632551	1.0722	0.832174	0.401242	0.314479	0.357739	0.396172	0.482352	0.595113	0.504958	0.206936	0.353303	0.673669	1.77844	1.01658	0.972176	0.304394	5.05319	0.668571	0.780002	3.26809	0.103209	0.320974	2.62407	1.57747	0.300249	0.515372	0.54822	0.912518	0.668699	0.352708	0.667848
TB (n = 35)	0.599496	1.39557	0.589783	3.27872	2.49835	0.136355	0.145119	0.760727	20.4201	1.31543	35.6598	0.643431	0.367225	0.381763	0.552184	29.8779	23.4497	5.19529	3.331	0.091135	15.6822	0.721935	0.611532	0.199229	1.79551	0.32771	8.93112	0.65076	0.223938	0.321942	2.48467	3.27935	0.289343	0.243674	1.18243
LUAD (n = 48)	0.304031	0.140669	0.024749	36.9718	0.913815	0.108407	10.5962	5.85217	0.611998	0.894852	0.048709	0.834843	0.337451	0.087065	52.3136	0.084667	0.454143	0.646727	82.0731	6.37894	1.94851	0.432404	0.043315	0.784325	0.033711	0.038854	0.047049	0.04621	0.235832	0.126252	0.094013	0.02836	0.274088	0.037769	3.912	0.146585	6.86051	0.127726	0.052322	0.053356	0.221829	0.18949	1.07575	0.185396	0.888163	0.114744	11.7324	2.29656
Sarcoidosis (n = 21)	35.4337	4.62105	0.325519	1.64269	0.292028	0.15143	0.076932	0.232959	0.769721	22.4945	51.3094	0.679484	20.2298	0.990896	64.975	81.8405	0.825646	0.231695	0.083891	0.189721	0.333279
	GLRA3 mRNA (log2 fold change)
	Sample 1	Sample 2	Sample 3	Sample 4	Sample 5	Sample 6	Sample 7	Sample 8	Sample 9	Sample 10	Sample 11	Sample 12	Sample 13	Sample 14	Sample 15	Sample 16	Sample 17	Sample 18	Sample 19	Sample 20	Sample 21	Sample 22	Sample 23	Sample 24	Sample 25	Sample 26	Sample 27	Sample 28	Sample 29	Sample 30	Sample 31	Sample 32	Sample 33	Sample 34	Sample 35	Sample 36	Sample 37	Sample 38	Sample 39	Sample 40	Sample 41	Sample 42	Sample 43	Sample 44	Sample 45	Sample 46	Sample 47	Sample 48
NC (n = 40)	0.47654	4.84987	0.4606	0.355985	4.95316	1.49373	0.220306	0.692029	0.666635	1.29751	0.377796	0.385849	0.301006	0.471736	0.245771	0.35507	0.755371	0.385378	0.131804	0.326896	0.746108	1.72948	0.594757	1.37465	0.164473	5.14569	0.420999	0.60747	2.50456	0.213342	0.218354	3.00255	1.06281	0.092377	0.276181	0.364621	0.587232	0.359109	0.243843	1.08835
TB (n = 35)	0.735096	1.35061	0.508896	4.63578	2.64032	0.096471	0.216135	0.29118	35.0675	1.41414	75.4939	0.162707	0.362491	0.284958	0.540586	37.8908	48.4097	3.86148	3.44148	0.062823	36.3295	0.858614	0.28323	0.217901	3.34437	0.226827	11.042	0.892886	0.10525	0.327884	1.65491	4.64178	0.358068	0.431011	1.21186
LUAD (n = 48)	0.962759	1.45201	0.065764	44.3918	1.69947	0.678733	35.2766	43.869	0.813062	0.998543	29.1825	0.806032	0.656617	0.125202	75.9299	0.076568	1.75688	0.646718	29.3839	9.10421	2.572	0.435766	0.847058	1.38763	0.049331	1.52189	1.07495	9.168	0.728283	0.685727	0.39077	0.316002	0.527854	0.585873	26.4708	0.109689	9.61276	0.777215	0.252621	0.168597	0.287318	0.132851	1.55121	0.16628	1.31794	0.111998	37.489	3.64994
Sarcoidosis (n = 21)	47.2695	5.3274	0.873835	1.8719	0.360274	0.152169	1.34992	2.67446	0.852903	66.5367	41.3142	1.16559	51.4196	2.92169	35.0412	76.6474	2.23336	3.14549	1.49701	0.244368	1.40087
	PTGER1 mRNA (log2 fold change)
	Sample 1	Sample 2	Sample 3	Sample 4	Sample 5	Sample 6	Sample 7	Sample 8	Sample 9	Sample 10	Sample 11	Sample 12	Sample 13	Sample 14	Sample 15	Sample 16	Sample 17	Sample 18	Sample 19	Sample 20	Sample 21	Sample 22	Sample 23	Sample 24	Sample 25	Sample 26	Sample 27	Sample 28	Sample 29	Sample 30	Sample 31	Sample 32	Sample 33	Sample 34	Sample 35	Sample 36	Sample 37	Sample 38	Sample 39	Sample 40	Sample 41	Sample 42	Sample 43	Sample 44	Sample 45	Sample 46	Sample 47	Sample 48
NC (n = 40)	0.243738	6.86801	0.16906	0.312524	3.80634	1.37574	0.102828	0.786981	0.633829	0.811294	0.388841	0.237184	0.145984	0.462034	0.263548	0.499308	0.363432	0.401368	0.061555	0.11175	0.498029	2.96079	0.684676	1.58089	0.09706	6.20925	0.277503	0.414212	1.47463	0.117284	0.383078	3.13305	1.71724	0.070159	0.298245	0.253842	0.58372	0.458052	0.250021	0.49293
TB (n = 35)	0.186328	0.640407	0.119381	0.704545	0.562079	0.005807	0.009602	0.068839	18.7925	0.349369	4.02586	0.03589	0.031429	0.051093	0.098899	10.5104	22.6052	0.946291	0.534411	0.54772	97.4592	5.21864	4.77188	2.26033	5.32639	3.09401	24.4888	14.9686	4.92619	0.07813	0.716521	4.02029	0.077353	0.058916	0.46032
LUAD (n = 48)	7.91654	0.225484	0.044163	2.24428	0.901378	0.06857	5.21288	7.2705	1.49236	2.03912	0.091468	0.768269	0.253885	0.071123	7.60711	0.83487	0.169889	1.585	11.5629	16.3001	7.54087	1.41466	0.079689	4.52362	0.038478	0.059728	0.218417	0.1336	0.633468	1.39788	0.330978	0.335419	2.78217	0.043864	2.49376	0.074177	3.87658	2.47784	0.020876	0.204819	0.275113	1.16974	5.1808	0.331267	7.99434	1.31757	5.40999	8.16031
Sarcoidosis (n = 21)	14.0198	2.20599	0.191968	1.50723	0.102373	0.01051	0.004499	0.058765	0.532817	62.9156	13.9845	0.203237	38.3983	0.401549	3.27278	35.8789	0.379207	0.086862	0.045688	0.082422	0.344426
	PTGER2 mRNA (log2 fold change)
	Sample 1	Sample 2	Sample 3	Sample 4	Sample 5	Sample 6	Sample 7	Sample 8	Sample 9	Sample 10	Sample 11	Sample 12	Sample 13	Sample 14	Sample 15	Sample 16	Sample 17	Sample 18	Sample 19	Sample 20	Sample 21	Sample 22	Sample 23	Sample 24	Sample 25	Sample 26	Sample 27	Sample 28	Sample 29	Sample 30	Sample 31	Sample 32	Sample 33	Sample 34	Sample 35	Sample 36	Sample 37	Sample 38	Sample 39	Sample 40	Sample 41	Sample 42	Sample 43	Sample 44	Sample 45	Sample 46	Sample 47	Sample 48
NC (n = 40)	0.716861	0.846264	0.973675	1.50562	0.967257	1.54171	0.925562	1.38279	0.992788	0.59783	0.785154	1.40811	0.792059	1.00792	0.595716	0.638788	0.944859	0.697607	1.04896	1.06253	0.748469	0.613958	1.314	1.58544	0.774195	0.761507	0.476621	1.21729	1.12134	0.899376	1.36942	1.30015	1.46549	0.980326	1.57457	1.03737	0.632114	0.625892	1.12566	0.944781
TB (n = 35)	0.700398	0.808989	0.749901	0.882025	0.901089	1.46603	0.837813	0.301557	12.0795	0.604915	18.5125	0.23643	0.561058	0.397744	0.553281	9.39853	1.1668	1.98619	1.52859	0.001907	0.513426	0.639707	0.593085	0.602632	1.42895	0.616448	0.365309	0.759451	0.294417	0.566307	1.5064	1.50817	1.14339	0.375996	0.310521
LUAD (n = 48)	2.61417	2.5832	0.009735	35.4833	2.29363	2.1715	2.65884	34.4618	2.13116	3.96684	0.756692	4.22435	4.61005	1.05597	N.D.	0.117492	0.525651	3.80445	1.83837	1.20853	4.40619	5.97866	0.259534	6.6943	0.276259	1.39613	2.47014	0.011833	0.789859	1.61631	3.51706	2.72051	0.774928	2.635	0.55558	0.803368	0.900171	2.97419	0.579101	0.547181	2.05432	0.719465	5.25727	0.214806	6.67014	0.298845	44.0606	2.62645
Sarcoidosis (n = 21)	162.391	1.59911	1.31628	1.85879	0.63871	0.295427	1.1583	1.9951	0.833329	170.525	2.68077	0.371799	112.626	0.457816	10.7088	69.0181	0.135102	2.57428	3.29517	0.533422	0.54731
	PTGER3 mRNA (log2 fold change)
	Sample 1	Sample 2	Sample 3	Sample 4	Sample 5	Sample 6	Sample 7	Sample 8	Sample 9	Sample 10	Sample 11	Sample 12	Sample 13	Sample 14	Sample 15	Sample 16	Sample 17	Sample 18	Sample 19	Sample 20	Sample 21	Sample 22	Sample 23	Sample 24	Sample 25	Sample 26	Sample 27	Sample 28	Sample 29	Sample 30	Sample 31	Sample 32	Sample 33	Sample 34	Sample 35	Sample 36	Sample 37	Sample 38	Sample 39	Sample 40	Sample 41	Sample 42	Sample 43	Sample 44	Sample 45	Sample 46	Sample 47	Sample 48
NC (n = 40)	1.3108	1.41715	0.806954	0.669013	0.663755	0.955401	0.639597	1.4169	0.884859	1.16877	1.40571	0.992605	1.53011	0.37094	0.315473	0.413397	0.804533	0.647039	0.206376	0.538962	0.894673	0.425557	1.94766	2.69878	1.03692	0.865796	0.691403	1.05961	1.32933	0.79013	0.655516	0.458195	1.03123	0.742802	2.59242	0.933282	1.21312	1.33879	0.90938	1.22707
TB (n = 35)	10.6759	3.36915	0.670335	0.557333	1.71127	0.244058	0.537033	0.731013	77.1458	3.29875	56.3511	0.186237	0.497054	0.555861	2.18983	22.902	3.87099	9.80941	7.83191	0.220996	N.D.	1.91399	0.649237	0.35157	8.08175	0.263817	9.3685	20.6396	0.238989	1.31602	6.19628	35.0262	0.90744	6.40402	0.375613
LUAD (n = 48)	0.739631	0.648439	0.031663	0.297945	1.81595	0.160978	0.192997	0.038057	0.580071	0.879966	0.220704	0.785102	2.10157	0.094447	0.274313	0.346731	0.101417	0.084753	4.08382	0.112678	0.154691	1.66981	0.128472	2.01327	0.03143	0.778951	0.535819	0.641217	0.033259	0.721189	0.287486	0.241384	N.D.	0.243926	0.159511	0.300586	4.25463	3.72601	0.515267	0.757644	0.185704	0.21626	2.55079	0.520174	1.09074	0.145964	2.69838	2.35825
Sarcoidosis (n = 21)	37.6445	1.08146	0.844102	2.95969	0.50337	0.331855	1.78107	1.58815	0.322134	75.7608	56.4624	0.838701	232.534	0.693566	15.9055	102.826	0.198965	2.28372	1.02473	1.27402	0.63625
	PTGER4 mRNA (log2 fold change)
	Sample 1	Sample 2	Sample 3	Sample 4	Sample 5	Sample 6	Sample 7	Sample 8	Sample 9	Sample 10	Sample 11	Sample 12	Sample 13	Sample 14	Sample 15	Sample 16	Sample 17	Sample 18	Sample 19	Sample 20	Sample 21	Sample 22	Sample 23	Sample 24	Sample 25	Sample 26	Sample 27	Sample 28	Sample 29	Sample 30	Sample 31	Sample 32	Sample 33	Sample 34	Sample 35	Sample 36	Sample 37	Sample 38	Sample 39	Sample 40	Sample 41	Sample 42	Sample 43	Sample 44	Sample 45	Sample 46	Sample 47	Sample 48
NC (n = 40)	1.19026	1.26989	1.07807	0.897162	1.45551	1.15966	0.940364	0.893115	1.15531	0.886334	0.697389	1.06713	1.47303	0.759427	0.943246	0.913773	1.15527	0.790323	0.638762	1.07844	0.823321	0.318529	0.836753	0.586175	0.737653	0.978626	0.807146	1.27928	1.58468	1.15007	0.86971	1.69331	1.00789	0.938279	1.11085	1.29239	1.05434	0.58085	0.931757	0.975911
TB (n = 35)	0.381363	0.388412	0.663876	1.17919	0.770765	0.783861	0.509323	0.376694	6.40448	0.482824	2.08143	0.414151	0.736724	0.671231	0.581862	1.64466	0.875933	1.13129	0.987673	0.985687	1.85141	2.40827	0.117712	0.47609	0.803905	0.538455	0.65321	0.517255	0.451346	0.611769	0.586014	1.28808	0.408807	0.266024	0.496901
LUAD (n = 48)	0.210296	0.702574	0.07354	0.0483	0.252629	0.163429	0.06913	0.166565	0.080866	0.215708	0.045112	0.176528	0.247373	0.034366	1.62944	0.01187	0.134409	0.331213	0.399301	0.269627	0.174863	0.538862	0.008182	0.222675	0.037594	0.216062	0.322748	0.10773	0.103987	0.396784	0.265015	0.250224	0.17454	0.33915	0.038808	0.045764	0.120384	0.049091	0.146673	0.062948	0.069107	0.018707	0.17094	0.098731	0.56989	0.008306	0.133246	0.223891
Sarcoidosis (n = 21)	69.9171	1.22158	1.87544	1.82481	14.436	33.3393	4.65725	29.4197	10.7107	7.32823	3.97102	0.644331	4.23292	5.84779	4.91984	13.6508	15.2418	7.87637	1.52103	7.24868	10.3282
	PTGFR mRNA (log2 fold change)
	Sample 1	Sample 2	Sample 3	Sample 4	Sample 5	Sample 6	Sample 7	Sample 8	Sample 9	Sample 10	Sample 11	Sample 12	Sample 13	Sample 14	Sample 15	Sample 16	Sample 17	Sample 18	Sample 19	Sample 20	Sample 21	Sample 22	Sample 23	Sample 24	Sample 25	Sample 26	Sample 27	Sample 28	Sample 29	Sample 30	Sample 31	Sample 32	Sample 33	Sample 34	Sample 35	Sample 36	Sample 37	Sample 38	Sample 39	Sample 40	Sample 41	Sample 42	Sample 43	Sample 44	Sample 45	Sample 46	Sample 47	Sample 48
NC (n = 40)	0.898178	0.996654	1.56681	0.365115	0.926791	1.95373	0.731078	0.401994	2.04513	1.32638	1.54038	0.837031	1.13068	0.644917	0.340201	0.201077	1.42814	1.55646	0.312815	0.631406	0.850684	0.357919	1.0519	0.413819	0.653755	0.60486	1.45292	1.19897	1.9424	1.35992	0.493093	1.12616	1.60523	0.544942	0.374092	1.53447	1.08789	1.86129	0.903207	0.747512
TB (n = 35)	3.18074	1.6332	0.313727	0.210174	0.016145	0.198915	0.409757	0.086919	5.6338	0.723	0.038027	0.042692	0.257261	0.154252	0.207446	0.824988	0.100373	2.03591	1.3839	0.177396	2.90618	0.209241	4.65769	0.426766	0.165938	0.630953	0.039558	25.2175	0.587039	0.122477	0.147822	4.5958	3.64592	12.4562	0.008046
LUAD (n = 48)	0.006144	0.022463	0.00188	2.89461	0.013732	0.026127	0.008046	0.001784	0.076417	0.050747	0.008394	0.023514	0.098799	0.540068	0.094265	0.003144	0.744687	0.014467	0.053075	0.037049	0.003525	0.011237	0.001468	0.018277	0.004627	0.050097	0.028496	0.00973	0.016038	0.001938	0.01029	0.00167	0.004116	0.053057	3.51e-05	7.45e-05	0.09222	0.000488	0.024171	0.003724	0.005535	0.016261	0.040748	0.040239	0.005619	0.000115	0.011694	0.011946
Sarcoidosis (n = 21)	8.81214	0.101534	0.271594	0.285449	0.101952	0.252659	2.44617	0.026905	0.0345	0.00053	8.03183	0.391997	2.61123	2.14918	0.455621	5.77997	1.46453	0.032001	31.1305	16.4096	0.077483
	FPR2 mRNA (log2 fold change)
	Sample 1	Sample 2	Sample 3	Sample 4	Sample 5	Sample 6	Sample 7	Sample 8	Sample 9	Sample 10	Sample 11	Sample 12	Sample 13	Sample 14	Sample 15	Sample 16	Sample 17	Sample 18	Sample 19	Sample 20	Sample 21	Sample 22	Sample 23	Sample 24	Sample 25	Sample 26	Sample 27	Sample 28	Sample 29	Sample 30	Sample 31	Sample 32	Sample 33	Sample 34	Sample 35	Sample 36	Sample 37	Sample 38	Sample 39	Sample 40	Sample 41	Sample 42	Sample 43	Sample 44	Sample 45	Sample 46	Sample 47	Sample 48
NC (n = 40)	0.603119	0.377296	0.46248	1.96743	0.484532	0.761939	0.30968	1.60924	1.66871	0.827062	0.408333	2.97842	0.612711	1.63018	0.437263	0.539626	0.735541	1.82605	0.289144	0.938442	0.821832	4.00293	0.646181	1.05858	0.570236	0.28168	1.8255	0.362069	0.446981	0.330558	1.93765	0.607242	0.353072	0.360615	1.31219	1.38978	0.846205	0.394801	2.14999	0.834712
TB (n = 35)	0.029735	0.219471	0.169476	0.074053	1.49712	0.259342	0.226648	0.295235	0.625598	3.17277	0.051276	0.674745	0.339842	0.262748	1.02345	0.028184	0.140089	0.570231	0.20866	0.152123	0.083179	0.347162	0.080121	0.35388	0.29893	0.307777	0.428527	0.080002	0.447033	0.324514	0.480676	0.050927	2.27582	0.061677	1.22727
LUAD (n = 48)	0.031141	0.020336	0.013545		0.055939	0.002803	0.147605	0.004526	0.007277	0.019416	0.022444	0.007763	0.007777	0.001091	0.507768	0.000606	0.002247	0.008557	0.016974	0.00617	0.01242	0.020897	0.03721	0.032149	0.013122	0.014299	0.010301	0.043357	0.023609	0.018123	0.003865	0.003599	0.019826	0.004172	0.012714	0.000248	0.009455	0.002885	0.013651	0.032683	0.004996	0.01512	0.096444	0.001203	0.00846	0.001745	0.00231	0.042579
Sarcoidosis (n = 21)	0.305774	0.125249	0.188999	0.458096	0.135658	0.451087	0.398021	0.134079	0.915394	2.72846	1.24949	0.188944	0.506699	0.238002	0.345724	0.563674	0.611504	0.170779	0.286505	0.358968	0.222585
	GPR32 mRNA (log2 fold change)
	Sample 1	Sample 2	Sample 3	Sample 4	Sample 5	Sample 6	Sample 7	Sample 8	Sample 9	Sample 10	Sample 11	Sample 12	Sample 13	Sample 14	Sample 15	Sample 16	Sample 17	Sample 18	Sample 19	Sample 20	Sample 21	Sample 22	Sample 23	Sample 24	Sample 25	Sample 26	Sample 27	Sample 28	Sample 29	Sample 30	Sample 31	Sample 32	Sample 33	Sample 34	Sample 35	Sample 36	Sample 37	Sample 38	Sample 39	Sample 40	Sample 41	Sample 42	Sample 43	Sample 44	Sample 45	Sample 46	Sample 47	Sample 48
NC (n = 40)	0.130109	1.16474	0.062481	1.05177	2.37583	0.964144	0.198099	0.318466	0.627659	0.284395	0.497892	0.155973	0.146382	0.451389	0.209306	0.830049	1.42097	0.162316	0.040689	0.179885	0.869753	1.59157	0.427871	0.24769	1.29846	5.81031	0.427927	1.26144	1.26706	0.667271	2.89677	5.61019	1.2489	0.879329	1.2911	0.881115	0.302802	0.070555	0.315283	1.36204
TB (n = 35)	1.20884	4.48439	0.301533	3.81399	0.370314	0.123698	0.150761	0.172226	66.9957	1.36214	33.563	0.079081	0.232152	0.045877	0.465895	60.7864	47.5758	8.46057	3.32149	0.149299	22.6671	1.10361	2.92658	0.212447	0.184295	2.88301	0.373596	6.08408	0.687085	0.220714	0.22789	63.7282	2.23673	2.93844	0.568084
LUAD (n = 48)	0.046828	0.059722	0.013624	99.4826	0.093123	0.029317	4.58796	8.00986	0.164257	0.20249	0.010614	0.145746	0.092624	0.034219	32.3988	0.04526	0.250607	0.03832	14.7323	0.521134	0.269518	0.054542	0.005661	0.121913	0.056094	0.006223	0.010429	0.060123	0.045378	0.143214	0.03101	0.010401	0.107645	0.004571	0.017604	0.017427	1.52222	0.018346	0.034964	0.024228	0.160365	0.067916	0.495873	0.033501	0.34831	0.079059	2.20268	0.591932
Sarcoidosis (n = 21)	39.9811	5.54685	0.833245	4.03811	0.652128	0.166421	0.055812	0.205778	1.0085	4.3182	85.4264	2.07932	2.73615	0.210083	0.543444	0.295654	10.5093	0.788269	40.4331	21.5271	1.60615
	LTB4R mRNA (log2 fold change)
	Sample 1	Sample 2	Sample 3	Sample 4	Sample 5	Sample 6	Sample 7	Sample 8	Sample 9	Sample 10	Sample 11	Sample 12	Sample 13	Sample 14	Sample 15	Sample 16	Sample 17	Sample 18	Sample 19	Sample 20	Sample 21	Sample 22	Sample 23	Sample 24	Sample 25	Sample 26	Sample 27	Sample 28	Sample 29	Sample 30	Sample 31	Sample 32	Sample 33	Sample 34	Sample 35	Sample 36	Sample 37	Sample 38	Sample 39	Sample 40	Sample 41	Sample 42	Sample 43	Sample 44	Sample 45	Sample 46	Sample 47	Sample 48
NC (n = 40)	1.06617	0.916403	1.20172	1.00113	0.968394	1.18614	0.647642	1.94779	0.812369	0.920909	1.08473	1.04039	1.34438	1.06245	0.742639	1.08324	0.966872	0.668564	0.313921	0.802853	0.664281	1.24357	0.635727	1.23252	0.989868	1.26669	0.633363	1.1608	0.947126	1.10118	0.869197	1.08455	1.00099	0.681229	1.80646	0.959319	1.15528	1.04362	0.979891	0.765622
TB (n = 35)	0.682276	0.215578	0.614561	1.07844	0.603167	0.545067	0.506711	0.877231	N.D.	3.36448	2.55977	0.531428	0.479162	1.58318	0.576797	29.3668	0.766668	1.03596	1.23673	0.401921	30.1483	0.415623	0.84333	0.604259	2.17292	0.753897	1.01317	1.21361	0.450988	1.69535	1.54885	0.98856	0.53193	0.410383	0.687143
LUAD (n = 48)	5.13233	0.100243	2.46626	0.328506	10.3909	5.90727	0.433694	1.41758	0.053982	0.072677	5.88343	8.34622	0.056454	7.35569	6.12634	0.187246	3.83516	0.241114	3.77516	0.812194	5.75226	0.290497	0.013531	6.44691	2.28541	5.94042	0.104411	0.106747	0.63261	0.035584	10.0819	6.3231	0.278689	6.3323	1.26957	1.41036	9.08538	7.07943	0.013053	0.024336	5.22047	2.51779	0.417753	0.045346	8.38816	0.305989	2.80264	0.535206
Sarcoidosis (n = 21)	105.71	15.4054	1.83886	49.6307	77.2366	0.456774	1.24955	0.8649	0.787517	67.4853	13.9095	0.700588	56.861	0.717468	9.98825	88.6683	0.926945	1.33071	1.78029	33.6068	85.1144
	LTB4R2 mRNA (log2 fold change)
	Sample 1	Sample 2	Sample 3	Sample 4	Sample 5	Sample 6	Sample 7	Sample 8	Sample 9	Sample 10	Sample 11	Sample 12	Sample 13	Sample 14	Sample 15	Sample 16	Sample 17	Sample 18	Sample 19	Sample 20	Sample 21	Sample 22	Sample 23	Sample 24	Sample 25	Sample 26	Sample 27	Sample 28	Sample 29	Sample 30	Sample 31	Sample 32	Sample 33	Sample 34	Sample 35	Sample 36	Sample 37	Sample 38	Sample 39	Sample 40	Sample 41	Sample 42	Sample 43	Sample 44	Sample 45	Sample 46	Sample 47	Sample 48
NC (n = 40)	0.91613	0.776436	1.21267	0.956159	1.29278	2.3485	0.595	0.853472	0.758607	0.766511	1.616	0.770275	0.79475	0.878419	0.524095	0.600339	0.928939	0.810261	0.286213	0.652292	0.654818	0.781215	0.755273	0.838822	0.471394	2.17863	0.87903	1.43936	1.67976	0.990506	0.781436	1.58629	1.31293	0.513641	1.03955	1.28548	1.38542	1.53587	0.721997	0.830721
TB (n = 35)	3.12114	1.48311	1.52404	2.35751	1.81436	0.50869	0.442668	1.02111	8.34528	0.867586	2.63857	0.707637	0.756614	1.00764	0.532654	1.54354	6.37881	5.0305	2.78156	0.361336	36.2032	0.867442	1.83839	0.588529	4.94866	0.678886	2.83062	2.55986	0.468938	1.2269	2.82801	0.87279	0.847549	1.26416	0.890892
LUAD (n = 48)	0.118332	3.02166	0.218487	11.651	0.956147	0.6763	4.73262	4.07087	4.12803	1.25433	0.478531	1.67882	1.45232	0.617408	79.1019	16.7237	0.626215	1.45378	N.D.	1.82023	8.97728	0.806757	1.65284	0.080055	0.305947	0.503315	0.502145	0.592123	0.225665	2.76243	1.12556	1.33131	5.92403	0.509208	0.655034	0.191701	5.82614	0.888083	1.9506	3.31728	1.98929	0.687347	5.10989	4.26459	3.36161	38.8161	4.5161	8.76636
Sarcoidosis (n = 21)	13.4021	5.19234	1.61814	2.87471	0.727357	5.24701	5.2058	1.16961	2.23704	17.921	1.96425	1.10647	23.7536	11.6934	16.5114	38.9556	1.64999	1.07316	1.28443	15.5049	21.5088
	CYSLTR1 mRNA (log2 fold change)
	Sample 1	Sample 2	Sample 3	Sample 4	Sample 5	Sample 6	Sample 7	Sample 8	Sample 9	Sample 10	Sample 11	Sample 12	Sample 13	Sample 14	Sample 15	Sample 16	Sample 17	Sample 18	Sample 19	Sample 20	Sample 21	Sample 22	Sample 23	Sample 24	Sample 25	Sample 26	Sample 27	Sample 28	Sample 29	Sample 30	Sample 31	Sample 32	Sample 33	Sample 34	Sample 35	Sample 36	Sample 37	Sample 38	Sample 39	Sample 40	Sample 41	Sample 42	Sample 43	Sample 44	Sample 45	Sample 46	Sample 47	Sample 48
NC (n = 40)	0.808854	1.17381	0.971795	0.681055	1.18837	1.28966	0.839618	0.730789	1.15806	0.975868	1.29633	0.758246	0.849714	0.731056	1.06903	1.27036	1.1529	1.00292	0.778438	0.917471	1.03684	0.869755	0.69958	0.6249	0.528321	2.35522	0.852146	0.914987	1.54564	0.931294	0.733868	0.997633	1.43384	0.9477	0.787702	1.09758	1.20766	1.02722	0.691076	1.07267
TB (n = 35)	0.871581	0.753717	1.2421	1.5298	1.09384	0.65679	0.657242	0.931517	40.2491	0.831403	4.29358	0.542115	0.771424	1.07852	0.779194	3.94849	1.65341	1.25842	0.651176	0.562739	5.89864	0.682782	1.11827	0.702706	1.07191	1.0094	0.833101	0.646025	0.36706	0.807354	0.767706	0.584421	0.749373	0.537746	0.871696
LUAD (n = 48)	0.471191	1.24179	0.155645	30.7088	0.847631	0.421017	0.702168	1.60562	0.471378	0.67472	0.162529	0.456128	0.4069	0.147793	3.11169	0.0356	0.971515	0.758714	3.81653	1.18306	0.445862	0.461758	0.131673	0.533836	0.071676	0.65735	1.10244	0.290037	0.906253	1.27704	0.66561	0.192639	0.158208	0.601463	0.257458	0.067178	0.954349	0.229979	0.330195	0.151178	0.16668	0.06192	0.317193	0.040407	0.564757	0.014363	0.94545	0.871702
Sarcoidosis (n = 21)	27.2743	1.11988	3.15769	1.85213	1.14138	0.89588	0.272576	0.496915	0.84398	36.0399	4.22159	1.42657	20.7581	1.0103	5.15662	24.4992	0.759469	0.477275	0.170747	0.836986	1.22443
	CYSLTR2 mRNA (log2 fold change)
	Sample 1	Sample 2	Sample 3	Sample 4	Sample 5	Sample 6	Sample 7	Sample 8	Sample 9	Sample 10	Sample 11	Sample 12	Sample 13	Sample 14	Sample 15	Sample 16	Sample 17	Sample 18	Sample 19	Sample 20	Sample 21	Sample 22	Sample 23	Sample 24	Sample 25	Sample 26	Sample 27	Sample 28	Sample 29	Sample 30	Sample 31	Sample 32	Sample 33	Sample 34	Sample 35	Sample 36	Sample 37	Sample 38	Sample 39	Sample 40	Sample 41	Sample 42	Sample 43	Sample 44	Sample 45	Sample 46	Sample 47	Sample 48
NC (n = 40)	0.730875	1.27196	0.289413	0.598177	2.18298	2.36077	1.27183	0.536033	0.553709	0.824567	0.4433	1.00899	0.843546	0.538776	0.777967	0.855156	0.745443	0.455205	1.09237	0.792775	0.531949	0.464938	1.01877	0.487171	0.497992	1.05669	0.575076	1.40691	1.66977	0.352101	0.799471	2.41333	3.20873	1.46078	1.04249	0.779475	1.18869	0.738422	1.51297	0.620439
TB (n = 35)	0.078995	0.318211	1.6196	1.45895	1.31658	1.13241	2.04326	0.996116	52.2463	0.856366	8.93124	0.911592	2.49772	0.945121	0.888227	42.5953	5.13466	1.76829	0.571375	2.23247	7.2715	3.73447	0.407439	1.03109	0.893406	0.733928	1.88644	0.379407	0.761647	1.10353	0.673662	2.51051	0.844016	0.200814	1.06601
LUAD (n = 48)	0.459729	0.015009	2.85227	0.584537	6.42653	7.90086	0.205703	1.43793	13.2501	11.8635	2.79244	8.11043	7.62803	5.04835	4.52613	2.07266	1.73665	0.075428	5.73023	0.559475	0.351258	6.90173	1.11297	0.322451	1.66082	3.49166	6.47452	3.52234	4.60194	0.137678	0.014194	0.020786	0.323968	0.013966	0.073044	1.94245	1.17881	0.116658	0.009009	4.18656	0.900894	2.93614	0.222957	0.026501	0.841707	4.13865	4.73701	0.604284
Sarcoidosis (n = 21)	68.3845	2.9781	2.05751	2.19972	1.06853	0.872964	1.12813	1.07496	1.15216	71.0625	10.1043	0.733833	30.2157	0.356101	31.8689	38.8729	2.55686	1.70558	1.28287	1.10405	1.20633

## Sheet: Source Data_Supp. Fig. 9
Statistical Source Data to Extended Data Fig. 9
Extended Data Fig. 9c
	RUNX2 mRNA (log2 fold change)
	Sample 1	Sample 2	Sample 3	Sample 4	Sample 5	Sample 6	Sample 7	Sample 8	Sample 9	Sample 10	Sample 11	Sample 12	Sample 13	Sample 14	Sample 15	Sample 16	Sample 17	Sample 18	Sample 19	Sample 20	Sample 21	Sample 22	Sample 23	Sample 24	Sample 25	Sample 26	Sample 27	Sample 28	Sample 29	Sample 30	Sample 31	Sample 32	Sample 33	Sample 34	Sample 35	Sample 36	Sample 37	Sample 38	Sample 39	Sample 40
NC (n = 40)	0.127772	3.39238	0.117725	0.240103	3.82449	1.6125	0.130648	0.416709	0.22132	0.348535	0.291036	0.140396	0.174376	0.12807	0.159255	0.21846	0.123867	0.031398	0.039605	0.355402	1.11993	0.310159	0.544435	0.135025	2.36495	0.223813	0.782133	0.659794	2.31163	0.585973	1.18559	2.21622	4.21065	0.304379	0.856441	1.95679	2.13967	1.64335	2.21988	2.13514
Noncalcified TB (n = 17)	2.32122	1.94249	0.154212	20.2553	6.21005	1.25339	0.43196	4.51141	0.692078	6.89238	9.17826	12.9698	1.16502	1.44858	1.67527	1.76397	0.144875
Calcified TB (n = 18)	10.5431	9.14169	7.06471	13.4772	11.5439	17.1332	0.57728	1.29191	9.42669	3.59466	8.71656	1.02408	0.193133	1.807	11.0894	4.65116	10.4771	10.2509
Extended Data Fig. 9d
	IBSP mRNA (log2 fold change)
	Sample 1	Sample 2	Sample 3	Sample 4	Sample 5	Sample 6	Sample 7	Sample 8	Sample 9	Sample 10	Sample 11	Sample 12	Sample 13	Sample 14	Sample 15	Sample 16	Sample 17	Sample 18	Sample 19	Sample 20	Sample 21	Sample 22	Sample 23	Sample 24	Sample 25	Sample 26	Sample 27	Sample 28	Sample 29	Sample 30	Sample 31	Sample 32	Sample 33	Sample 34	Sample 35	Sample 36	Sample 37	Sample 38	Sample 39	Sample 40
NC (n = 40)	0.336434	1.37734	0.561172	0.539647	0.861755	0.688559	1.43143	0.403182	0.458381	0.830015	0.831423	0.231438	0.211533	0.304481	0.343263	0.534497	0.38029	0.197878	0.36996	0.654357	0.843729	0.590946	0.462506	0.364356	1.32872	0.294451	0.782811	2.97091	2.46513	1.32342	0.934468	2.0952	2.23446	2.9474	1.22487	1.28667	2.55811	2.41884	0.431731	0.894242
Noncalcified TB (n = 17)	8.16061	1.03516	0.369419	1.04847	2.49386	0.699751	4.36389	0.978921	0.681498	0.392534	3.60419	0.764397	0.528378	0.665747	0.747349	1.27169	1.15795
Calcified TB (n = 18)	11.9682	3.02021	3.69582	0.845582	26.1861	4.06166	0.526219	1.3324	9.02364	0.672691	7.9852	1.53527	3.52113	10.6051	6.49601	4.89553	0.98116	0.793221
Extended Data Fig. 9e
	SPP1 mRNA (log2 fold change)
	Sample 1	Sample 2	Sample 3	Sample 4	Sample 5	Sample 6	Sample 7	Sample 8	Sample 9	Sample 10	Sample 11	Sample 12	Sample 13	Sample 14	Sample 15	Sample 16	Sample 17	Sample 18	Sample 19	Sample 20	Sample 21	Sample 22	Sample 23	Sample 24	Sample 25	Sample 26	Sample 27	Sample 28	Sample 29	Sample 30	Sample 31	Sample 32	Sample 33	Sample 34	Sample 35	Sample 36	Sample 37	Sample 38	Sample 39	Sample 40
NC (n = 40)	0.244581	0.237533	0.164659	0.447043	1.585	0.084482	1.00624	0.446574	0.047791	0.196639	0.213776	0.51614	0.127384	0.210729	0.210684	0.187611	0.096643	0.624363	0.096236	0.208546	0.335275	0.545781	0.843406	0.330074	0.772368	0.025992	16.8493	0.54112	1.22373	0.236353	0.620106	4.36688	0.244684	1.70144	0.515433	0.18047	0.625951	0.469485	2.23924	0.380318
Noncalcified TB (n = 17)	1.79454	2.11369	12.2961	1.96395	13.073	0.246477	6.24212	2.45886	0.106454	3.97897	0.930359	0.266943	8.18755	3.58733	1.95623	0.158764	0.055353
Calcified TB (n = 18)	0.942755	17.5802	3.71173	11.3041	16.1367	3.70207	4.18708	0.441947	1.64281	4.48591	9.94798	0.625645	33.1163	23.2647	0.254532	2.56746	18.8415	7.71486
Extended Data Fig. 9f
	POSTN mRNA (log2 fold change)
	Sample 1	Sample 2	Sample 3	Sample 4	Sample 5	Sample 6	Sample 7	Sample 8	Sample 9	Sample 10	Sample 11	Sample 12	Sample 13	Sample 14	Sample 15	Sample 16	Sample 17	Sample 18	Sample 19	Sample 20	Sample 21	Sample 22	Sample 23	Sample 24	Sample 25	Sample 26	Sample 27	Sample 28	Sample 29	Sample 30	Sample 31	Sample 32	Sample 33	Sample 34	Sample 35	Sample 36	Sample 37	Sample 38	Sample 39	Sample 40
NC (n = 40)	1.84821	4.3638	0.644349	1.27559	0.799361	0.315578	4.51819	0.308641	1.2936	1.63722	1.74597	1.35323	0.703586	1.06195	1.39468	1.26154	0.83287	2.48043	0.950498	0.680812	0.207419	1.10304	0.461531	0.362392	2.06079	0.822146	0.315659	0.465224	1.32783	0.117838	0.227921	0.202022	0.111823	1.0416	0.07159	0.361077	0.395919	0.284724	0.383396	0.205929
Noncalcified TB (n = 17)	2.94669	2.34029	5.39638	0.279075	3.29687	9.19916	2.64379	2.05502	0.363994	4.48726	2.29298	3.78555	0.976258	1.2872	1.73536	10.7189	8.3604
Calcified TB (n = 18)	10.5787	5.83012	9.66193	21.0741	28.2436	6.40876	4.32827	5.48949	0.055186	1.66863	0.014458	0.92168	10.4334	1.56373	33.0157	4.61665	1.55344	2.38739
Extended Data Fig. 9g
	BGLAP mRNA (log2 fold change)
	Sample 1	Sample 2	Sample 3	Sample 4	Sample 5	Sample 6	Sample 7	Sample 8	Sample 9	Sample 10	Sample 11	Sample 12	Sample 13	Sample 14	Sample 15	Sample 16	Sample 17	Sample 18	Sample 19	Sample 20	Sample 21	Sample 22	Sample 23	Sample 24	Sample 25	Sample 26	Sample 27	Sample 28	Sample 29	Sample 30	Sample 31	Sample 32	Sample 33	Sample 34	Sample 35	Sample 36	Sample 37	Sample 38	Sample 39	Sample 40
NC (n = 40)	0.251449	0.261887	0.972863	0.02617	1.07834	0.125159	0.696132	0.037524	0.310671	0.016712	0.342942	0.197032	0.186559	0.003176	0.00554	0.04082	0.109202	0.057477	0.072512	0.029953	0.2126	0.055149	0.041814	0.024352	0.881848	0.036661	0.014383	8.71312	4.35017	0.018231	0.076922	3.22761	9.65088	0.407967	0.034903	5.19422	1.90758	0.158272	0.157492	0.013702
Noncalcified TB (n = 17)	11.8742	7.07993	1.81447	5.10096	3.96979	0.018447	1.4856	2.09473	4.9758	0.298481	3.62009	0.599938	3.17236	0.510458	1.30536	2.31459	1.18735
Calcified TB (n = 18)	2.00093	4.01981	4.42805	1.82459	24.4411	0.925138	2.55921	13.6563	9.94385	17.9407	13.2981	11.0156	3.08858	1.75264	11.4042	6.65209	18.5249	1.04255
Extended Data Fig. 9h
	SPARC mRNA (log2 fold change)
	Sample 1	Sample 2	Sample 3	Sample 4	Sample 5	Sample 6	Sample 7	Sample 8	Sample 9	Sample 10	Sample 11	Sample 12	Sample 13	Sample 14	Sample 15	Sample 16	Sample 17	Sample 18	Sample 19	Sample 20	Sample 21	Sample 22	Sample 23	Sample 24	Sample 25	Sample 26	Sample 27	Sample 28	Sample 29	Sample 30	Sample 31	Sample 32	Sample 33	Sample 34	Sample 35	Sample 36	Sample 37	Sample 38	Sample 39	Sample 40
NC (n = 40)	1.21635	1.89146	1.27878	1.43671	0.882151	1.06688	1.44859	1.45856	1.15353	1.21907	1.69077	1.11723	1.33117	0.984436	1.45254	1.58362	1.01232	0.983426	1.65804	1.34347	1.04665	1.02701	1.0855	1.33176	2.48033	0.838264	0.402508	0.437822	1.44976	0.257306	0.349234	0.454174	0.375141	0.255604	0.350499	0.344105	0.368775	0.299225	0.303792	0.333431
Noncalcified TB (n = 17)	1.57264	3.45351	2.12378	1.83843	2.93846	2.10277	1.74982	8.31331	1.14465	1.75288	2.297	1.34981	2.79622	3.41391	0.898483	2.9819	0.515451
Calcified TB (n = 18)	5.06799	9.98469	3.83766	13.9363	5.7893	7.19645	6.35886	13.5535	5.17133	4.70849	5.44566	13.4165	5.02082	7.62493	11.5846	2.26642	1.21189	11.5247

## Sheet: Source Data_Supp. Fig. 10
Statistical Source Data to Extended Data Fig. 10
Extended Data Fig. 10a
	IL-1β (pg/ml)
	Control					LDN-193189
Time (h)	Replicate 1	Replicate 2	Replicate 3	Mean	S.E.M.	Replicate 1	Replicate 2	Replicate 3	Mean	S.E.M.
0	49.7532	49.3881	41.7254	46.9556	2.6172	40.996	42.0901	43.9141	42.3334	0.851109
2	50.1182	51.2135	43.5492	48.2937	2.39319	53.4044	48.293	50.1182	50.6052	1.49549
4	51.5786	49.7532	44.2789	48.5369	2.19325	53.4044	52.6741	81.9236	62.6674	9.63041
8	58.5184	75.3368	94.3725	76.0759	10.3568	73.5077	122.229	113.795	103.177	15.0332
24	536.445	552.709	490.625	526.593	18.5867	625.926	602.994	706.96	645.293	31.5359
48	1145.42	1138	1091.62	1125.01	16.8327	1287.21	1263.08	1295.01	1281.77	9.61101
Extended Data Fig. 10b
	IL-6 (pg/ml)
	Control					LDN-193189
Time (h)	Replicate 1	Replicate 2	Replicate 3	Mean	S.E.M.	Replicate 1	Replicate 2	Replicate 3	Mean	S.E.M.
0	0.000337	0.000253	0.000376	0.000322	3.62905e-05	0.000337	0.000301	0.000396	0.000344667	2.76908e-05
2	1.118	1.28955	6.95784	3.1218	1.91866	1.23273	0.617302	0.608862	0.81963	0.206562
4	7.56115	7.38143	1.29679	5.41312	2.05882	6.25356	4.66413	5.03997	5.31922	0.479602
8	53.8247	47.978	35.7344	45.8457	5.32994	39.018	31.1177	61.5709	43.9022	9.12398
24	470.977	509.428	433.219	471.208	21.9998	495.483	640.948	709.984	615.472	63.2179
48	752.888	695.632	721.759	723.426	16.5496	827.998	940.868	773.928	847.598	49.1778
Extended Data Fig. 10c
	IL-10 (pg/ml)
	Control					LDN-193189
Time (h)	Replicate 1	Replicate 2	Replicate 3	Mean	S.E.M.	Replicate 1	Replicate 2	Replicate 3	Mean	S.E.M.
0	0	2.83235	1.20067	1.34434	0.820779	1.59372	0	0.929642	0.841121	0.462192
2	4.11931	4.34749	0.648217	3.03834	1.19687	4.23359	3.54166	0.790499	2.85525	1.05152
4	16.37	15.4023	17.9038	16.5587	0.728262	20.4562	17.713	15.4023	17.8571	1.46071
8	25.9955	28.0787	23.2464	25.7736	1.39936	23.6152	21.7638	26.1775	23.8522	1.27961
24	153.869	153.213	140.152	149.078	4.46719	131.484	129.026	113.927	124.812	5.48885
48	237.954	273.425	255.698	255.692	10.2395	219.696	234.566	219.696	224.652	4.95683
